# Supplementary material for: RNA-Seq Reveals Leaf Cuticular Wax-Related Genes in Welsh Onion
Source: PLoS One. 2014 Nov 21;9(11):e113290. doi: 10.1371/journal.pone.0113290 (PMC4240658; doi:10.1371/journal.pone.0113290)
Supplement: Table S3 — SSR sequencing data. (XLS) [file pone.0113290.s004.xls]

## Sheet: S4
ID	Length	SSR_type	SSR	Start	End	Sequence
comp110029_c0	1141	perfect_SSR_1	(T)10	711	720	ccaatgtaatatttcagatgaacatattgacctactcatggatgtgccatggaaacatgttgaagaaaaagtataatcaaccatatacaacgatcacctctataattatatattttgtattataagtaatgtaattaagcattgttaggttttaaattgtacattggtttccgcaatttgtctttagtcgtacgtcgtctaaatatttttatgagatggggcctataacaattaatttctttggctattagtttaatttgttgcgatcataacccatgatatgtatgctgccacgttacaTTTTTTTTTTcttttcaaatcaaacctataattttctactcggaggaattcacagttgctgtctgcattaccctcctagtctttgtatcttaggataag…
comp112622_c0	1295	perfect_SSR_1	(A)10	232	241	gaaatgtttggctactcctttttttcgtgataaagattggaatattaagaaaatattttcagaaagtaatgtgatgttcataactatgtatggtctgctaattttatttgggctctcaataaatgttgtcaagctatatgcaagcttactcaacttcatggcgttcatctttcatcgttataattattggatggaatattcattttccatcccttagacctcaattgttccAAAAAAAAAAccaaaactgaaaaataaggaaaaaaaaccactctgcatgtgaaaacgggaaagtattgcgattaagtttgtaactatggaacaagaagaagaaccattctcaattggccgaatcaaaaggcatgggtttatgtgggagcaaagaggaccataggcttc…
comp119487_c0	1500	perfect_SSR_3	(GAG)6	1	18	GAGGAGGAGGAGGAGGAGagagaaaaatacaaccttgtgcaagtcccatctttgcttcattcctcaaattctcttagccaaaagaaataaaacatgagaaatctgttgatctaagcaaatacgtttgaactccttttaccaatcatcccaataattctcgctgcttcatccaacttatttgctctctcataaacattagccgtaacaagatgcaactctttcttatctacattatcatcttccctcaactcatcaaacatcgcttcaaccttctcaaactcccttcttcctcccaacaaactcatcatctgaaaatgc
comp13157_c0	1376	perfect_SSR_1	(A)10	1	10	AAAAAAAAAAcgatttttttaattccacaataagttcttggtcgcgattcgagtcaggtgttgttttcgatttctggttgtttcaagttgatggattggttgcgatttagtgatagaggaaggtgattttgggtattcgcgaattgttggcgatgattgggtggtggtgagtctggctcgggcagtggatgaagaagctgtggagttggttgctgggttgtggtcacgtaggctgctgatgatgttaaggaggagttgcaggttgaatgtataaggaagtggatggacagaggatgttcgaagatagagg
comp13175_c0	1164	perfect_SSR_2	(TA)6	1153	1164	cgcacctactggagcatttgtttctgatgacccagccttaccaagaagagtgttgagcagccctatggttaacaactctcattctcatgcaatgaagactgataaagtaaatggcgcaagctttagaagagttccatcaagcaaatcaaacccgatacaaaactagcatggcagaaaacgtctaagcagtagaaaattaaagttcaatgattaatttgtagctatttattttctttttatagtagtctgttttagacattttgatcgctagttagcaatgtaacaggacagatgcttgtgTATATATATATA
comp13280_c0	2308	perfect_SSR_3	(TTC)5	467	481	gggcggtcgccagtatgaactcgaatatgctcagtcctagcccaaggccatttgaacctcattttacaccctttccaagggcaccctagaggtcgatcgtccaaatgaacttttctatgctgaaccaagtacttatggcagaagaacttcttcccacatccttcttccggacatatatctttcttatgtaaagctaggtcctttttcgtgcgaaagctcatgctacattgatctatatcacatacaaagtgtccttcttcattctcttcctcttcatcttgtttcatcaatatgtcaattTTCTTCTTCTTCTTCtttatcttctcaacttgctttttgactattgtttttgactttgatggctgtgcttcttccatctcatcatcatctaatttattt…
comp13284_c0	1833	perfect_SSR_1	(A)11	48	58	gcaaattcacctctagagcaaaatcccaaatcaaaacacaaaaccctAAAAAAAAAAAtgaacaacgacgaaggcagcgtccgcttagagaaaaagagcaccgaaaaaggcgtcgccgcctccggcgaagtcgattacagaacaaaagcaggaacggcgtggagtcacaacttcttaaaccaaaagccatggcatcctctttcttaccccaatcaacgtcgtaaatggatcgccgagcagactcacgctaacaaacagcgtcgtgctgaagaagttgctcgagaatttgcgcaagagcaggagtactttcgacagacggcacttctgtctaacaaagaaaaggagaaggtagaaatga
comp13298_c0	1231	perfect_SSR_3	(GAA)5	1110	1124	acaaatctatgctccaatatatgatcatatgtataaccatcttcttctactctgtcgactggaaaatgttttaaagcgtccatttctctcaatatatcctcctctatcattctttttcttgcaatctcctttgcaagcaactgctctctcatcctttctatccttatctgctccaacaaacgctcccttgcaatatttgttggatcataaatcaagcttccggcattaattccagcttggaaacttcgctgagcaaggtaagggaaggaagcagatgaaaaataataatcgttcctcgtcGAAGAAGAAGAAGAAgcagcagccctcctgtcaccagcacgatacctaaactccattttgatgattttaaatttcgaaaatagcaagaaatgcttcttt…
comp13320_c0	1365	perfect_SSR_1	(T)12	1308	1319	aaacaggcatcatatttcagtaatatagatactcatccttgtcaatttgaaagcagtaggtgtttcaataaacatgagaatagggaagaaaaagagagttgggtaaagaagaaggagaaggaagcgcattgctttgtgttcggagctgatctcaggtcacagaagcttttgaatgatgtagtagaagatgaggatagagaagttcagtgtccgaaacttggacttggtttgtttagtgaatttccaaatattaatagcaagtcgtggatgaatgggagctagaatacttgaatcaatgtgTTTTTTTTTTTTctgttggatgatatcgttgttttctgaccttcttttccaactcttg
comp13353_c0	1685	perfect_SSR_1	(T)10	1635	1644	tcattggcttgaatctcttgatgacccggatgcaaagatcatcagaccacaacaggtgtattcaggcgagttacttagacgatacgtgccagttgaagagcgtcggagaataaccgaagccggaaagtttgtaccatcgcaaacttcagcagcagcacgtagtgtattacaaagaaaactacatgcagagtcaaaatcctggtcgagctagctttgttactaacagaagtcaatgtaatctgcaacacatttttcactgcttagctctttattgccgtttatttcatctactggctggggTTTTTTTTTTgtttcctccttaaaataagaacttgaagctagacatttaag
comp13441_c1	1016	perfect_SSR_1	(A)10	145	154	gtcgctcagactcatcaaacaaacactattattgtatcattagacacattaaacattttgacaagcatcagatgttaaaagtctccctcaaagtgaattattcagaaataagtcatcatcaaacaaagcaaaaaaaggaaaaggAAAAAAAAAAtcagtcgatcaactctgatatttgtgtcttcttaaaagcatccaaagccgccagctgagctgcaatcgttctattagggaacaaattatcagctttcaatctctctctaaacccatatataggaaccttggaagtttcatatgccttcagcaaagtctgatacatccctaatcttccagtgtacctattctgtctcgtaatctgaaatattttctcagcattatgaatatcgcctcttcgagcat…
comp13486_c0	1434	perfect_SSR_1	(T)10	1275	1284	gcaaggcagcagcaaatgctgctgctgcttcttcttcatcatcgttttcttctaagggtaggtgtaagatatctagaagagctgtagttgatgttaatgttgatggtgattttgttcttaatcacaaggatagaagcagtgcttctgtttccaaaattgtgaagttgaaaggctcttttgatggttcattcctgaagagacatttctcttttgggtcaagagtagagaacgtgaggaagaataagggactgtgggctcgttatcggtaagtcgggtttaaagatgtgttccatcttttggTTTTTTTTTTaattagaattcttaatttccttgtaataggtttatcaccttttgttttccattgacatgctctagaacttcaagtagttttgaactcat…
comp13508_c0	1510	perfect_SSR_3	(GAT)5	1359	1373	cctaaaaggaaggagggagactggaattgtccaaaatgtaaatttataaattttgcacgtaacaagaaatgcaacatctgcaagtgctccaggcccgagagacagcttaatcctggggaatgggagtgcccaaaatgtgattacttgaatttcagtaagaacacactttgcagaaaatgcgactgcaaacggcctaatgaaactgagactaatgaattcgaagatcatgtatggaaaaatcctagaatgtctagagaaaatagtagagtggtcaaggaaaataaaaacaaaatatttgaaGATGATGATGATGATgaagtggatgacgacaatgatgaacttgataagtactcacgtagagatggtaaaatttccataatggctaggaagaatcataga…
comp13513_c0	2205	perfect_SSR_1	(T)10	366	375	atgaattgaagcccacgggaaaaggcacaatgttgcatcattttacacatgtaaccccaaatcagacaagtatgaagcagcaaagctctgcagctttgctgtctgccatgcaatctgttgttacaatgatcgaataagccctataaggcaaggctaaggcataattacaggtaacaaaatgcgtcaactttcaactttttttttatgcattttaccttctttccaagacatgctcatgtcaaccaacccgtggtggtacaatgatgccttctacaccgcaaaagaatctacccaagctaaTTTTTTTTTTcaccctgatcaataaaaatggggcttttcttgccccttcttttatcaaaagaatattcagcagatttaggtaattaaaaaggcattaag…
comp13552_c0	1103	perfect_SSR_1	(A)10	1	10	AAAAAAAAAAtcccaaaacgattgatggctccagaagaagaaaacacgaagttgaggctagttcaagaactagcaaaaagcggtcatggaccgtccgattgctacatcttgggtcgtcccatctctgctcaggtaccattagcatcagacattccaataatagaccttcgtctgctatcttcagataaaaatgaatcagagaagctcaagagcgctgtcacatcttttggtctttttcaggcaattggccatggcttgttgcattctttgctagatgaaatacgcaatgtatcaagtcatttctttcaac
comp13605_c0	1106	perfect_SSR_1	(A)14	1093	1106	ttctacaaatcacatgatagaaaatgatggtgctatcaaagcagggattcaggctgctgagagcgcaaaaaatctgatggaagtgacagtagctacttcttccaaagataatgaagaaaaggctggaaatgatacgagcttagaaccagaacagacagatctgatggcagttcttaatgcatggtatacagcgggtttttacacaggcaggtacttgtcggagcagtctaagaagaatgcaggccatgggtcttgattttgttgcacttcattcaaagttgcaatgtttctggtagccccAAAAAAAAAAAAAA
comp13636_c0	2048	perfect_SSR_3	(GTC)5	1088	1102	atctatcttttctttaggaatagtggcatcggggtcaactctaccccaatgtccatcaagctccaatcctctttgattagccaagacatctcgtgtcgatccccaattatccagagaggaaccccatgtcaataccggagcttcagagagcaatttggaccttaaaggatctgaattcgaacttgaacatgtattaatattgtgttcaacatcaatcaaattctttccttttacatcactacttacaacaacactttcatcattaccaacacaagtctcaattttaccctcttcccatatGTCGTCGTCGTCGTCgccatcatctccattactcaaagcacatcccaacttctcacacctcttcttaactacagtaaccaaattcctcaaatcgataaa…
comp13721_c0	1141	perfect_SSR_1	(T)10	1114	1123	aaaggaggtgcgggaaggagggacgtctttggtattctcgacgtggggaggaagggaggggtagtttgggaaggggaagatgacgggttggatggaggagcaagaatttaacagggggcttaaaatatgaagattttttggggtgacggcgatagaaagggtgaggtgggtgtactgggaagagaggtggtgggcgaggtcgagtaggggaagcatgtgcccttgcgctgggtatgggatcaggagtatgtgggatttttggaggggtttacgacaattttccatgactttttaagtgtaTTTTTTTTTTgcagatgaagaacttttg
comp13794_c0	1669	perfect_SSR_1	(A)10	1421	1430	gcaaagcgtccttctcgaccaagagtgagcaacagtaggggaatggcttctggaagaatggggggattccggaatggtggaggaagagggagagggcagggtggcagatcccagggtagaggatctgacttcagaggtagaagcagaggtggtgggtcccgtggagaagctatcgtttatcaaagagttgaacatgcgggccccgtacgtggtgttggtggagcacgatctcggggtgcccctcctagaaatgctgctccaatctaacatatttctgtgcaaaaacaacgaaaaaaggagAAAAAAAAAAcgattctacttctgaccgcaaaacaaaaaaattcatgtatatccagagcatgtatctcaacccctcacctcatcatgtagaataataaa…
comp13798_c0	1948	perfect_SSR_3	(GAA)5	707	721	aaacaattcgtgtaactacaagaaagacgatccaatcgattgtaagttgcctgaggtttttcacgctatgatgagttacgcagttgaaaattacaaggacatacatttctacaagtttggaaaacccgccactggaggagaggacggcaagagttgcgatatggcatggaggtttaggcctagggatgccaaaagggcaggattttataaggattatagaaggttcgagattactagatctgagaattgtacttatacggttgtgagtgttggtgaataccatactggagtgaatgcgagGAAGAAGAAGAAGAAggctaaagtcgagagtgagaagaaggtgaaggaggagaagaatgtggttccagaagtcggggaggcagtgaatgatgcactgcc…
comp13800_c0	2087	perfect_SSR_2	(TG)6	227	238	tatgtgaagtaaaacttgaaattattaccgacccctataaaacctatatagaaaagccccagtcctgcaagagttacaataggtacagagctgcaagagggcttaggtacctcataacaatcgtcatcatattccatagaaaatgatattagctgaactgaaagtttcatttcaagaagtgaattccatcatcatcattttcccctttgggactagaagttatagtTGTGTGTGTGTGtttagtttaacgtaaaaagtcttggcatactggaaaaggaaatgctaagtattaaattattattctactgataaaagcttaatagcaagcaggtaatgttagggctgggtgttgtctgtctataacttcaagaagcttctttgttattgcacctacataca…
comp14098_c0	1256	perfect_SSR_3	(GGA)5	354	368	actagagcaactacaactcacatatacagtatgactagaaaaataacattttgcataatttaaaatgacaaaaaaaagatgccatacaaggtaacatcctatgacgggaatagatcagttatctcatactcaatttcgccatcaagatcgtcttcattggttgggcgcttgatcagaccaggagaagtggcagcaggggacaaatgtctagctttagacaaattgtcattgggagaaatattagtagagaaggcagaggcaaggaagacctcaaacttagctagttcctcagggatgtcgGGAGGAGGAGGAGGAgggggaaggagcaggaggtgggggtggagggccagaagaaggaggaaccacaatgggaggaacatgtttaggtctccatttcct…
comp141222_c0	1625	perfect_SSR_1	(T)10	1610	1619	tcacaccgattcaaaaaagaaaagatttggacaatgaaccgataatcgtgtattcaaagaaactaaatctacccacggaaaacgaaaagcttagagctaagttagagaaaatgcaatggaaggtcatggaattggagaatgtatgcaagaagatgcaagttcaaatgactagaatgtctaaaaatggcaagatgtccagtagacatacaaaatctttgcctagaatgtgttcaggatgtgattatttttcatagtaactatgtatacaaagatttgtgtatataatgcttagttgctgtcTTTTTTTTTTgttttt
comp14128_c0	1008	perfect_SSR_1	(T)10	914	923	atgatggtgaatcttatagctattgcatttggatttgcaaggactatatacagtgaagtgcctaagtggagtaagttgctcggaggtgtgttttttagcttctgggtgctggcccatttgtatccttttgctaaagggttgatgggaagaagagggaaaacgcctacgatagtgtgggtttggtccgggcttatttcgattactatttctttgctttgggttgccattagtccacctaaaggtagcgaggggactcctggaggtgggtttcagttcccttgagatacttttggacgtagaTTTTTTTTTTaacttttctttgccacactgtatttattggattatgtaaatgtacatgggatgctatgatgatcggactgcaatttatgtttggg
comp14155_c0	1002	perfect_SSR_2	(GT)8	139	154	tggatttaaaagatcatagggtggtcaacaagaaagtttgaccaacaaatcaaatggtggtgatacagtagatctagtggatgagatttagaggacaattggggatgaaaagtaaactgggatctacacacccttcccGTGTGTGTGTGTGTGTtttgacttttgataccctggaaccgagcttcggatcttagattaaatgacttgtacgtacatttgatgtcatgcatggtcactaaacaatcatccagtgtcatgtgtgcaacaattttaaaagttgattgtttgttcaggcttttgaactattgtcaaatgcccaacagctcaatttatcacttggctggtgcgattttgagaggaaaccttgatccccaagcttgatactatgcagctgggatg…
comp14345_c0	1175	perfect_SSR_1	(T)11	1024	1034	aaggaaactgaaattgtaaagcctgaaaacatgaacattattatggaagagaccattgaaaatttgaatagcagtgcaaaaagaagtgcaggcaaaaaaacagcagttagaacaccgttgccgcagacagtgaagagaagaacagctgctcgacttgagaacgtgagagtttccattggtggcagtgcaaggacacttaagaagatgactaagagagaagataaggtgcagaagtcgagaatggataaagaacgaggatggaatcagaggactgtttcaagaaacgccttttaacgaatcTTTTTTTTTTTgcccctgttgcaggtgttgtaactgttcgatttctctttatcataactgaaccaagcaacttctgttgttgtattagtagtacatttg…
comp14477_c0	1299	perfect_SSR_1	(A)12	28	39	gtataatgatatttatgtgaaatgatcAAAAAAAAAAAAtctttttgtatctattagcaaaaaaatataaattataccagccttgtttgattgattattatgcatattattattatgattattgttatcatcatcatcattttttttgtaatatacatgccataatgaaaaaggcacacatcgtttgccacaccgtgtgggaagagggtcaagaaagatgttgcatctttttctgccgtacaccattaatagctatgtggatataactactgacattaacctatatttgaaagtatgttatcaaatataaacctttacggatttgaatgatctagtaga
comp14511_c0	1043	perfect_SSR_1	(A)10	54	63	cacaaaacaaaaaaagaaaatgaaatgaaagatgacattaagactataaattgAAAAAAAAAAtccgaccaaaaagacttaaaaactgttcaacacaccctcagcgtaaaatttgacatataaaactacttaaaagtatatccttaaccagttagaaaaagttcaaaactatatcaaacatctttagaccacgcagacctacaattctatatatgattttcattccaagcattgagtgaggtgctaggcccatttttagccctttttgccatggttccatgtaggacactactttcgcccataatgccatagacatgaaataacagctagtgcaaacgacaaggagattgacgttaacatttc
comp14624_c0	2046	perfect_SSR_1	(A)10	794	803	ccacgagtagcacatttggagttgatcaaatcagtagtttacccaatgatttctttctgggtacagatgtatcaaatgccaacaattattatcaagaaaatagatgcaatttgtgctaacttttgtaggcaggtaagcaacataaaatcagttgggaaattgtttgtaagtccaaacatgagcgaggactgggactaacgaaaattcaagatatgcaatctgctactaccgttaaattggtatggaaattgctggagaaaaacagcttatggacagagtggatgtggcgtaggtattgccAAAAAAAAAAgtttttgggttctaaataaagacctaaatgcttctattatttggaaaataattcctagagcaaggaagagtagtagggatctaataaat…
comp14624_c0	2046	perfect_SSR_1	(A)10	1395	1404	catagacaaggatagcaatgaagattgctggtggtggatccctactagcaatggtaaattttgtattaaatcagcatgggacagtgttagaactaaatctccctatgtttattagtatcatcatgcatggaatcgcatttgtggaccaaaaacgtccacttgcacttagtttgcattattgaatagacttaacactttggacagagttagacaattgaacaacaatacttcaacaacttgtagactgtgtaataatgcaaatgaaatgagagatcaccaatttcatgaatgtatttattcAAAAAAAAAAcacatggacacgaatcaagcagtagttcaacattaattatcttcagcattacaacatattggatcttataaatgcaatttcaaacggca…
comp14821_c0	3878	perfect_SSR_1	(T)13	3699	3711	atgtaaaaacctcacaagagatgcattgcatgacaagcctctgaacatatttagcaacagcattcctcttcgcttcagaaagtggattgggctgtatgcatgaaatcaattgagcagttctttgttcagcaatactccacctctccaagtcgagcacacgcgttacactgcttacttgatcgttatcacccaatagcccattaaacaatattccttcattctcccccatataattaataacttccaacacccaaaaattctacagttcaatcgaacaaaataccagtaaccaatacccaaTTTTTTTTTTTTTatagaatccaaaaatggaagaaagttggaacctttcttgtttcctggcaaaccctaagcttaatttcccaaatgcacgcaggatca…
comp14822_c0	2383	perfect_SSR_2	(GA)6	2221	2232	tgagatggaaaatgaagcatacaaggttctaatgcagtgatgagcaaaatgcccatgtcttctccaaccatttatttgattatcgtcatttgtaacaagcatgcaggttgatcgataagcatttccttcaattgtaatagtatttgtagctagaagttgtaaccgagtatcttctttgaaagcgtaacgagtacaatgcttgggctacggattcgagttcgttgttcagttgtatttaatgatatagattagtcttgtattgtttttctaatctcagatctgttgtgctttcattcaattGAGAGAGAGAGAgtgataagaatggtttgaaggagaatgttttaaataatactacctattcttacatctgttttataatgagaaagagtaatgtaagtg…
comp14824_c0	2427	perfect_SSR_1	(T)13	489	501	caccatcaaagccaaaattcaaatatttctcatcaaaaatactttttgtgcaaataagtcctattgcaaacatattacaaaagcatgcttgattgtcacccagttagaatttgtacatgctcgcttttaaagtatgtatgtacaaatttgtattttgtacccgagcacttttaaagtgcgtatgtgcatttttttctacatgcacactttaaaagcaagcatgtacaaatgcatggtgcgattacaattcgtatccattttttgtaataaggttgcaatggagtttatttacacaataagTTTTTTTTTTTTTggttgacaatgatgagcctatatttaatatttgtccaccatcaaaaagaatttcaaccagtaattaaatgctatcaaccttcacta…
comp14824_c0	2427	perfect_SSR_3	(ATA)6	2272	2289	ttctcttggataaaatgtttcatctttgtttctggacatgtctttcttctcctctatattatagtctgctttgtctagtttattcttcaccatgaagttaacatctgttgctatccttttctttctagattactcaatttgtgaagcattttgttatgtttggattttcctgggcatgggctattgtgcaagttggtgttggtaatttaacattcgtatttaacctccagccatcccttctttgattttctctctttcttttgattttcacgttcaatgctcctcattgtaaatgtatggATAATAATAATAATAATAaattacccttaaagttgattgttttaatcttcttagctttagcatatgtcaaccaatgcttaacagttgatgagtgttctt…
comp14829_c0	2452	perfect_SSR_1	(T)10	2265	2274	caaattgacatatcctcttgacaaatcatggcatgtactaggcttagggtacaatccaagcattgatcgttcagagatcgataatgctgcagtcgtgcattataatgggaatatgaaaccatggctggagctggcaatgaccaagtacaggccttactggaccaagtacattaactatgaccatccgtatgttaaaacttgcaatttgaaggagttatagaagttcccaaactctagactttaacagtcatatttcatgaagctgcgcccaaagttgagagagaaccattgctccattgaTTTTTTTTTTataaaatccttatcttgttgatctatctcttgtccaagtacctatttatttatttgttttagctgtttttagtatatatggttacgtgt…
comp14861_c0	1709	perfect_SSR_1	(T)10	819	828	actgtcaaacaggaactgtttgactcttaatttttaaactatgtaaccatgcatacaataacctttagccataccaccttttacagtggttgtgacggttaaccctgccatctatatgtgttttcaaattttgatgagatgaacaagatttcttcaattgttctttatgaatcatattgattatctcaccatattatcgtcagtctcactatgatgacattttcgtgctcgatctttgttaacatcaaaacccggacatacctgatatggttcagtggattttggcagttttgtttggacTTTTTTTTTTaatgatctgtggaatgggagttgtgagaaggattaaaagacattgagacaaaaacagattcaaaaacacacgggatacagaaacatatt…
comp14865_c0	1246	perfect_SSR_1	(T)10	1169	1178	ccggatggggttctgggtgatggggaggttgaggtcgtagagcttgagggagccgtcggcgatagcggcgacgaggagggagtcgtgggactcggaccaggcggcgtcgtagatggcgtcggcggtgtcgaaggagatggggttggtgagaaggttggactggagttcgaggatgtggaggcggccgttgccgaggatgccgaagttttgggaggtggcggagaggaggcggtgctcgtagaatggggagaacttcacggcgtagccgttgaagggagtgcggaagaccggcatgctctgTTTTTTTTTTagggtttgggatttggggattttgcctttcagtttactgctggctggagatggggattgggattggga
comp14868_c0	1253	perfect_SSR_1	(A)10	85	94	tttacagataaattaggtctcgagactcaccatttatttacagttttttttacgtaataaacaaaaggctaaaagaaaaaaaagAAAAAAAAAAtatagcaccattccataaccctaatcaagacttctcaagaatttcaaagtcagagctctcagaaactgcttgccactcgcttgcctcgctgtcagaactgatcttcttgttaacatgcaaatgctcatatgagaagtctctgttctttctcatcatggcaatattgtcctcatctgtgtagtaatcgttttcattattgcttgtttgccttctacgatgacctaatgcatcattgtctccttctctggttatgttgggcacaggtgtatcgaaccatctatcaatgtactgaagcgtagc
comp14907_c0	1902	perfect_SSR_2	(AT)6	1733	1744	aatgggactgctacacaagttcaaattgctcagcagttaattcagaattacatggctcaagctggcgcatcagcagggcaaaacacagcacctccagactctgacccatacagtacgtcttatccttcgtatgcatcatcggcttatccatcatcagcatatccatcatctgcatatggatcagctcctccagactcatatggtgcacctaccgcctctgctccctcatctgctgcaggttatggaggcccttactcttctgcttacggtgcaggctatggctactagatcctctgtaccATATATATATATttatttattcaggattagttgtaaaaactagatcttgcttcgcttttatttttgtatgtttctttgttggcattttaaattgtggtg…
comp14915_c0	3366	perfect_SSR_1	(A)10	2923	2932	gtggtatgaacccaatgcaagtcgttggagctgtagggttccaggatagacggttagatatacctaaagaaattgatccgatggttgcacaaataataaccgattgttgggacagtgatccaaacaagcgtccatcgtttgctcagctgatgtcaccaatcaagcaacttcaaagactagttgtaccaacgagctgacacggctgctgttcattcaaacttctgtaaatcagagtgtacatttgaaagcaataactctttttcagattactccccgaaaaaagaaaagaaaaaaaaacttAAAAAAAAAAgaaaaaaaaagaagtattcgctgaagctgtgcgaagtgcagtggatgtaacaaacaactgaaaagggtaattttgtgtttttatttttc…
comp14918_c0	2141	perfect_SSR_3	(TCT)5	1883	1897	ctgccataaaggagatggtgaagaacttgtaaattatcatctgcctttctttttgatagcttgaataccacattaggaatatctttcagctttgttccagcaccctgtgcagctaaaacagctttgggactagaagtccttgcaggtgtataacccacaaacctctgcacgatctttctttctctagaaggtctcttactactcgttgaatcatcttcaccttctttctcgtcttctttacctccctttgttcgtctactctcttcttctttttcaggcgtctcctgctgttcttctttcTCTTCTTCTTCTTCTgcttgttgatgggaagaagacgtaggggatttgttctcgatatcttcgctgtcggaacccattagaggaaaccctagatacgta…
comp14919_c0	1476	perfect_SSR_3	(TTG)5	1315	1329	agttatcctcttcagccacaaccgatgagctttccgaatgctgctgttgctgcaaatattgcttaccctcgtggaaatgttgtcccagcttagaggtgaagcctttggacaatgagagtttgcgactttctcgttcctaagtgactagttaagttcggcaatcatgttgatatagagttgcttgcacctcttcgtttaccctttattttattagtttgcatgcaaaatgttttctgtcatcgtagatatagtgactgcttatgttccagcagtactgcatcggttagctagacttcggatTTGTTGTTGTTGTTGgtgtcatgttatctttgcagtcatgttgtgatactatttgtgttactcttttgctacttcattagggatgcttgttaatgttga…
comp14927_c0	1885	perfect_SSR_3	(TAT)5	1866	1880	aagctatatgccgtggaagaacttttcatgcaccaagtgaaatatccttctagttgcttagctagctacattggacagtttggtatattgttctttgtccaaactatgagttatttatttatttacctttactttcccttcttgagtgtacaagttaaatgcatgttaaggtcaagtgtgataagcatgtgttgtgtgtaattttactgtattaattttccccccatcattcaaggggagtttcattgctatataaatatgttccactccatgaaataatgtattgtgaaatgctgtacgTATTATTATTATTATttttt
comp14952_c0	1768	perfect_SSR_3	(ATC)5	209	223	aaaatgatttacatatatatggtgcaaaatacaaacaagatgttggtacatatatttttgcaatgtaaaataaatattttaacacgcacttgaaaacataagaaaataattaatagcttcaaagtaatgtatacctatcttaccctttcccaaattcagagttcttacaaactcagaagttcagcaactcacataaaataaaatatcaATCATCATCATCATCattaccaacttcactcttcagctgcatcccaaacaccatccgcatactcctgcagaaccttccatgcactcttcacatgtttcgtctccgtcaaagtcgccccaaccgcaaacctaatcacatacatatctcccagcaccgtatgactcatatatagcttgcccgacgcgttaatg…
comp14967_c0	3552	perfect_SSR_1	(T)10	14	23	caacgggcaacaaTTTTTTTTTTcccatcaagttctgatttttagggttgcccgcacctctctagtctgggcttccgattctgaagcgccgccgtcttctccaattctagttcctccgccgccttctaccttttccagaatcctctagctcccgtccaatgccactggcgcaccacatgaataccaaatctgttgtgctgtctgaattgattcgcaattgaaattgacattcttgtttgctgtacgcgtgaagccttaacaaaatataaaaaaaagccatgaaacctgccatgcagactgatcagatgcagtccaataagtac
comp14983_c0	2123	perfect_SSR_1	(A)10	53	62	aaaaaattctttccgtccaaacatccttccgcttcgccagcgaaaaatcaatAAAAAAAAAAtgaaaagtaaaagtagacaatcaaatctccgcttttatttctgaaaaaaaaacccagaaaaacaacacaattccaaattaaaaatagaaatcacagatggcgactttgcggaaggcctatggcgctctcaaagactccacaaccgtcggcctcgcaaatctcaacagcgatttcaaggaattagatgtggcgattgtgaaagccacgaatcatgtcgagtgcgcaccgaaagagaggcatatcagaaaggtgctggctgcaacttcaattaatcgaccgcgggcggacgttgcttactgt
comp14997_c0	2181	perfect_SSR_1	(T)13	79	91	cgaaaacaacgcaagatttcaatagagaataacacaaaacatttgtccatttttctcttttttttatcttatcacaaaTTTTTTTTTTTTTggaaatgctgctcatttcaactgtggagatggcaaggtagcaaatgctattaaaaggccaaggcaagtaatttccctgtaaaatgcaaaaactacactcacaggaacatgttcccaccatgagccttacagcacgacagtcaaaactgtcaagctcccaatttgcctccattaacagctgatctattaaaactagctttcgactgtgtcgaatatgaagctcccagttttccctttggtaatgccagcgatgacaaatctaaactccaatctatgcttgtgtagtcgcagtacgatatat
comp15002_c0	1569	perfect_SSR_1	(A)14	253	266	taaacttcaaaaattaaccaaccactggtacatttacaattttatgtccaactgtacatctcacctttaaacaatatttcagaactttgaacactcattgaaacacagatcacaaacccccaattcaatgaatcttatatctgcaaacacaccctaaaactacaagtcgagtagattagaatgtataccacattgggatgcatgtgtctttttatcaatatctagcatggtaatcaattcaactatttaggtAAAAAAAAAAAAAAgggtaacaatgtatacaatatggggaataaaactgttacattctaaaaggtttaagatgttctttgcccgataattgattatcatgattcgatctcaacaaacaagctggctcgtggatgcaggcctgcttcc…
comp15006_c0	1846	perfect_SSR_3	(CAC)7	63	83	catttttatactcaaacaaatttaccctaacaagaacaaccaaaagtcatttcgaaattcatCACCACCACCACCACCACCACtgtatacatatttcttacaaagtccataacaatggacacaagctctttttgcctagagttgaacacagctaaatagaaaataaacaaaataaatatcaaaaaccatattgcctaacattcaatcaaatagatgaaactacttataaaactacttgtctcctccaccaccaaacatattgcctaaaccacccataccgccgctacccatctgcttcatcaagctctgaagtccactcatgccccctatttgttttagcatttgaggtggaagagctttacccatttgctgtgcattcatgt
comp15011_c0	2447	perfect_SSR_3	(GTG)5	1691	1705	ttcatgcagcggatccgatccattggccgaattcgccttggagacttcttcaggtggcatgggatgagccagacctgctccaaaacgtaaagcgggtaagcccatggctagtggaactagtttcaaacatgccggctattcatctatcgcctttttccccaccaaggaagaaattgtgtatcccctctaactccgaatacacacagaacaatcaccattttccaccattacccaccttcacttcaaacccccatgggccctacaagggcatacagggagccaggcatgctaataactacaGTGGTGGTGGTGGTGttggtggtagtagcaataatactatctctcttccagattttcatttcaaaaagcttcaacccgggctttttcacccgggctttc…
comp15011_c0	2447	perfect_SSR_3	(AGC)5	2293	2307	acatccgaaggaggaaatacagagaaatcatcggatgaatcgatgccctcgaagctcgaaatggggcattgtaaggtgtataaggaaccagatgatgttggtagagatctcgatctttcgttattggcatcgtatgaagagttgtacatgaagttagcagatacatttggacttgagaaatcagtggtcatcggtcgtttatgctatcaagatgcaaccggttctgttaaacttgacactggtgcacctttcagtgaatttgcaaaaagggcaaggcggctcactataataatggattcaAGCAGCAGCAGCAGCatataagcttctctaggatgactaatctgtggtgaaaatgtacagctgaacaagtcactagttgtattgtccatctgttagtta…
comp15011_c0	2447	perfect_SSR_1	(T)13	2412	2424	gttattggcatcgtatgaagagttgtacatgaagttagcagatacatttggacttgagaaatcagtggtcatcggtcgtttatgctatcaagatgcaaccggttctgttaaacttgacactggtgcacctttcagtgaatttgcaaaaagggcaaggcggctcactataataatggattcaagcagcagcagcagcatataagcttctctaggatgactaatctgtggtgaaaatgtacagctgaacaagtcactagttgtattgtccatctgttagttaattctacgaagtagaccttgTTTTTTTTTTTTTaaatttctttaaagtgataaatg
comp15022_c0	1212	perfect_SSR_1	(T)12	1077	1088	ttataagtggactagtaaattaccgttgatggttttgatgataagttaccgatgttttacggtagaaacatgtaaatttaccattactgattatactgatacaccaattttactaaaaaaaagttgtaatgagaaattcaccgtcgccataacagccctaacattttatgtcatatgctaacaaataacacaatgccgtttatcattttttaaaataccagattggcagctacattactgaaagtccgaggtacaattattctatcttagtaataaacaagtttagtacagcaaggaagaTTTTTTTTTTTTaactttctattttatcttcttactaaattgtgattaagttgcatgaacttttatttatttaaaaaaaaacaaagtatcaaaatatag…
comp15037_c0	1253	perfect_SSR_3	(AGG)5	737	751	cgcatccagtctccttctcatctcgtctaaccccgctttcatgccagaagcaaaattttggggattcgagcctggattcaaatttggtatccccataggaatgttgtccttgctctttccaccaaaatttggaatcttgaactttaaaccactactgatgccgctgctcctaccattgctgttattgacagcaatatcgggtctttggtagaatctcctctctgaatcatcttcatttggggtgtaatcgtaactgagcgggatcgctgtataatgagtaggaggagaaggagtgggagcAGGAGGAGGAGGAGGgcggttaggattctccatttgatccatgatcttgaagaagatccatggagaagaagggagatgagcgtttgggttgtgattcaa…
comp15061_c0	2941	perfect_SSR_1	(T)10	1299	1308	cttgcaggcttcgtttactttatccaaattaagaatctattaccattattaaaaagatattatgaataatctaaaagttatttatctactaactgcaactcagtcaattttgagccactagcacactacttaggttggtcctatgcaacttaactcaagtactacacaagtaagattatcaacaaataaattgaccaacttgtccaaagcatgagataatgtaacttaatgcttatcttctgcttatagtgacttggatcaagcagaggataatgtttcaagacatgtgagatcaactacTTTTTTTTTTctgaatgataaacatgaaagctaaaattaaagttctagtgtatctaagtaggaattgcaagttgtggctccacaaaaagatatattgta…
comp15082_c0	1063	perfect_SSR_3	(AGA)6	1045	1062	gcgtgattctatcattccaaggtaccaacccacaaaaccatttcgtgcagacgaagcaaaccatgacgaaaaactagcagtggaagaagaaggtaataaagtcggaggagcggtaggcagagaaggagctctaaatttagagtttgagtgatttgatcgaatatatgaacgaagagaatgagcgtttgatattgaggggcgattaaataaaatttgagttgccaatctgctgctacttcgcaacatacttttattcattcttttccgaagaaaaatatctttttgattttttcgtcttggAGAAGAAGAAGAAGAAGAg
comp15088_c0	1409	perfect_SSR_1	(A)10	1400	1409	gaaaatatctccaacaatccaagtcatcaaaaaagcaattgaaaggccttccgtagatttctctttatagttagttataagttgcgggatttcagcaactgtccaagatgctacactaaccgatccaagagtaaacgctacagcatcttttgtgctgcataaagaaatgtgcaaataggtccaagcccactgagagcattgctcatttatgaacataaaaggagaagctccttttagaagtgccattgtgttagggaaccaaattccagcctgggttttaatctgtccaattaaatctccAAAAAAAAAA
comp15100_c0	3549	perfect_SSR_3	(GGT)6	632	649	ttcgcattcatattattcatattcatactactcatattcaaattacagggctgcatcatttgagcattattattcatttgctgtaaattcagaccgtaaccaggaggagatctccacatttgattcatattaggctgcccctgcatatacatagcttgaggattcaatccattattcaactgcccctgctgcataaatccaagttgcatcggtgaaggaaagggtaaaggcggtattgtattctggtacatgttattattatatagctgtactggaggttctaactgaggtataaaaggaGGTGGTGGTGGTGGTGGTaactgcagtggcaatggaataggacaaataacattactaggattaacaacgttttgttctggatttgcaccctttccgtac…
comp15144_c0	2470	perfect_SSR_3	(TTC)5	2046	2060	gccacatataagtcagcagcctttatattatcccaatccaaattaacaattgcaagcctgttagtttcttcattggtcgtcgtcacatttccttgatttgccaataggtattgagtaatatcgttatttatcgtgccctcctcatcatcttcaaaatcatcatactcgtcgtcgtcgttacttgacgaactctcctcgagttcagtactttcgctgtcttcttcgctttcagtctcttcatcgtcgttgctttctctttcctcgttttcaatttttttatcctcttcaatcaccgctttaTTCTTCTTCTTCTTCtttttctccttctcctcaacataatatcgagtcagatgagactccgtcttctcttttatcttccctctcttatcaatcttcgct…
comp15154_c0	1245	perfect_SSR_1	(A)10	176	185	tccctataccactcaaaaggagatctgaagttatctaccattgaagatgttacaatattcatggcacacttcgaatttacattcatcatgatttgtatcagtaaagaaaacacatacatggtataattcctacatctcaagcatgactgaagatgttgagaaaaaggaaaaaaagAAAAAAAAAAcaaccaatttaatggttagaagagtacgacaccaaatcaagcactctctcccctcttcagttcaaaaaagcataaaataacatcccattgatgcatgaagttagtgatcatacgcttagatttaccacaaagcaaaagtttctatagctatagcaaatcaaaccataatttgtggaccaaaaagacgtttttcagccaggtattcaagtctgtc…
comp15164_c0	1173	perfect_SSR_1	(T)10	1163	1172	tcttcaagcttctgcttcttaatcagatcggacaccgatccacccgaagcgtactccagaaatatattgtagaattcgtgatccgcttcgtgccctagataagaaatcacggagggagaattgatcgaggaatggatcactcgttcccgctgtaagagactacagtttgaaacagaggtcgatttaacggcgaagaattcgcctgaagttgaatcagttgcgagattgacggtggcggtggatccgcggccgagtattttgcctcttgtccagtttgacattttccttttgttttaataaTTTTTTTTTTg
comp15173_c0	1590	perfect_SSR_3	(AGG)5	499	513	aggtccagtctgctgatcgacatttaacgatgcatcatgcaaaaacaagcaactagcaccgtttctacaccctcttggcgtattaaagtaagtgcatggcttctgcacctttgccttgaaatcaacaactctctgctggttcatatttccagttactacagaagaactttcctgctgctgctctctgccatgcatctgtatcaaacttttgtaatagttcacgtcttttacctgattagtagtagcaacagcagcagctctttctgaagaggcaccaaagtgtaaattaggaagaagactAGGAGGAGGAGGAGGtggaggaggatgaggaggaggacaatggatattggaatgattcaatgcttgtgggggtatataactactgtgatgattacttga…
comp15174_c0	1213	perfect_SSR_3	(GCT)5	1034	1048	tcctttcttccccttctctttcttcttctctttctttttcttcttctctttcctcaatttctctttctctctcctcttctctttctccttcctcctctccttctctctcttcctctttctctctctcctttccgcttccgactttgaatcatctgattccgaatccgactctgaatcggaataagacgaagaagatggcgactcatcgtatctagagcttcttctgcgacttcgctttttcgtcttttttcttctcctgctacttctgtgtttatcatcttctaaatcgctcgaatcgaaGCTGCTGCTGCTGCTatcgtgatttttccttttagatttggatttgttgctgcgtacttcgcagttttcttctttccctcttgtttccgagttactttc…
comp15190_c0	3579	perfect_SSR_1	(T)10	3426	3435	gcatgaattagatgacagcgctagttttgtagcttccacccctttgctgaagtcttttatgacacaggttggcagcaaatttggagaaagtacatctaggttgggatcaatgctttcagatggtcaggtcgggaagctcaaagacaaatcagcagctgctatgtcaacattcggatccattcttgatttttccaccaattaatcaattttcaagccttttgtcttaatatgtggtgtaatcgatggttggcagtgataacaaaatacatgctagggtcgggcagttggtggcattctttgTTTTTTTTTTcttgccaattacagcttacgcaccctcacctaaaaaaagctgcaaagatcttcgatgcttaaatacgtgttaaggttcaggggagctat…
comp15195_c0	1730	perfect_SSR_2	(TA)6	1707	1718	tctaatgtgccaactgttctactgcttggagctagaatagcggcatcagcgtcagaaatatcggcatcggaagaaaaaagagcatggctcatattagcatgggtaagcacagtagctggaaatttgtcactgttgggctctgcggccaacctaatagtttgtgaacaggcaagaagagctcaatctcttggttataatctctctttcttttcgcatttgcgctttggggtcccttccactctggttattacttcagttggtttattgcttattgcaaggttctgaacatatatacatgtgTATATATATATAtgtatgtatgta
comp15198_c0	2327	perfect_SSR_2	(GA)6	2288	2299	catctccagctgaatctaccacggcgccggagttggaactcaatttttcgttgtaggaactgaggaagagctgggcgatgcggtggtattcggcgaatagagcgtcttcatcgggagcgagttggttcaatggtgtgtggacttcaggagagagaatgttattattaggagagagaagcgattgtggatgtggatccggaatttcaattggttcaggtttgggttcggttttaatgataggtgcgatgtaagggactaaatttagatcaaaagaagaaggttctgtattttccatggggtGAGAGAGAGAGAagatgagattttttaggagagagacttt
comp15236_c0	1007	perfect_SSR_2	(AG)6	986	997	aaattgccactgcctaatgtagcatcaatgtgtttctttagctgtgctcccttatttccagaaggtgcatttttcttcggcctgaaagtcttctgatttctgttgccaaggccaaagagactcatttctaccgaaaatatattatcctctttgtccttttcttcttcaaagagacgtgaatttatcaaatatgtaagagggaagaatgattaaacagagattttattgctctcttcccaaaaaatgtttaaatgtttatttttgggacagataaagaagaacaccctgtaatttgtagaaAGAGAGAGAGAGaagaagagag
comp15248_c0	1864	perfect_SSR_2	(TA)7	1667	1680	atgtaagtttctctgtgaggaagaaggattgtagagtgagtttggaaggaacaagagaaggggagaaaggaccgctgacgattggagctgagatattcgagcttacaccttctcttgtggtggttgaagttaagaagaaggccggagataatggagaatatgaagagttttgtaacaaggagctgaagcctggcttgagaactcttatgtacccagctgcattacattcagaggttgcttctgaagctaagtaggcagcaaggacatacaggaaagttactttgtttttggctttattatTATATATATATATAatcatgattcaataccatcatttggctgttacaggaaaatgagcgattgtttgtgtatgtcaatgaatagacgatgacaaaatgt…
comp15265_c0	1780	perfect_SSR_3	(AAG)6	1708	1725	atgctgccgtataaggcagcgatcataagcggagtacggagcgcaaaacccattttggggtcggatccgatagagcggcagtaccatggtgcagggatggttaagatgctgcgatttagttgaccgagggagtgtatgaaggaggagaggtcgttggaagctgcgtattctaagaggagagaggatgattcggtgcttgtaattttcatggaggagtccatagattgatttttaggaacaaagcacatagcttggggtatgatcaaggagattgagcaagggagaaatttgtttgatggaAAGAAGAAGAAGAAGAAGagaggtttatataaggagagtagggaagaccaaaagagataaggaaagaggaaag
comp15268_c0	3855	perfect_SSR_2	(AT)10	347	366	agtccctcgaacaatatataaatacttctccaaacaccaactacacagtatacaatcaaagtttgtccatataaacccatatgaaaaaagatacgatcaatgtatactgggctggaatagacaacaaacaaacagactcctataaaataactacaccctctatgtactgtgaattacactgaaacaaagaagattgaactctgaattaccattgtgtcactgactcatatatttaccatggaattatctcataggtacaggagagtgaaattcgtgaactccttccattatcatacattaATATATATATATATATATATttgcagtgcttctcaattgtatatcttcacaggtttctcatatgcatgtcggttctgattggccaaatgaagttttttg…
comp15322_c0	2095	perfect_SSR_1	(A)12	1918	1929	gtgaagaagtgaattttatggtagggctctggtaccatccattcaaattttgaatttgcaggtagcagtaaattcatttttgtcattagcattgttcattcagggaatgcacagttttgggtttaattaaaaaagcaatatgttcacattgtgtctattaagtgaatcctatcttccctcgtcgtggaatggttggctgtttaaaatgaaccatctaaaatattaattggagtggattgcaggaaagaggtgagcccttcacaaagacagtatggagttataacacactcaactatttgtAAAAAAAAAAAAtcatatgataatcaaagtaaattaccaagttatcgcgtattgatactacataacaatgttgcaagattaagctagtaggtagtcaag…
comp15325_c0	1151	perfect_SSR_1	(T)22	1130	1151	ctttgttagtgaccacaaacgcgaatatcgtgaaacagaacagcaagactatgagcaggaacatgacaaataggtagatccacagcagaagcgagtttttgcagcatgcaccgactagaccgcatagagaaacgaccagcaaaaatactccgattgctatcaccggtccttgcaggaacttctcgcagtcggtgtcgccacgatgagagagccagatgccgccggcgaggatggggattgataggaggaaggtcacgaaatttaggattccgactaggttgttgcttatgcggaaactcaTTTTTTTTTTTTTTTTTTTTTT
comp15369_c0	2045	perfect_SSR_1	(A)10	250	259	tttttaaccaaaaattttaaattcgttgcataatgacattacaaacaactcatactacaatacagtttcacttaaaatacacccattacaaatagctcattgtacaataaacttcactcaaaacacgccgacttatttgctgttaccgacccaggtttatagtcaaaacctagaaatccagctttttaaattctacttacctactaaaccatgaaacgccatccctcatattacacaaaaaacaaaaacAAAAAAAAAAcgtccgaaaacataacatgatagacaacgaactcttttgtgatagcggggaaaaagaaaacttaaactagctcatctataattttggaaagggatgagtaggttcctacaaccgcagaaacaactcctactgcaatgatc…
comp15378_c0	2366	perfect_SSR_3	(TAA)5	2313	2327	atatatacaaggttacccaattaatttcagatagaaaagatccaagctttacgcccaactaacacaagaaatatgagaaagaacctaggaaagttgaatcacatgaatatcaattaaaaatgatgcactttcaagctttttccatccaagttccctggatctgaagtaattgccctaccgtcaactctttcttatcctcaaaatctaatctcttttcaaaaagtgaaaaaacacaatctttctctttctaccttatagattactgtcacaacataattaattaaattcgaaggaaaatatTAATAATAATAATAAtgcaaaaataatggttaccttctctctagtgttgagaag
comp15384_c0	1459	perfect_SSR_3	(CTG)5	461	475	tcttctggcattttctacaactgcttttgtttatcttttggaaaacggcactgctactttatccactttaaataaaaaattaatcatatattttgtttgaaatagctatagaacgtaactgataatacaaacagtcacacatcaactatgtatacattgatacttcatcaactgtgccaatagtagaaaacttgtatatcaaaatttagttaagcaaatcatcccatttacaatactgccctcctgctaatgcccgatagtatcgatctctacaatagactggtcttccatctgcagcttCTGCTGCTGCTGCTGctaagtcatcgtctttaatcacttcagatggtaatctcaacaactcatctttcctcatactgggtttagtctttgtactttgga…
comp15410_c0	4083	perfect_SSR_3	(TGC)5	30	44	tctgtttatgatgcctttctttgtaccaaTGCTGCTGCTGCTGCttcaccttataaacactgcgcattttggcaccaaaattcacctatgcctccaaataattgtgctctcattatggacagtgagcaaaatgaaacttcctgaagattggaatactgtattgaaaaaaccaagggtccaaaaatttcaccattaaagttaagttgtcggacgagtcattgttgaagaaccgcggcccataggaatgaaaccttgattttctatatctatcgcttcatcaacaagaacatcttcgcctgactgagcaccagcgactccaatacatgaaaacaaagaagcatcat
comp15411_c0	1197	perfect_SSR_1	(T)11	1076	1086	caaccgccgccgacagaatggtaggaaaagttgagagtgtgttcaaaaacaaatcgtaaagcgaagtggaaagcaaagttgaggaacacaatttattggccaaatggaaggacagagaacgtgcgagagagggatgagaaataatagtagagtacaagtagctggccaaagctggttcagattccgcgtcgcggtgtgcctccgctttgatttggttccaaacccaggattcgtcggattccgattcaggtggcggaaatgttggaattggaagagttgagcatggcattttttgcggcgTTTTTTTTTTTcttttttttcttccgcttatttttctgtagttaaattggagtcgtatttaatgaagtaggatcgaatattttggaagaaccatcttcg…
comp15413_c0	1908	perfect_SSR_1	(T)17	131	147	caaacagtgaatcaacagaaaacaaaagaagtggaaaatgaatattaacgcgtcataacattaactgcaaagagtgaacttgtaggggaaaaatagcatttcatgctaaatgatatcttgataacacagaTTTTTTTTTTTTTTTTTcatcccaaaacggcatatactgcctacacactcaatcatccatataaatggtttcctgcttgaaaagcccaccaaatattttcctcacttctttctctggctccgtttctttaactttaggtttaatctcaggagctttcgattttgttttcaatttgaacgccattgctggttttacaatagctttctgaggcagcaagcttcgagctttcgcttgacctctaacggtgctgatttctgtttttgaatctt…
comp15435_c0	1074	perfect_SSR_1	(T)10	939	948	cttaaacccatctttggttactgtctggaaatctgtgtttgtcttcggctttccaaacacattagcagcttggccataagcagcatcagcaggcgaaaccttgactgcaagagcggcaccgccaatgagtactgtaagggctaacctacgtgaaacagcttcatcgttttgggctttgcagatgacttgggtgggcttgtttacgggtgttgcccgggttgagactgtcctgctcgccgttgctgatggtacatggtggtgaaggaagcatgttgtcgaggccattttactatttttctaTTTTTTTTTTgtttttctttctttttagtgtatggagttcttttgctgatctctaatgtttattttgattttgcagagtttattgctattttgtgagat…
comp15496_c0	1672	perfect_SSR_2	(AG)8	1543	1558	gtacgcaactatggcaaaaatcaatacaaaagtcggttcaaactacctcaaatatttcgatcaaaacatcgataaagatgatgtgtcagatgaaactgtacaagtgagaaaacagaagaattgggctaagtttgttgtggtcggagcattagttgcagcttgtacgttggatcgaggtctgttaacgaaggcggttctatttggagttgccagaaggtttggacgagtagggagatgacttttttctgaaaggctgcttaaatgattttgcattcatcgttcatgaaagctttacaatgaAGAGAGAGAGAGAGAGatgtttgtttgtatctaattgtctcatatcatactttcttccttatatctgatacaatttgatttgttgtatatggtttctct…
comp15497_c0	1475	perfect_SSR_1	(T)10	438	447	tttcatctcaagaagtcattgattgaacaattaatggatgatccgcgtagttatatgataacttcttcggatttggaaaaggggttagagtaaacctggccgtttttcatgtttaaacaaaacatgagatgggtcaaaaaagtataatttctagaagtttaaaacaaatgtgaaatgtgtgatatgtaaatagcctaacggaagaaagatctaattttattatgtgtaggacctctttggacaatcactaatcgtttcgcttacagtggaaagaaaatatataatgtcataataacagaaTTTTTTTTTTctaaaagaaaaaaaatatagactatttagtcaaattagtcaaaattcggttggaaagaatcttctattatgcgtagatttgagttgcaa…
comp15497_c0	1475	perfect_SSR_1	(T)10	1104	1113	aaagaattattcgattattatttaataatcatagtggaatcaatggcacagagtcaaaataggattctgacttaagactattgatgaaccaaatcaattcaatgaatacatttgcaacaagtttcaatattttaagatttccggtagaatcaggaagtattaagtacaagatgatacacgcgccttttctatacacaactatatatcagatacctctattttctatttgatctaagcttactgtctttctatgaaagaatcggtagaacccactgccactattactacatacatatattcTTTTTTTTTTcaatttttacctttactctatattataaaagtcgaccaactattctgattctatgtctgagcactcatagcctttcgtgagtttaaata…
comp15500_c0	1074	perfect_SSR_4	(ATAA)5	1002	1021	gacagcgttcgcaatattgcagcaggaaaggaagcaggtcttaaaactgtaattgttggaagttctgtgctagtgcccggagcagatatagcactgggcagcattcacaacattagagaagcaatacctgaagtttgggaggatgaaggaaaacaagatcaaactcttcctacagcagtcgaaacagttgttcgagcttaaacttaacactaaacataacatattagctgtgtactattatgtatcaagtatttggaaactatgagcttatcaaagtatatgcatgatttatgtactggtATAAATAAATAAATAAATAAcagtggtgtttgattatttgagactatttttgctggtttcttaatttctgaga
comp15532_c0	1099	perfect_SSR_1	(A)10	104	113	agggaaacaaggcctagaacatgcatttatttaagtaatcaatctgtcttatacattccatttctcatcatcatataataacagctttataatatgcttgcccAAAAAAAAAActcatttattcttctttgtaaatttggcttcatctgctccactgtagggagcaacatggtatgcatattgctgaatgacggagaagacaaccatttcaagaatcacaagtatattctgaagagctgcttggatctgctccacatccaaccagaagtggtgagactttataaatcccacagcagccaagatctcaagtgcaattccctgccagaagcaaaagaagacgattcctttgacgcacatgaacttagcaagaggcttatgtggtgccaactcctttgcaaa…
comp15535_c0	2151	perfect_SSR_1	(A)10	52	61	taataataagtttttttactgtgctcatgtcattcaaaattcaaacaaatgAAAAAAAAAAttacacgtaattaaaacagaagcagcctaagccttccaaaatccatatccacctaaaacattctcataaataataaatttgtaactggtattaaaacagtagtgctcatagcatccataatatcaataacaataataatagtgccttaatcggaaatcccagacttcttcttcaaatgggccttaaaacccataatgtccccattccatttagtgacagccttgttctcgcacacccatatctcttttgcaacctgactgatcaacctaaaatcgtgactaaccaaaaccagcccaccat
comp15552_c0	2393	perfect_SSR_2	(AT)6	2179	2190	gaggaagtgagaagcgatccatgaagtgttcctttctttttatagtgttgtggtttgctgttatagtagcgtagtacatgaacgaatatgtattattgcatgattgtatagctttcaatctatctaatttatatatagagcgtgaaaaaagtagaataggacgtgcgacaagaacagcattgtccgatcgaatcgctttggggatcagctcactgattggagagtgaccttttccaatcatttttcttcttcatcttttcatcttctcgcttcaattatgaagtttgtaatgatagatgaATATATATATATacctaagtagagtaaagtttggatatgaatgaaatgatcatttggatattctgcttcagtattctcagttgatttgatatgaacttt…
comp15554_c0	1133	perfect_SSR_2	(GA)9	1033	1050	gggtgcagccccaactccttggcaagctgcagcttctttctcggttctaacttagtctgagtctcgaacatgagctctaacgacttaacttgatcatcggtaaatcgcctcttcttgtctttactgcttccttctttcatcagtaatggatcctccatccataattcattcccatagcattcttcttcttcactctcgtccatattcccttcttttttctttttttttggcgtaaactttttgcttgataacttggaagtagaggatatagactttgtgaaagaattggaagaaaataagGAGAGAGAGAGAGAGAGAaacgattgatagcaacagggaagccaattagaattgtaggagtggaaaacttattttaaatactatcgaaaggtaagcaag…
comp15563_c0	2382	perfect_SSR_3	(CTC)5	1310	1324	ggcagcaacttgtattttagcagcttttctttccgcgtcatctgattcattattgttattaccaccaggaatatgaagcacaaacgaatttttctccgcctctcttatctccgcagggagacgtacataagtttttgataaaacatcctctttattatgaattactccacctataaaaagctttacagtattctttttgatcccttcatttggatcagaggcttcatccataggttcttgttggatgctgtctatacttgttggttcatcattggaatcattagaaccatatgtttcactCTCCTCCTCCTCCTCgtctattttaatttcctcagggccactaacgtttaatactttaactttgaatccaggaattttttccttgataaaattaatgac…
comp15585_c0	1492	perfect_SSR_2	(TG)7	1445	1458	cttccgtcctataaagcatttgtccaacgtttccatcttcagcaggcgattcagggagctgaattgcgctccgactagatgggttatccgtaacgaaaccaaaaggattaaatgatgatttctctttatcctccacttctccttcgctgctgctaacaattactagtcctcttgctttgcttctcctttgtaagaagaatttgttgattgtctgttgatttttcttttttgaattatttttacggatttgaatcttgagaggaggagatgagagaagaaatgcggatgccatttgattaaTGTGTGTGTGTGTGgtatttttcgtgggatttatttgttcataatttg
comp15592_c0	1092	perfect_SSR_3	(CTT)6	255	272	tgtatcaaggtaacctttactatttttcatagatgtactaatttgacgtgtctaagaagaaggttatatcaaaaatcaacacatccttctgcatcaaagttttgctgaaaaacaacatgcaatgcccatcacaacaacagctatacactctaacttgaaagaaacaattccacctttcaaatgcaaaagcaaacaaacaactacaggaagcaaaactaatttcttccacgcgacttggtatcataatgatgggcCTTCTTCTTCTTCTTCTTcgtgaagacggcagggccatccccgccgccgccctctttgaagggcatgcccaaaagagagagcagtttaagggcctcgttgtccgtattcgcggttgtggatatgcatacgtcaaagccgatctgc…
comp15593_c0	1080	perfect_SSR_1	(A)10	177	186	aatgtattaagattaagcactcaaaacagattttgaagagactcatacagacttgatgtggagacacaaatataaataccatatgaagaaaaattacataggattaaagcacaatactccgctgaatataaagatgccacacagtagaaaattgtcaacatattgaaaaaaaaatgAAAAAAAAAActtctgctagcagccaccatttcactcgttatcttcaaccatgggggcttttccatccttgttagcatcctctccctcttcagtgatgtctgaggtccacaaggtaaggttatccctcaaaagttgcataatcaaggtgctatctttgtatgattcttcactcaaagtgtcaagttccgaaatagcctcatcaaatgcttgctttgcaaggtg…
comp15622_c0	3855	perfect_SSR_2	(TC)6	1706	1717	tcgtactggccactcttctttgccgccgatcggtatgtataactctcagttgtgtaatgtgactcctgtttcttctcgcttcctgatcccggtgcctgccgggctggtgtaacatacacacttttaacactttcggcatatgtcttaggtgcctttggtttttctgaatcctctttttctttgcgaattctctcttcctcagccctcttcctttcctcagcttcaatcttcctctttttctcttcctctgcttctttggccttctttgccaacctagcttctctttccttcttctctctaTCTCTCTCTCTCgcttctttttctttacgctccttcttcttcttttcttctaattctcgctgctgcctagcccgctctttttccactatattctcttcc…
comp15625_c0	1454	perfect_SSR_1	(T)10	219	228	ttttaaagggaaataattttagatgacatcacatgctatgatataatggtttagaagacctcacatgttataaactgacttaaattgtttgaccgcttcaaaaaattcattgtagcaaaagaaaatctcaaatgatatactttcacagctgtatcttttatacacaaataaacatgtaaccggttctagacaaatgaactcatacttccatgcagtaaTTTTTTTTTTcccttcagtaatttcacgtacagtctgatgtatggagcagacagcgcttcaaacgtttgcagctttgagtgtaaagagatcagaaactttattagtatagaagtctggttgaatcgaattgtttgaactttgaagcatttcaagacttgttacacctgaaagaacaagaag…
comp15628_c0	1534	perfect_SSR_2	(AT)6	1467	1478	gctgtccaaattacggttttggccttgattttgtagtagtagacagcgagtaggaagtgggtaggatcggcatcaagtgctcggaatccgaaggcaaagtctcctgaaggggagagaatggttgaggggttagtagatggagataaagttgtgcccagatttatgtttgtgtagctattttgacatgatatattgagtggaaacagtagaagcaacaaaaagggtaagatatatgagtggaaagccatttggatatacgataacctatgagtgacaaattggtttcttggtgatatatgcATATATATATATgcatgaaaaatgatgaagaaaactttcgatgttttaaaaaataaactatgtgaaag
comp15684_c0	1098	perfect_SSR_1	(A)14	64	77	aaaactttggggcggaatagaatttgccatggacgaataatcccaaaacgatgatataaacccAAAAAAAAAAAAAAgtttcgatttatcatcaccaaacgcaagcatattaacagcagaaaaggaggaaaatggcagccgtgctgatagatatgggagaagtcagccgtaccaaacccaaaactatggagatgactgacagggaggttcagttaattcagtcattggagagtagggcacggtactctttcataggcgccatcttggtgtcttctactgctgtttggtttgcaactaagggaatgtcacctggctataggtttagcctgtcatttggttctgccattgtttctggaatttggacccttcaacgatca
comp15688_c0	1896	perfect_SSR_2	(TG)6	196	207	tccgaaagaggtggacatacttcaccgtctttaataggcacaacattaactatggttttttgctacattagtatagcacgcatacataaacatcattgccatttttctacagataaaaaaattgcagaaccaaccctaattaactgaaaatataccagtaatcatctaatgtgtcgaacttctttgctttgatttTGTGTGTGTGTGtaaacagctctctctgtgtagcagcaaatgattaattgtgacacttacaccagcgcaggtaggtaacatccagattacatccaaataataaatccaaactgctaagacaaaccacaaccaaaatagtcccattatttactttatgcaaactactgcaaaccagtttcgtgacctccaccactaatacaaggc…
comp15699_c0	3034	perfect_SSR_1	(T)15	2871	2885	tgagacttcgatgccgtattgcaccatctgcttacctaacaccagctgcagtaaacagcaaccagctggtttatcctttagtcttagcagtgcacccacaggaaccaaatcaacttgcagttgggttaacagacggagttgtaaaagtgatagagccattagagtcggaaggtaaatggggagttgctgtcactgcacccgttgaaaatggggcagcatcatcagccacaagcaacccaacttctgagcagcctcaaagatgatagcttattaatttgtgctttacataaattattttacTTTTTTTTTTTTTTTccttttgtagatttccttagctgtcctgtgtaactttatgtattaggcaactcgtataagatcaaagtagaaaaatgaataata…
comp15711_c0	1304	perfect_SSR_3	(TTG)6	803	820	tcccaagcagaaggatcgatgttagtcccaccaaaactagcagcctcaaatatgccatggagttgatgagttgaataattataaagaaacagaggaagaccaggagttattgctcggacggaatccctgtatcttggtggcagaccaaaaagctgcctcttgagattctcctgcatagtatcattgttgcaaacaaaaatatatccaccaacagcttcatttctaggcaaggcttctgatgcaggcagtgttttgaacctcttatcaaccaaattattgttattattatccttcttatcaTTGTTGTTGTTGTTGTTGccattaaccttcttcttcccattaaaatttcccccatcattattgttctttcggttgttcacaaatccaaaactgttttta…
comp15725_c0	3063	perfect_SSR_3	(GAC)5	347	361	cttgccaagtatgtggtagctttgctaaaaaagtacagacctttgaaggaattacaaaacctttgcgcagataacttggtggaatttctgggcaatggagcaatgccatttactactaaactatttcaagtgcttgaaaatggatcagtcttgaaaattaataatgaacaccaagatatggaaccatctcaacctcctcttacagacgaaattcattctgttaataactcatcaccaaagcaagatattttcctgacttcttctgagcaatcaagtgattctgaagatcatgatattagtGACGACGACGACGACcgcaaccataaacaccgtagaaggggagaagctgaaccaaattcaatgcaaaatgatgctcaagatcattttgtacgaaaaccc…
comp15738_c0	2196	perfect_SSR_3	(TGC)5	264	278	gctacatgatattcaaaaatatatttgagttaatgacaaaacctcaacatatagataaactacagagaaacgctacgattccaaaaaaatacatctcaaaaagcaagttccacaccagaaaaacaacaaaacaaaattgatccaaaaaacacaacagctctcaggtaatttaagctaacataaatataataaatatttgaatgaagaagggagacgctcattcgccgttaagagacaatgaagccatctgactgtgaggtattTGCTGCTGCTGCTGCtgagctacatctttaagaacttccattgcctcaccaacttttgctttcaaagactcgggcgattcgagcagatgcaacacttcagtttgatccatctcaagtagcattccagtaactttgg…
comp15756_c0	1265	perfect_SSR_3	(AGA)5	1032	1046	ccacttgcaccctatgtctattagttgctccacactgatctctcctgtgtatgcaccaccttttcctacccaggaattttgaccagaaatctcaatacggtcagttaacgaattcttcacttggtcaatataaacaaagggaggtgatacaacaacatcaacatcatcttccaacttagcatcatttaattcagcaacgagtttactaattgattcttttgtgccattacatttccagttgcctccaacaaaaaactttccggatccagccatggcgacaacacctctaggagctttacgAGAAGAAGAAGAAGAaaatcggatttgagattgcgcgttcttgaaaaacaaacaatttgaagaagatgaaattgaaaaggagcgcctcaggcctgaaaa…
comp15788_c0	1833	perfect_SSR_3	(CTC)6	1132	1149	caaacccagtgactccccaacaagcaccacctcaaccaccgtactttcagccacctccgccacctcagcagtcgtaccaaccaccacccatgccgcctcatcatccctcataccaacagccacctcaacctggatctgctgcaccaccacaactacagacacagacatccctatcctctgctcctccacagtccctccttcctcctaatagacctcccccacccacctacggtgcccctcctacccaacctacacagacgccttcacagcctcaacaccactaccaattaccacaatactCTCCTCCTCCTCCTCCTCaaatgccacctcaccaggacgacccatcatcagtgcattacatgccaccccctccacaacaaccaccaccattctacgact…
comp15798_c0	1806	perfect_SSR_3	(TAG)5	321	335	atgcactcactgaatccgagatgtttacactatccaactacaatggcagcaaatacgtttgcatagcatgcttcaaaacaaaaggggcaaacatgaagcacatctatccactaacagttaccattttaaacaatgttcgttcaccttatgaaatcctacacattaaaaacaacacagacaagctgttcacgataaatactataatataaaatataaagagagagccctgtaagattaatcatccgtacatttaggtagcagcagaccttcctctagctaaaataaaatagctagtggtacTAGTAGTAGTAGTAGtaaaacatggtcttacattctgtagcgactgctgtaggctgctgaagctccgagggtagaggagccgtatccgcttccgaaggt…
comp15801_c0	1758	perfect_SSR_1	(A)10	1594	1603	gagcaaagcaactgctcggaacaatcaacaagcacttttcaactttggctttttgtagacgataccttgaccgtgttggagagactaaatatttaatggcattgaaaaacttgtgcgatgctggaattgttcagccttatcctccgttatgtgatgtgaaagggagctatgtatctcaatttgagcataccatttttctccgacccacttgcaaggaagtattatcaagaggcgatgactattaagatattgcaacaccttgagttagtattaataacattgttctatatatttttttagAAAAAAAAAAgatattgcaccgctttattttgtggtgcactagcttggaactagtattgaagtgtaacgatgtaaacttatgcattgctatttcaacca…
comp15810_c0	2293	perfect_SSR_1	(A)10	1	10	AAAAAAAAAAtccctcgagaagttcaaataaggttaccgaaagttatttccagattggtaaagttacagtcttatgctgccattttaaatctcatgagttcgattgatgcctgaagtctcctgcgatctgctcaattattttgattcgtagaaggatataaccacaaggttgacatatccattatggggagagcaatatctttaatatcaccagcttacttcatcctcctcctatttacattgccaagcaatgcattttacctacctggaagttatatgcatacatattccaaagatgataaaatatcag
comp15821_c0	1697	perfect_SSR_1	(T)10	1483	1492	cagagttggaatctataacgtcggaactggacaaggtagatcagtaaaggagtttgtgaaagcatgcaaagaagcaactggcgtcaatatcaatgttgagtatttgagtagaagacctggagattatgctgaagtgtatagtgatccatctaagataaaccgtgaattgaactggactgcacaacacacaaatcttatgagaagtcttagagttgcatggagatggcaaatatcacatagggagggatacagtgcaccattagccatggctttttaatgcctttatgttcacttgtgtaaTTTTTTTTTTaccacgagttttagaataggacaagcatctagtatgatctaaatcctttctttggtttatgagctagcagttaatatttttaactgtta…
comp15822_c0	2193	perfect_SSR_3	(TGG)5	209	223	gcatgtaaagtacggaattatacattattctgtaatatgaactctgaactgagtctgaaactaattatgtggcaaacccaaacaccagatttttattgccttagaaacatttatacattaacattcacatacaacaacaaaatcaaaacaaaattcaaaggctatatatgagcgaaaagaaaagaaaaaaaaactcttatggcctccaTGGTGGTGGTGGTGGaggagttccgggatacataggaggaatagccgaaaacatcgtgtttttatcgatgcctccgccgccagcattagtcatcgatatcaaagctgcagccaaacctgcatttccagttaaagtaggctcagtgtaaccatattttattctaacatccgaaaatccatcgtgtttatctg…
comp15825_c0	1174	perfect_SSR_3	(CAT)6	41	58	gccatgaaactgaaatataatcttatattaaagctatcacCATCATCATCATCATCATataaaaccaagttcgctgtcaaatcatggataatttaatttaaacggacacgttcacagtaacataaatgtaacatcatctactctcccctccatatttgactatcacaacgctgctattgttattacaacctcttcaagctcttcttccttgcatccaccactttctttctctcagtctgagcttttgcagctgcagacacaacacctctctttacaattgtcgaagatgctgttgcctttgctgttgatgccccgactatgttatctgaaagaggcacagtgttctgatcctgttcgc
comp15825_c0	1174	perfect_SSR_1	(T)11	1034	1044	gcgattgaggaaagtcccgagataatacaagtctcatgcggaatataccattttcatatggtgtcccagcaggcccttcaacatcagcatgtataattgataaatcaccatcattaacaacaatttttatgccttctggtggggagtcatctagacttttcaattccttggcgagctgtttgatgacactaggagggaggttctcatttgttgccattgtgatgaaaaagagaactctacagtaatgatcttgagatatcttgtgtccggtactattactcagttattcaatagaaaagaTTTTTTTTTTTcagaaaacaaagtctcgacttcagcttgcagatggcgtacgttatgctacaaatctcaaactcgagaaatcccctttcgaattggggg…
comp15837_c0	2003	perfect_SSR_3	(TTG)5	363	377	ttcaaatatcccaaaacctatctcacaaaataatcaaatctcagtatcatcccttttaaaagaaaaaaaaggaaaatatatagtaaatggccttttacctacaaatgtttacacaaattaaaaccccaatcaagaatcaactaaatctcccccaatctataaatacacacccccttcctcttcaacaaacataaaacgcctttacagtaatccagtatttgtagcatgcatgccatacgggtttgcaaacgggttaatagcaggttgcattggttggttgcctcccctcatcatcatcatTTGTTGTTGTTGTTGcatttgctgttgatatagtacctgctgctgttgcatataggcttgctgctgtgggagcataaacgcttgatgttgattcattgc…
comp15842_c0	1028	perfect_SSR_1	(A)12	258	269	gtataataatgaatatatagcaaaagtaaaattcctttagactatatagtttatacaaagtttcttccactataagcttttgcagtgaatcaatactaaaataaaaaataaaaaatcacccctataaagaaaggtaatggctttaatgcttttaagctcctctaaaccaagccgtttgtttacttatttcctcctatgatcctatccccactatttgcacactaaatttgataatcttcactaggtatgaagaaattAAAAAAAAAAAAcatttataaggatgcatataaaatttggttccaagtatctggaacaccagctatacaccaatggctgcaatcgatgccttgatgatctccgctatatgcagatggatgcccatcttttcttagttgagac…
comp15856_c0	1863	perfect_SSR_1	(A)10	1674	1683	atattgctaatagaaattttatccgcacgacgtcctgtagaaatgaagcgaagcatcgacacaaggatcaccgtaagatgggctttcaagaacttcacggatggcaatgtaatggcgatattagaccctctattgaacgaggctgtagatggaaaaatagtaatgaaaatgcttagcttggcattcgaatgcgcagctcctactcgagcagatagacccgacatgagagaagttgtagagcagctttgggaaatacgaaaacaatatgataagcgaggagttagaagcagctgattaattAAAAAAAAAAcattctcattgtttttgtgtgattctctgaacctggttcatgcaaaccccacattgtattctacagtagatattacaaacttcttacat…
comp15861_c0	1100	perfect_SSR_1	(T)10	663	672	atctttattttttgaaaaacaagggtttaaaaaagagaataaaaaaggataggtgcagagactcaatggaagctgttctaacgaatgaagttgactacgttgcgttggtaactcaaattcttctataacaaaaaatgattaatcggacgagaataaagagagagtcccattctacatgtcaatagcgacaacaatgaaatttatagtaagaggaaaatccgtcgactttagaaatcgtgagggttcaagtccctctatccccagtaaaaagcccgttttacttctttactataattctccTTTTTTTTTTataagtggttcaaagaaaacaaagaaaattcaatatctttcttattcattttactctttcacaaatagacccaaagcgcattattcaca…
comp15866_c0	2187	perfect_SSR_1	(T)10	2070	2079	gaacagcaaacatgaatgctaccagaatcaagaaggattgaaaagctgctactgctacaaagttgtactcaaagatgaatcaatcgtggacagtagatttatgcatgataagtttgcagtgagcgattcacctgaagctccgttggtggttgccactcctatgaaagttagctctttcagcatttcaggaaggcgatgataggtctcataccgttaatgtttatttgtttactaactttatgtgcaactatgatttgcttgatttcatcttaggtgtcggtttgttttgtctttgctgtgTTTTTTTTTTactttttgtgtgatcaaaagaagttatttgattgcttgaatgttttccttttggaaaaaattgggaatgttgacaatggagtttaagtt…
comp15888_c0	1503	perfect_SSR_2	(CT)7	96	109	gcaagattaggcaaatcgaaaggaaagaagggggactgcaagaagaccgaggtagaactaaaaaaatctctagatattagatcccctttcttccaCTCTCTCTCTCTCTttccaaaatttatcttcgatttccaaatataacaaaaatacgaatcaacggaaaacaatcagtatccctgacttccataaccgctactattttaccattatggcgtttcctgcagcattggtagtggttcctcttggtcttctcttcctcctctctgggctcatcgttaatctcattcaggcgacgtgctttgtaacaattcgtccgatttcgaagagtttgtacagaagaatcaacagggtcgttgctgaattgttgtggctacagcttgtttggctagttgattggtg…
comp15907_c0	1149	perfect_SSR_3	(TCT)5	858	872	ccaaaattagtgcagtttctcttgaatcttttaagtcctttaaacgaccccgcagggtctgcaaactcacactcctcttcatatgcctccactgtcaagtttcctgtgacaaaataagagttaaggaaatcatgcttgatacagttgactacatcctctctacttataaccatatccacccattcgttttctttttccttttcattatctttttgtttgcttttcagaagagaagctgcgattccgaggatctcggaactgtaccaggcaaagcgaagaaggaggttattcgtcttcttaTCTTCTTCTTCTTCTccttccttttgttttagtttggaatatttgcatatgagcttggttgatggtgtaaagctgatgctgtgttttatgatgcttgct…
comp15909_c0	1831	perfect_SSR_3	(AGG)5	1522	1536	gatccactccacgttaataaaacaagttcataactcaaccgaacgccttcaacgatccattgagattcactcctacttgctcacctcaacacctcatcacgttaattctttgaaccgcaccaacgttgatagtaacagtaagctatcaagtgccacttcattgaatctcaaagaattgacaacaatgaatggtgcaccattgttagaagtggctgaagaggagccatatgagagaatgaagaagcagcaaagaaggttatattcatggccatcaagggaggtagattatgagtttgaacaAGGAGGAGGAGGAGGaataggtgatgttaatgagttatttaatgttccgaagatgaagacacttgaaagcatcactgccctttcactcaccactttcac…
comp15923_c0	1042	compound_SSR	(GA)8gc(GA)8	975	1008	caactaaccaagctgtgcaaaatgttaaagatagcttcatggagcagtgccctcaatgtactgcaaagtttccatcagttgctgctttgatcgagcatgttgagaaatcacatagtaaaggcaatcggcataagagagtggtggtcgatgtatgccctaaatgtagtaaggcattcagagatccggtgttgctagtggagcatgtagagagggatcatagaggttcttcaaaagggtaagaagggtcaggctagaaaatattgatgtgtttttactaattagttgataagaaaccctgtcGAGAGAGAGAGAGAGAgcGAGAGAGAGAGAGAGAgcgcgcgcgcgagaatctcgtaaatttgattcat
comp15928_c0	2164	perfect_SSR_1	(T)10	156	165	gttttttcatccaaatataaacaaaattgtattcttctaaaccaagttcccattcaaatcctaaagtatacgtaaacataaccctatctatttccattctccaatatatagtcctctatacaattaaactcccactaccaaaaaataaacaccaaTTTTTTTTTTccttctttacttgaaaaaataaccttttcactatgtgcattgtaccacctcttccattcactcttgcaaatttaaataattcaacaaagcaaacttaacatgaagcccaatcttgccaccctccttaacaagcttagcaccaacaactaaccaatgtccaggcacatcgtgaggtcccttcatgacctccgccatgtccacaaacttcagcagcttcctcgactgcacctggac…
comp15946_c0	2281	perfect_SSR_1	(A)10	200	209	taccacataaaaatacagctggatatatatattcttagtccgactgattaattggacagtctactgaatgatattacaacaccacctagagcatgacattaccagtcacactttaaagtatattaatacagtcatttgatgaagtgacaaatacacatatttagagatgcaacagaaatatacacacagaaaaaaaaagAAAAAAAAAAgatgtaaatatttattctttcaacttaagcccaaccaacaaaacacttcccacataaagatgcagcaactatttgctttctttcttgtacaatccattcctccccccgttggcaaacatgtcaaagttcataaatataccaatgatcgctaaattttaacggtgatgctcgcacataccacaaatgttag…
comp15980_c0	2932	perfect_SSR_1	(T)11	60	70	aaaaaattgccttaaaagttctcaaaatttgaataattttcaaatagccagcctgtacaTTTTTTTTTTTgtgtgtggaaaaaagatgatgatgaacaaaacttggacactgtggttcctataattaatgcatccaatatgtgacgcctgtacagatattgggtcttaatcgacttggatgaatcagtgaagcatgggttgatgagaatgtagaaaaaatcaccatgtgtcagtaatcagttgtttattccaactattttatatagttaattgatatacttccggcagtttgaacttttgcataagcaaggaactctgccactgtcattttcatccggctcaaacagataatcatacgtgagctcagtgc
comp16002_c0	1314	perfect_SSR_3	(GAA)5	1100	1114	cagctaaaagcatagtcgagtcagcagtctatgcatggcgctgcaaatacccgacgtccaaaatagacgactgcgctgtagtgtgcctctttctgaacaactctagcgattcatgcacagcatccgcgaatgacatttcctcttatgcaatcagtagcgaaagcatggagcagcctgaaggcgatactggtaaaaacaagcaacagctgaaaggtgaagaagacgactggtcggcattagagggagtgtcaagaacaaacaccattttgacccttccaaggtttgatacaaattctaagtGAAGAAGAAGAAGAAagaagaaaggttactaattacaaaagcctgaaaagcattttacgacgactgggagttgatccggtcttttatatatgttgtata…
comp16008_c0	3442	perfect_SSR_1	(T)10	3241	3250	tgtgcaagcaagcagaggccaaaatgtaccaagagagagccgatacagcaaaaagagaagctgaaagcctaaagcgaatagcagcagaaaagaatgcgaaaatagaagaagagtattcaaccaagatcgcgaaactgcagttgctcgaggccgaggaaaggcgtagacagaagcttgaagagtttcaagctatggagagggcacatcgtgagtttttcaatatgaagatgaggatgcagtctgatatcactactttgttgcagaagatggagtctgtgaagcgcaacttcgatacttagaTTTTTTTTTTctccctcttttctttgcgtttgtcatcggacgttttagaaatgttttatgatggaaaattaggtcgttgtagtatatctgtactttatg…
comp16019_c0	1878	perfect_SSR_1	(T)10	1789	1798	ctgcagctagcatgtatccaatgggatccactaatggagtgaagaagccaactgctgctgttgcatctccagttatggggccgaccagatcaggcagtgactttgatttttcatctttaacggaaggaatgttctccaaacgttgattaattgtttaaagtgtgtttctttaccactatttggtaattgtaatttgatgtgcaaaatagttggaagcagtagcaaaattgatttgttgctttatatactcacttgctccttcaagcaagttaagttacaagcatacttgataattaccacTTTTTTTTTTcatttacacatagtacaaatgtccagacatatccatatgttggtttgaatatttgtttatgaatgcatgtttgctgctcg
comp16021_c0	2845	perfect_SSR_3	(TCA)6	2641	2658	gagagacaaacaaattaattggttctggaaggtagtagatgggatgtctcaagagcagcgaacgtcgctactattcttctggacatcagtgaaatacctaccagtgaatggtttcagtggcttagaatccaaattgtacatctacaaaaatacggattctatcgagcgcttacctacgtcacacacttgtttctatcgtctctgtcttccaaaatacccgaccttgactatgatgcgtgatcgccttcagttcatcacacaagaacatgttagctgcagcttcgggatgtggtagcttgcTCATCATCATCATCATCAtccatgtatgtacagattattaatatagatatagcttgtttctacctttcagctttcttatatataggttctctccttttt…
comp16038_c0	1100	perfect_SSR_3	(GAT)5	529	543	tggtctgctgaagaacagtcgattctggaagatgggcttcgcaagtattcatcagataaaagcccacttcgctatgcaaagattgccttgttactgcaaggaaagacagtgagagacgttgcgttgcgctgcaattggctgagtaaaaaggagaatgcaaaaaaaagaaaagaggaccataaccagtcaaggaaaaataaagataaaaaggaaaagacttcagacgcttctactaaagtttcatctcacttgccagcacgccctaatgttccttcttattctcctccgttgctacatttgGATGATGATGATGATatctcatacagcgacattggtggtatttctggacaactccttgagagtaattctatcatgttcaagaaaatatccagtcatctt…
comp16047_c0	2703	perfect_SSR_1	(T)10	1302	1311	tttgcaacaatggtccacaaccaaatttgagcttaggagccacactgactctttatgttaattggttttgtgattataaatagttctcttaaaaatagtatctagaaactaagactccatttgggagttttttcctatcagttttgatttgttttggacgattatgtattcttgatgttgtcaactaatgctgttttatttcgactgttatcatcggttataaaaccagtgaaaaccaacgtaatttaattttgatggtaattctaaattcatcaaattggggtgtttcgaagggttgtaTTTTTTTTTTcgtttatactccttgtaatcataattaattctcacgttcaaaaataaaccggaaaacaaagaaaggatatatacgtaagaatacttttg…
comp16066_c0	2356	perfect_SSR_3	(CAC)5	648	662	atatcaatatcaatcatgataaccagtgtagtgaatctaccgcttttgcccctcagtcggacaatcatcaccgctttactaccactgcagaagtcgacgacgatgaggacgaggacgatgattctgcctttgctcctcaatctccggagtctcctcagaacgtcgacgatgaagaagatgagcgcaacaactactgcaacactgtggccaatgatgcttcggaagatccagttattagtagcagtaagtctcatggtggaggaggtggacttggtcagcttggaattggtattgtatcgaCACCACCACCACCACcgtctaggcataacaatcatcatcagtttggtcgtatttcatcatcttcatcatctaggcagcatcctgttgttactgatctgg…
comp16066_c0	2356	perfect_SSR_3	(TCC)6	1235	1252	gattgtcgaaaagatagggaggaatggagtgattctgccattgcctgcctcttagatgcttacactgataaatacttgcagttaaataagggtaatttgagagggagagattgggaagatgttgctactatcgttagcaagagatctgaaaagcataagtctgggaagagtgttgagcagtgcaaaaataaagtggacaatttgaaaaaacggtacaaggttgagtgtcaaaggttgagtagtggtagccttgctgttagtcactggccttggttcaagaagatggagcagattgttggtTCCTCCTCCTCCTCCTCCaaagctgccaccgatgatgacaaaccttcccctcttgctgccagtgtcactgccacttctaggcagcttaaaaagtaccaa…
comp16072_c0	1717	perfect_SSR_1	(T)10	244	253	caatcatttaaccatgtaccattctaatctccaatatatatgttataatgttaaaaagaagccaatttttcacataaacaaatccataaagttattttcctttacaaattgtcactagcatcaatcgccttaaccaataacaatcttaatcttctcatcacgtccatccgatctcaatccaacagccaatacaacaccataccttaacaaaatccccttttttattttggcgtacaccgtatcTTTTTTTTTTcaaataaaaaaattcaaataaaaaatgaaaaataataatcccgcacatcatgttccgacacaagacctctgttttctgaaccctaacttctccctctccaaatcatacaccacgtaataattctgctgctgaaaactgcccaatat…
comp16118_c0	1789	perfect_SSR_2	(TC)8	1711	1726	ctgaggcaaactcacatgacaaagcaggaaagcttatgttaaaatcaattcttaagaattctccatcagggcttctgtccacaattacagaagtcgtcgtgctcactgtcaaatagtggttcaactccattccaaataacaatgctccagctaacagggcaataattgacaatcctgctcctgaaagagatgcctctgtcaaatctcttggtattttcctgtagaaatcgaaggatttgagcttgttggaagaaatcattgtgcaatgggattctaagagataaatcgaatgattcgagaTCTCTCTCTCTCTCTCtatcttaaacgaatttttccttcgctgtggaaagatctctctcaccgtatgaatgagtgtaat
comp16175_c0	1214	perfect_SSR_1	(A)10	128	137	aaaacatcctagtacagattcgtctttagcattaactaacattggcaacatatattgacacgttctcagatttccaccgatacccagatttaagccaaaccccaaaatgataaaaaactgatcgaccAAAAAAAAAAcaaatattatttaactgactgaaccaaaatacacgccattcaagcaaagaaaacgaaaacgatcaagaaaccaagatcaggaagaaacccgagaaggttttaaaatatgactaccactgccttccgcacaaaacgccacgttgctagaaactgtctggtgattgccagctgcccccgcaagataaacaggcctggtaccatgcgccgcaccgctaaattgctcataatagttaccgtacgcctgcggcaccaccgcactctg…
comp16232_c0	1023	perfect_SSR_3	(TGG)5	841	855	ccagggcatcccatcagcaacatcagcattgaactgaacaacgatctgtctggaagtggtggtcccatttctactgtgtcgtacaatcttttcctccacggtctcgcgacgttgtacagtgccaccatagccagtggcctggcagaacctgcgataaagagggacagcagcatagcttgccccgaccattgcaccaacgattccaagaagataatatagggttttccgatcacgtgcagaagcagcagcggaagttgtagctgttgatgcatatcgagagcgagaggccgagaaggaaacTGGTGGTGGTGGTGGtcggagatttaggagaccgaaggggcagatgtgctttgggaatggaggcattttttggagttgggctttggaaatggaaacaaa…
comp16245_c0	1420	perfect_SSR_2	(GT)8	1124	1139	ttgccaaaatggattttttcaaatttaataaagaaaaggtcctttgacagtcttttggtttcaccaatagagcaataaacagtaccagaaattgcaacacaggttctttttcctataataaactcgtgtcaatggtcaaaaacttgcaaccaaaccttgttttttgatcaataagattgcttagaagtagttttatttttcaaccgggacaacaaaatttattctaatagccaaatatttcagtagttaaatcatcatggtatattttccagatgctgaaacgatgcaactatactttgaGTGTGTGTGTGTGTGTttgtgtgtgtgactgtgtatacaagaaaattagtaaatatggttccacgatatctttttaaaaattcataattaactatacac…
comp16252_c0	1170	perfect_SSR_1	(T)10	43	52	tatcgaattatggatttagtataatattgagatcgaaatccaTTTTTTTTTTctttctgatttggttgtgtttgaattgcgaaaaaagcgttatcagtaataaagtttttgacctctttatgctagtctccaaatttttcatcatttttaaaaatacgagttaatgatggttttgggatctgctggaagaaactccttgtatccatcagtttaatcagttgttatttgaacttctcatcagtcctggcttattttattatgactttctatacaattttgaatgcatgttcttatttacttacgtttgtttgttccaataaggcagggattttagataatggccggcgtagta
comp16292_c1	1080	perfect_SSR_3	(ATC)8	5	28	taatATCATCATCATCATCATCATCATCgttttatgattttatttcatcttctagatgaaaccaatttcttattgtcttgctcgttcaaggtttttgatgactgaattgatggacgttcaggtcttgaatgaagttcatacaggtcaacacttggattaggagtataggtgaaatccaggtctttattcgctgaaagagcaagaagctccggctcttccaacccttttgttggacctatgctgcacctatctgttgagtgtttcgctagttgatctttgaatttctttattgttgcaactgtgcagctaaagctacaaaggcgacctt
comp16296_c0	1259	perfect_SSR_3	(ATA)6	137	154	gcaaaggctggaaagggatctgcaactttctctatggtgtaagtttgaaaaactagtactgttagtttcactctttaatttattaagccatattgttcattgactgactccaaagccatattgataataataattgATAATAATAATAATAATAatttaactaactggttcacaagggtaacatacatccgtaaaggtggtaaaactgataggccttgtgcacttccctcgtcaagaaaatgtactaaatatcagtgttgcatcagccttaaggatggttcttagagctgtggttaaacacacaagcaaatgtaaagaatgtgaggattttcttatggttatgagtacttaatcgatgctgcattttgagaacgggagttggtttagtggtgggtatgt…
comp16309_c0	2894	perfect_SSR_1	(A)11	151	161	aacagaaaaccgtcattattcccttgcatcctttgcatgtccaacagtacaaaatatttacatcgatttgcatacaatagctagcaaatatgaacttctattgtccaaatgataagttaacatgcataataaacctaaaacaaaactcccAAAAAAAAAAAgttttctttcccctatatcaagacaatccaacaagaagaaaacctaaaccaagtctaatatacaaaaacaaacaaaaagctacaaaaaagcttcacaagtcgccttgttatgcccgaccgccttacacctactacacaaccgaacaacactcacaaccttattcggattaaacctcctcctcctgggccttccactactcgatctcctagccgccggagggtaaaactccccaccttc…
comp16314_c0	3191	perfect_SSR_3	(AAC)7	268	288	atagaaagctcagcatcagtagcaatatgctccgagcaaccttagctatcctatttgcaccaccataacagaggcaaatcaattataacagaaaacgaaatattaaatactaaattacatgcacaacagccacgttctaacaaataacatcatggacgccatgaacatattcatcagtccaaatgtttaccatatacattgctgtctcgtttacccttttttctcatttatccaaaattgaaggctgcatttctccattacagccttAACAACAACAACAACAACAACaaacaaggaatgaaatgggatttgactgttttcattgctttcacacatttctgaaaggacgtcaatcaatttctccttcttccacgtcatgtgtttgatgaagaatgggtt…
comp16318_c0	1713	perfect_SSR_1	(A)10	136	145	ataattcacatattacacaatttaattgcaaaccacaaaaacaaaatattgtagttaccaccagcagttgttgcatattacactcgtctagtaactgaaagttatgtaaaataaacaatacccaaaattaaaatgAAAAAAAAAAtccacaagggaaagcaaccaattccaataacctttctctgccttcagctgtacacggccaattaattacacaagggaagccagtcagtcttcaacgagctcctctcttttggtacactaaaaaactgaaaccttgtatatgatcttaaatacttctcaatccacagttcttgataaaaccatttgcaaagttcagatacgggcatagccattttgaaatctcttaaacgatttcttattgagactgtaacttct…
comp16328_c0	2878	perfect_SSR_1	(A)10	2657	2666	tgaagttacaaaagttgtacctgtgaaccaaccccctaaagcgaaataagcacaaggaaagagcaataggccggaccagcctacaaaaacaaaacggtccctccgtaaccagtcatccataatatcaaataaatcattttcttctttggtaattttaccaagagctatagtcatagtgatcctcctattcaactacttcaaccatttccgaacacgtcatctcattttcagggcatgcgatagttcaattatgtatggacgattcgttgttccatgccctttagaatacaatgggtttcgAAAAAAAAAAgaagaattattttttattttctattggttgataaaccgacctaggtaaatccatgagtgcaattcgactagtctttatttgcattgctg…
comp16328_c0	2878	compound_SSR	(T)22at(A)11(T)23	2821	2878	ctatagtcatagtgatcctcctattcaactacttcaaccatttccgaacacgtcatctcattttcagggcatgcgatagttcaattatgtatggacgattcgttgttccatgccctttagaatacaatgggtttcgaaaaaaaaaagaagaattattttttattttctattggttgataaaccgacctaggtaaatccatgagtgcaattcgactagtctttatttgcattgctgaaacaaaacaacaaaacaatatgggaatcagatttttaaattaaggaaagatattgaaaaatggaTTTTTTTTTTTTTTTTTTTTTTatAAAAAAAAAAATTTTTTTTTTTTTTTTTTTTTTT
comp16347_c0	1936	perfect_SSR_3	(TGC)6	4	21	tgtTGCTGCTGCTGCTGCTGCtgttgtccttctctatgccaatcataattccagggaaataactttctccgtaatgttttttgcttcttgtacatctttctcaacctcgatcctatcagtaatcttttagatgaagaaaatgaaacgatgtatttctgttttgaatttttaaagccttcttcagatacaccctcgcttccactcacacattcatccccttccctgtgagtcgagctttctcgtttaatgctttcagcacacatgtttgcttgtttatcttctaataattccatttgaagtagttcaaagagacgcttactt
comp16347_c1	1228	perfect_SSR_3	(AGC)6	1	18	AGCAGCAGCAGCAGCAGCaacaactggatgagagtatggttaactcgtcaatagtcattaggagatgtagatctgggcctgtagatcacaatgctgtgttacaagccatgacacaagcgctagcaagcacagaagaagcttacatggaaatggtggagagatcgctagatagaaacccagagcttgcacttatgggatcatgtgttcttgtgatgttgatgaaggatcaagatgtttacgtaatgaatctaggtgatagtcgtgttttgttggcccaagataggtgtagtgatgctaaagatgatgtgaaaaatagga
comp16369_c0	1208	perfect_SSR_3	(GTT)5	426	440	aacatgctacatataattaatttaaaataattcaaataaccattgtactccagacaattagctttaaactcttctgcccttgcttcccagcactaattctcctacttcttggtcttcacatcagaaataacaaaatcatcatcaccatcatcttccgaatcagtcacctttcttctctttggagttttactggaagatttagtacctgtagttttcttcaccttttgaacaaaatcatcatcaccgtcatcttctgaatcactcgccttccttttctttggggttttactgcaagatttcGTTGTTGTTGTTGTTttcttaacttcttgagtggtcacttttgctgttttctttacagaaacaacagttgcagaaggcgatttgagcttttgactgtca…
comp16369_c0	1208	perfect_SSR_3	(TCG)5	1059	1073	ttaacttttttctccactttgtgtaccagtttcttgtcatccagttctacttcagaatcaaaattctcttctttcttcactttagcgacctttttctttgtctttggcgtttctacttcggaatcaaatttctcttctttcttcactttaggaaccttcttctttacctttggcttttcatcttccgaatcatacatgtcttctttcttcactttagaagccttcacattggccttcactttagaagcactaacttgtttcttcttgtttgaattaagatcagcaagtgacatattgtctTCGTCGTCGTCGTCGtcttttattattttcttcggagtatttgattttgaagctgaagccttaatctttttgtcatcgtctttcatttcatttctctga…
comp163737_c0	1053	perfect_SSR_1	(T)10	701	710	aagaacttggtttattttgaactttaaagaaagtgatatgcctagcgtgatgatcgatttggtgacatgtaacctcttttattttctatttatttgtttatttatttattttattttatttgttttcatcatgaatgttacaagtaacaacaactctttaaagagcccaattaatgttccaacaaaccatatatacgacttcatgctaatgacttaatggggcttgcacatatttatgtaaccttgtgtgggtctggtatcttgtcgtccgtccatatgcatatgttcttaatttctttcTTTTTTTTTTccttttttacaacaagctttgatatcatttgtaatgcaccatacttgcatgacacgtgcaatacttaatgttatcatctatgtaacatg…
comp16412_c0	1257	perfect_SSR_1	(T)14	1225	1238	tctctcgagctcgatcatcgatctccaaagcaacatcagcaaacaactgttgcaaaatatcaaatcgttgcgacttcgaagccaatgcctggttacaaccaagaaaaagagccgaattttgatgataagaacatccaaaggaagaaatgattataaaaaatagcaccttttgcagcttccgctcgatttcttgcgtaagggcggtcaaataagctgatctgtgttgtagtgaagcttcctgcatcctccaattgcatttgagtatagttacaatcttcgatttcaaaccctaacccttgaTTTTTTTTTTTTTTattatattgtctggcgtcg
comp16438_c0	1850	compound_SSR	(GTG)7gtcgctctggaaattcatctccgaagagtgttaattctacaaatacgcctcccgcttaaacacctttatattat(A)10gg(A)11	1403	1520	aattcaaaaaattcggtccaattaagcctaatggagtacaagtcaggagccataagatgcaagggttttgttttggttttgtagattttgaggaggctagctctgtacaaagtgcaatagaggcatctccgataatcataggaggccgaaaagccatcgttgaggaaaagaggaccacaaattcaagatccaataacaaagggcgatttggttctggtagaggcggctctaattttcataatgatggcagtagagggcgtggctctggaagaggctactcaagaagcggctcttttaaccGTGGTGGTGGTGGTGGTGGTGgtcgctctggaaattcatctccgaagagtgttaattctacaaatacgcctcccgcttaaacacctttatattatAAAA…
comp16444_c0	1692	perfect_SSR_1	(T)10	69	78	tcatggtctgttttgaatagcaaacgtgatagtaacaaatatactaaagttaaaattgtttttttctcTTTTTTTTTTacaacatataaattttagtgcaagagcttgtgtagttatcagcatatagagagaacaagggacagagctgtgaataagaaaccttcgggagaaaagaaaaaaagaaaattctgcatatactggaacccatctttgattatcacctgaagctgaatatgatgataactgatccaagacagcacctgatcaattgaccaaaataccactttgcttgccagcacaagacaatagaaagataattctagcaaaaagatggtgtttattcatcctccttgtcagcatgtctgcgcttaggccttc
comp16449_c0	1780	compound_SSR	(A)12taccacaattttcgcatcttctgtgcatagaataagctaccactgcttgagtacagaaacatgtagcgtatccttcgccaataagtacag(T)10	1339	1450	ggacagacatgcaaatacgaccatccaatgggggtattaagttacagtccgtccgcatcttcattatcggacatgcccattgctccatatccggtagggtattcaatggctacactggctccatcttcatcttcttcagacctgtacaattcaaacaagtattctttctccactcatagagttccatcgattgaatccatgcctagtggttctattggatctatgttctccaagggtggtggtgactatcccacgtcaacttaatttcaaatatgattgcatacaaggaagaaagaacccAAAAAAAAAAAAtaccacaattttcgcatcttctgtgcatagaataagctaccactgcttgagtacagaaacatgtagcgtatccttcgccaataagta…
comp16454_c0	1680	perfect_SSR_1	(A)10	10	19	gaaaactatAAAAAAAAAAggtataataatacaggtttatgtgtccagtgtttaacttctataaattataagcttacaactgtgacgtgtgtaagacttagcgaacgtttctttacacggtacaaatacaacattattcacagtcgcagtagctttaaggctgcttcagcactgaattgcattgttttaacttgtaattatggataattgcttgcattcagatcatttgaacatttcttcactataaaagaatatgtttatgaaagatatttgttgaaagtttctcttgcttgtgcaaccaagtgatcatcgtcccatt
comp16471_c0	1399	perfect_SSR_1	(A)10	233	242	gcaaaaaaacaacttatataagtcgattcaaacgaacctttaatgatactcagaaatacttctggtgtaccggaagcctattgataaaaagcagctcctctattcacaacagaagcctctccagagtacacggtaaataaaaaacaaaatgtaagtatatcagcaaagcattacatgaaacagtatatcacatacatacttcactacaccacccacagaatatatgactagtAAAAAAAAAAggtatgctaagctttagcttctttgcgcctttttggagctcgtttcgtttcttcgccaccgctttctactctagggttcacaataacttgtggattttgaacttgcggattactgaagtccttagcagtaggtatagaggtggcagcatctgctttg…
comp16510_c0	1094	perfect_SSR_1	(A)11	643	653	ttagctgctctacctgaaaatgactgcagatatgcaatatatgattttgacttcgtcactgaagaaaattgtcagaaaagcaaaattttcttcattgcctggtctccatcagtatcccgcattcgagccaagatgttgtatgcaacgtccaaagaaagatttagacgggagttggatggtgttcattatgaaattcaggctactgaccccactgaagttgatattgaagtccttagagacagggcacattaagtggttttctatcagatctaaactttgcattctacatatttatcagagAAAAAAAAAAAccttcatgatcattttctgcataaagaaaagtaaatgaaatcattatgttcaattgcatcatataacatgtggtttaagaaactgttg…
comp16525_c0	1553	perfect_SSR_1	(T)10	1512	1521	agattattagagttttcctgtaatgaagacggtaggaagataaggttcaaagtccaccaaactgcaccacttgggttttggtcgatttttgaacgaatggtgctaattgcattgtattaattttggaaataccatccagcacggactagaccagaaaaatcaaagaaagtctacagttgtttcaactctttgcgcggcgctgcaaatgccatttgttggtggtcactgctcactgtcgacgttggtagcctgatgtcgcactcgcagatttctattctattctagggtttctttcttctcTTTTTTTTTTaatgtcgcacgattttgactcgcggtgggggg
comp16538_c0	1115	perfect_SSR_1	(T)10	398	407	ataatattacagttttaagttgagagatgtaatgtttcaacgactcagctctgaattattgtcaataccaaaacacaaagataataatctaaaattggcaatcgcgacagcaaaacgaattcattttgctgtgcaaaatctgataagcaccacatcacatgaaatcctcttcaagttcctgaagtgatttgttcgcagatgcgatttgtttgttggatgtcatcttctctgaaaccataagacctttgtaactcctcatttctgcttgtttctccttttccatcctgtccatctcttcccTTTTTTTTTTctctcttagctgctgctttcttactgctttctctgctgcaaacacagcttccttctccgagctattgagcattttacctttcaagtctg…
comp16552_c0	1465	perfect_SSR_3	(GCC)7	226	246	aaaaatatcaatccgattgaagatacctcttttcttttattttgatttttgatcacaaaaagtaacatctgtatctgtacaatacaacgcgattactggtaaaatggggcagtcatcaagcactgcaagaagaagacgaagatatacgaccgaaattaatagcagcaccaccacgaataattacacttctccttctttttcacatcaaccaccgccaccaccactGCCGCCGCCGCCGCCGCCGCCaccaccatcaacatcatctaattatccctattacacccctaatccttataatcatcctcctcctaaccctaattactactactccagttcgaattcatacccacctccatcgtatgaacagcaattgacccatgccgttaattccatcgtcac…
comp16552_c0	1465	perfect_SSR_3	(TCC)5	541	555	gccgccaccaccatcaacatcatctaattatccctattacacccctaatccttataatcatcctcctcctaaccctaattactactactccagttcgaattcatacccacctccatcgtatgaacagcaattgacccatgccgttaattccatcgtcacgttcattgaatccttgataaaacctacaactagcagtggaaccggcagcagaccaaacaccaacttttactataataattacggcccaccaccaaaccgatttagcaggccgtcggtcccaacgcagcctcttcctggacgTCCTCCTCCTCCTCCatcttctttgcagcagcagcagccacctcctcagttcgtagaaagtcaaaatgcaaagactgtcaagaatgaagtcaacatcca…
comp16590_c0	1947	compound_SSR	(A)10ttgagattgaagcagagaaaggtcgtaatttgtagtgacatgattttaaaatagatgaattatatttaaaggttttctggttggggtgatttcacata(GT)6	1811	1930	ataaaaatgcaaggataggaaagaatgtgacaatagcaaactcagagggagttcaagaggccgaaagagccatggatggattctgcattcgttcaggcattacagtcatattaaagaactctacgattccagatggttttgttatatagagcattaactaacatctactcatatatcggctatgtttccagatgaatctactgcttttccaatatgtcaaacaatgccgttattttcgacaaatttgatgcgttgttcaatttgttgactagttgttaattaatcattattacatccttcAAAAAAAAAAttgagattgaagcagagaaaggtcgtaatttgtagtgacatgattttaaaatagatgaattatatttaaaggttttctggttggggtga…
comp16593_c0	4059	perfect_SSR_1	(A)10	3842	3851	gcaatagcaatgacacggcatgtatattttgtgcaacacttgtcaagactgcaactacttgccacggttggatttcaagcaacggaataaatagacccaaattgggaattccaaaaaactgccctaactcgatttatttgatttcggtggcaataaattcggtaaattgttagaaagaagaattaccttttaattcagaattagtgattgagctctttctgtggagaaagaaggtaatgagatagaaatgcagaaagctctttccttttagtttgttctttgttaatttggctttgatttAAAAAAAAAAggtcggagataagagcaaacaaggaaagaaaagaatgggaaatgaaacgattgttgtgggttaaaagcatggattagagaagaagagat…
comp16657_c0	2121	perfect_SSR_3	(GAC)5	360	374	tcaagactcttggtgactaacctgagtattgtattgatcattttcttttgttcatcatcatacagttttgtacactattatctagttcgagaaatgtcaaaaggtcaatgtaaaccaagaaatcagcctttaaaaagagctttaggaaggtgcaaggctagagacacaatcgaaatcattgatgttgaagataaagatgccgaagataaagaagacgaggatgatgtgaagattattgaaggtgaaaaatctcatcacagaatgagaagaaatagtcctcccagtgaagtaatcaacattGACGACGACGACGACgaggatgctgctgctgcttaccaatatggtaattttaactctccatcatctgaagaatcaaaaagtggcacatcaccgatgaca…
comp16724_c0	1360	perfect_SSR_3	(TTG)5	866	880	gctactgagttgtccaactcttctggcttatcatccaaatcatccaaaacttctttccaataagaactacgttctgagttgcgcagaaattccttttctctccttctagtcatcttttcttctttggacaatttatctgcatccatacttgtaggagcaaacttgggcacccgatatagaccatcagcctggccatcaacattaaacttagcaacaagcatgtcaggatttggtctgaactttgatggatcttcaccattattgctcgtttctttgctttcctttgtgtttgcatccataTTGTTGTTGTTGTTGgcattatcagcaagttttagaagtttctgaacttgataatcaaacttcttgtctattgggcgaatcttctcaataaatactttg…
comp16737_c0	1584	perfect_SSR_1	(A)10	1523	1532	gtacagcaagagctggtagaggaggtttttcagttagtttcatcactcagaatgacatagatctcatccatgcaattgaagccaagattgaaaagacattggatgcatatgaacatgatgagaaggaggtgcatgaaaatattactaaggtgttcaaagcaaggaggatcgtaaaaatgaaaatgattgatgacggatatgaagagaaggcagaagctcgaagaaagctcaagaagcgcagaaaagaagaaacacaataggtatataggtgtgtacacaggggtgctcccaaccacatgtAAAAAAAAAAtctgcagtgatcatttttggttttgttttactttaggtcaccaggttggaag
comp16768_c0	1770	perfect_SSR_3	(TCT)7	1	21	TCTTCTTCTTCTTCTTCTTCTtcctggttggttctatatgttttcctgttcggagctttgttattcatggtcgctttctccaatttttgcttttttggagtatcattcaaaccagaattgagctcaacatggaaatccccagctatggaagcaatatcagagcatgccttaccaactcatccatctccaatcacttcttcagttaacatacaccatgccgtcaccttccccgactccattcttctattcacaaaccactcttcaaatttaaccaacatacaatgcttataccattgcccttcaaattcaaatcataaagaa
comp16779_c0	1499	perfect_SSR_3	(TTC)5	217	231	ataccattaatatcaaaaacatcttaacatcattaattcaaacaaataaagaacacaacaaataaaatttacataaatatatctcctctttctccaagcttatatagtatttaaaaccaagtttatgacataatacatcagtacattattgttcattttcatgattaaagctgaacatctctattaaaaatccaactaaaaggcaacttgcccagtTTCTTCTTCTTCTTCtcagcccgctcttcaagcctcctaatcctaggagtcaaattacaaacgaaatcctgcgcttcatttccatagctggacagtcctgtaatttcactcagcttccatctcccaaccaaatgctccaaaatgtttgcatagtctttggcggtgtagactcccagcctttga…
comp16786_c0	1913	compound_SSR	(AAG)5aaagacaagtccaagcaagaagaaaatgcgaacggcgaggagagcgagaaaagc(AAG)5	1542	1625	gcttctcgaattgattgtttttctgaatcaaataccactgtgtttggggagaatttacgggcacaagttgaggaaagattgcaattctacgacaagggagttgctccacgcaagaacatagatgtaatgaaggctgcccttgacactgtgctgagtagcgagaccaaaaaaactgatgacatggatgtcgatgatgcttctggaaagaaaagcaagaagaaaaagaaaacaaaggaggaatctcaagatgctgagactgtcacggctgctgaagaaactgctgaacccacaaccgaaacaAAGAAGAAGAAGAAGaaagacaagtccaagcaagaagaaaatgcgaacggcgaggagagcgagaaaagcAAGAAGAAGAAGAAGaaaagtcgtgaggta…
comp16798_c0	1650	perfect_SSR_2	(GA)9	1563	1580	agatgctttagatgacttcatttatatgtcaaaatcgtatgtccattcctcattgatgcatcaaatgttagttaaaaatatagctcaacattttgccttccttgtcatatacccggaaaatctttttctcgtcaattagcagaactgtaaaaatatcaaatgcgtgtcctttttgcataacccattagttgctgacactttcaatgttcaatgaatctttcattggcaagtcaaaatgttttctttctctagattgagaacgaaaaaaatggcggagattgagggcggaaagaagggaggGAGAGAGAGAGAGAGAGAtctgagttgaatattatgtttgaagcaacatcttcccagagcagttgaggacctatgactctatgaggtg
comp16824_c0	2385	perfect_SSR_2	(AG)10	191	210	aacatatcaataaataaaaaccctaatacaaattgggccatcagcacataatattacacatgtatttgaaagacggatttttttttcttttttttgaagagaggaaaagaaaactattcaggttgaacagataaaagataattacaatcataaagttctcagaatacgcaaagataacacagttgaacacAGAGAGAGAGAGAGAGAGAGtcataaatagaaagataaggtaaggtggcttcttgatgatgataagatcagtatctccatgtctaacgctagtagcatttgctagtaatttcttcctttaaatggcatttcaggtggatatgctgacatataataaacaggtgctactggccgtggctgccccatcatcataggctgcccatacattgg…
comp16850_c0	1529	perfect_SSR_1	(A)11	59	69	aaactgcataaattgatatatacaaatacatatagaacatgcatacagatacatgtacAAAAAAAAAAAgttaccattgtacatatggcaaataaaaaagaaaagaaaaaaagctctctcaaatgctctcatgttgcatatcaatgctacacagtaattagtatgttatgatgtgtgtcaaaaagcaaaatgcaccctttagctaatctcgtattccaatcgtaattagatcatcatcttcaatcagatcttggtaattatcttcatgggtactggaataaaaattatctgaatcattcgagtcttttgttgcttcaacctccacattaaaaacagccctgacaggtcgatgatcggataaccttgtct
comp16853_c0	1583	perfect_SSR_3	(CAT)5	79	93	aagaattaacttcctccaaaataatcattgtataataatttgtccgttcagttatttcttttcctcaattatttcctcCATCATCATCATCATcaccacacgctaaacatgatgaaactatcaatcaaccacccgaaacttgtcaacaatatccttccaaggttaaccaccatcaaaatctcgtccttcgcaacgtcctctgtccaacccacctccgtcgactatgaatcagactccgacataaactgggacgggcttggcttccacctcgtccccaccgactacatgtacaccatgaaatcctcaatcgacggccacttcactgacggcaaactcgacccctacggcaacatcccgctcagcccctgcgccggtgtcctcaattacggtcag
comp16853_c0	1583	perfect_SSR_1	(T)10	1465	1474	gctcagaggttgagtaagtgtatagccgatattcagaccggggccgttgaggatataaagggatggacggtggagacctgatcattcaggtgtaatgttgatttagtaataacatgaactgtcgttcatatggtatgtatgtggttatgattgtgtgttaataagagtttaggatgatcgggaggccgaccatacatgaacttctcgttcatgatctgttatttgtaacggtcttgcttctttgaatcgtcctaaataaaacccgtttgagtgccaatatctcttttctgttttctatcaTTTTTTTTTTcttccttcgaatgatatgggctttgagaatcaaatcacaggtaaaatttaaagcaaagtgctatgtaacatgaaacaaaagctcagttc…
comp16864_c0	4288	perfect_SSR_3	(AAG)6	896	913	gcgagattttagatggcggtttggctcagagtattcctcctacttttaagaaagggctagatttaggctatttaaaggggctctcatgtcatcagaacctggctgacaaccataggcacaatgttgaaagcacggtcgaggaaaatttgagcaagttttctgttcaatttgatgatttgttcaagaaagcttgggaagaagatatggttgtagataaagatgatcatggtattgccgatggaaatgttgggaaagacgactctggttatgctgatgtagctatagaagccatgcccggaaAAGAAGAAGAAGAAGAAGctgataatattaatgatctgcctaattctgagtccacaactttggatgagattctacaagaagaaccaagtcaagtaacat…
comp16870_c0	1543	perfect_SSR_3	(TTA)5	1340	1354	agtgtacatatcggtagacgtagactgcctcgaccctgcatttgctccaggagtgtcacatatcgagcctggaggcctctccttccgcgacgttctaaacatcttgcacaacttacaaggcgatgtcgtgggtgccgatgtggtcgagttcaatcctcagcgcgacaccgtggatggaatgactgctatggttgctgcaaagcttgttagagaactcagtgcaaagatttccaagtagaatctttatctaatatatgaaggcactattttttcggtttatttgtagaggctgttgtaagcTTATTATTATTATTAcgagaataatgaaagctgctttgaattaaaatatgcaaggttcagagaagaatttgtaatgagaggaagccatacatgtaaaga…
comp16880_c0	1528	compound_SSR	(TG)7ttttttttatgtttac(GT)7ttatgtt(TG)6	1377	1439	atgtcggatcaattaaggtatgtactgaacctgagttgaggacaaacaggccaaaatggagattactaagcccagatcctccagatgagaaaaaatatgagcctgaagggagaggcattatgctaaagaaaggcgatgagatagcggtgtttaatatgggctccacagtggttcttgttttccaggctcctgttgtgagatcagaagcaaaaggcgattacccttcagagtttgaattctgtataaaaaacggagatcgtgtaaaagttggggaagccataggcaggtggggttgattttTGTGTGTGTGTGTGttttttttatgtttacGTGTGTGTGTGTGTttatgttTGTGTGTGTGTGtagttcttttgttgcatcaccattcagaaacttaca…
comp16905_c0	2093	perfect_SSR_1	(T)10	1907	1916	tgatgacgccagtgaggatggaagcagcgaggggcttcattgcggcgccctgccatgggggctgggaaggaacagccggtggtgaaggcgtagcgacagcagacacgatcggggagagacgacgtgtggtgctcagatggtggatcgggatgcttctggatagggttaggcttcggggaatttgaggtttgagagagagggaaatcgagggtttggcgaaggtagactttctgcggtgggagatggaggaggaaaggaagtggagattgcaggtgagagcctgagacgacatgggttagaTTTTTTTTTTcagtaaggtctgggtttcaagaaagaggaagaatttagtatgtgaggagtttttcaatggagctttggagaatccgacgagcgagtgtt…
comp16912_c0	2172	perfect_SSR_1	(T)10	2025	2034	gctatattagccattttggtgagcagtcatgaagggaggggtgaggttagaagatgtgaagcggtgcctgtttttgtggatattttgaagaatgggtctttgaggaatagggagaaggtggcgtcgattttgtggatgctttgtaccagtgatggtgaactggtgatggttgtaagagatttgggaggtgaagaaccgttgaaagaattggttgaaggaggttctgatagagccaagagaaaagcttctagtttgctagagcttattcaaaaggactgaagactggattaattgttcagaTTTTTTTTTTccttaagctttgggatacgtaatttgtttttctgcttgtatattttgccctctaatttgagattttatgttgtgtatttatttggtgga…
comp16916_c0	2271	perfect_SSR_1	(A)13	2100	2112	gaaatgcaggacttgctccgagtcttcagcatgggcggtggtaccaattcaggaaatttggaagatggctttggctttccttcttttatgccttctcccttccctaattttacctttgaagatgatcgtagccgtccttctggaagagccggatggcttaagattaaggcagccatgagatggggtatttttattaggaagaaagcagccgagaggagggctcagcttgttgaacttgatgattagtttatctctgtgtttgtatccctcttcctgtatctaatttttctttcaaaaaggAAAAAAAAAAAAAcggttgctagacaccgaagttgaatctgtgttattatatcttctgtaaactcgtaacattataacgaacactgctacattatggat…
comp16957_c0	1934	perfect_SSR_1	(T)14	1	14	TTTTTTTTTTTTTTcttttttttgctgagaaacagaaacagtatgtataacacttgaactgatctgcatttagctttgggtatatgtacatatatcctcggctaaattatacaggggaacgacgatatagccaaaatgatgcaattggcaaagcttctggtcttctgcacaaccacatctgttgttccccaaataatcacataaatcaacatgtcataccttaagtttggaaggtcttcctttcacagtaacaacaagtacaattacaaccagcataacacaaactgaaatgatcaaagaaacagctttccgat
comp16990_c0	1303	perfect_SSR_2	(AT)6	815	826	gtattgtaaagctgcttctcatttatttgcaactagaggtgcaatgaatatttttccagcatgggtacccttccaacaaaagctggttccttttcactaccttcattagttttttcaaaagcgcctcatgtgtgtgcagtttaaaacatagctgctgtaatccgattatataggaatcatctacagtaacaattaaaggataaaacagttatggaggtggtaaatcaaggaaatagaaaagtaaattaaaaaataccaatctcagaagttttgaatttaatgccaagtatggagcgtgccATATATATATATaacattttcaaaaatctcgcatatcacgcatttccattttaagtataaagaaggctaggttcagaggataggccaccaagtccgtga…
comp17112_c0	3361	perfect_SSR_1	(T)10	3181	3190	gatttttcgccagtgagaacttctcacaacaatcaaaccttagcacaacaagcatactattatgttgccatgaaattcaaagatctttacatcacccacacaaatcgtaagctatttgtgtggcaagcacgtgctagagatagaccaacggtggatgaagcttttaagtacataagagaagtgcttaagtgggacgaggagaaggataatacttatgcagttgaagactctttctatagtaccactgagctcagctcctcaccttttgttgtgcaagcataaaatacctttacggtgcaaTTTTTTTTTTctttgcaagattgtaatttgcttattattttgcccttggtttgtgtatttactaaaatttgttagagaggtgtatgtagatgtgcggga…
comp17160_c0	1435	perfect_SSR_1	(T)10	11	20	caaataacagTTTTTTTTTTcttcctgatacaaattgacatcacatcctggttgcttctgtaaagcaaaaaatacatatatttcgattctgtagcgctcccaaacaatgattctggaatcaaaatgaaaccatataactagttcaccacaggaggaaatccagcagcactccaccaaaaactgacagaaaaactaagagaaagtgacctcacataatgccaccatttaggcggaatgtaaagcatttctccttcctccaatatacagtctacaaactccaaattctctgcttttggaaattcatcggctttgtaatcgtc
comp17167_c0	1337	perfect_SSR_1	(T)11	1233	1243	atgaaaatttctagtggtgctactaatctagggttgattactcaaatggcatctgtgaaaatggaggatagtcatgcacaaggaatgaatttatcgaggcaatatcttggaatttcgagtaatgatccatatatgagcgggttatgggatggaaatggaaatgggaatgtttcagggtttaattccgcatcggctgggaacttactgtgaatcatcgggaaatatggtcataagatgcaatgtggtacatgatagttaattatatagtcctaggtaggtttcttggtttcatttttcttgTTTTTTTTTTTcatttttatttggggtgatgtttttttttgttctctcttaatttgtatgttatagtatggttaattatatctataaaaatgaatgtgg…
comp17484_c0	1035	perfect_SSR_1	(T)10	851	860	tctcatccttggtgctgatatctgctttcagcaatcgagtgttcctttactcttcaatactgttgcaaagctttttgagattcagggaggcaaatgcaaattcatattggcgtatgtgtccagggctaaggtcatggatactatagtccttgatgaatgtgctaggcatggaatgaaggttaatgaagtcggtgggacaagatcaattatttccaaccttgaaggcgttatatttgagatatcacctagctgaaaggttagtgttatatatggatataacttatttaaagctatcatcagTTTTTTTTTTaatatgtttttattcagtctgtagaaaatgaaatgcaagggatgaatcaatatattgtgatactcttagtctatcattgagaaataata…
comp17505_c1	2042	perfect_SSR_1	(T)10	1895	1904	accacaattgctttaaaaacaaaataggctcatatatttcctattaagaaaatactagtgtatgacatgcacattatgaaaaaatgttatggaatataaaacattgaaaaggatatttatgtaaatttgacggcggttgaaatgacaaatactgatgaattttatacaatcaattcactttattatagtcgagagagaattggcggtgacacaaacaccggtaatctcatcggcggtggaggtggcgattgtgatattttgttgatgggtggtggatatttcgttgatcgtctggtgatgTTTTTTTTTTcttcttcttagggggttttcgagtaagtgggaatgacttgaaatgtcggggagaaagataacataaactataaaggacattaagggatt…
comp17781_c0	1329	perfect_SSR_3	(ATG)6	1056	1073	agtattcaattcccgactatgtacgggtatccaaagaatgcagagagttcctctcaaatatatttgttgcagatccttcccagaggattacaattccagagataaagaagcatccatggttcctaaagaagctgcctaaagaaatgggcgactgcgatgagctttatcgtgaaagcaaagagagcaaaaagccatctcaaacagcagaagaaataatgaaattagttcaagaggcgaaaactcctgctctaggtacgcaaattgcaaagctgcaaatatcaggatcttttgatgcaaataATGATGATGATGATGATGatacagatactgaatacatcgaggatagcggtgatttctcgaaatcattgaatttgaagtaaagatataataagcaaactt…
comp17793_c0	1541	perfect_SSR_3	(AAG)5	165	179	caaaaatggtagttccggcgagaaaagtttggttaaatgtttaaactcgcaatgtgaacaaaatacaaatacaacatatacattacagttatactagaatatacagactgacccataccgagcaatcatttaaatagcaaaatcaagtggcaagagtcaacaacAAGAAGAAGAAGAAGggaagagaaaaggcagaaaagaaatggcagcaaaaataccactgctcactccacataaggttgggagattcgaactaaaacacagggtggtgctggcaccattaacaagatcgagatcatttggatatgttccacagcctcacgctattttgtattactctcagagagctacagacggcggccttttgctaactgaagctactggtgtttcagatacttc…
comp17839_c0	2074	perfect_SSR_3	(ATC)5	339	353	gattccttaacaaatccgcaaacggacatactaaaagaacattaaatctccgatatcaacatactataaggtagaatgccattatatgcaaatagaaggtagaatgcagcacctactacaaccccctccacaaaatatccaatatttacagacctaaaaaagaaaggcggcgaaagaaatagaaaatataaccacaggccaagaggcacaaaacaaccatcctgtactaaggcggtgataattttatgggagaaagggacgtccaggatgcataacattgctgtaagcgtcagactcataATCATCATCATCATCatattcttcgtcgtcgtcatcatattcttcatctgaatcttcaaaatcatcagaatcctcatcatcgtcatcatcaagaaacaa…
comp17967_c0	1134	perfect_SSR_1	(A)10	907	916	agaagaccgtcgatcgaggggagaagctcagtgatctttctgagaaaacaacagatttgcattcccaagcgcaagattttagaaagcaaggaactaaactccgtagaaaaatgtggtataagaacatgaaaataaagatggtgcttttcggtgtccttttcctcctaatcatcatcatatggatttctgtatgtggaggattttcatgcagcaaaaaacgcggtcctgagcttgacaatgctcctcctcaagacattataacaccaccgtgaaagaagttaaatagacccataggaaaagAAAAAAAAAActgcagagttgaaaatgcgattgagtatactagtaagtgcgattttgttactatttagcaatttttattcttgttgagagctaatatat…
comp18104_c0	2291	perfect_SSR_1	(T)10	249	258	taccgctcagtgcattttcatctatcaactgcatatatcctgtctaccacacaaaaaaagttcactgcatatacatatacatataccaactgtatagatccatatcaacctacatatgaggattacgtatttgtattatagcacaactataacacagaatttacaacctaccactatcccattttagaattcagacagagaggtacagtagtaaacatgtgtgttatggctgatataacacaaattccTTTTTTTTTTctttgcatatatacatgtatgtctagcagctgtataaatccatatatgttagaaggaaacaacaacctagataaagttgtacacatctgcagagcggcttttttactaagcttgtacacaacaatcgaagtctatgcatct…
comp181218_c0	1031	perfect_SSR_1	(A)11	1	11	AAAAAAAAAAAtgctactcctccttcgccgcatacgcactctacgttcacccgaaaccctgccactcttaaaccctaatttcgtccccgccaatcatcgtcttctctcttccgaacacaatcctagcgaaacattcaccgacgaaatcacataccttgacgaatcgaacgtcctgatagcaacagacgtcgccgcacgtccggccacctactccactccaccctccgctgctgcagctgcctcaaagatcgctgaagtcatactccgtcataaatggggtcctcacctccactcttccctttcttctctcc
comp18147_c0	2071	perfect_SSR_1	(T)11	1855	1865	tgggatgtttttgagtacattatcgttagggtttttctttagctcagcgcttgtggcggttgttcgtagagtgatgggcgagagtggacatggggcgtggttgacggacaacctgaatgatggaaggctgtacaatttttactggcttttggcgggtttgagcgtggttaactttgcggtttatttggtgtcggcgaggtggtatgtgtataaagaagttgaaaatgatgaagagtctcgttgccatgcttgatttgttttgttaatttatacaagtgcgatgtgtgtatggtactgtggTTTTTTTTTTTggtttttaatggagaattattctcctgtgtatagtgttgtaaatttgtaataatcttctaagccaaaatggtttccggaaatttgtcg…
comp18372_c0	3105	compound_SSR	(T)10c(T)12(C)11	3072	3105	aatgtagatatgcgggaatcgctcagaggtaactgcttccttgataaatgtgacaaataggtttgcttgtgatccggacggaccctccatttcagctcaagttcataagaaaggtagcggaatgcagcaaggatcagaaatgatatgggaatattcatccacatcgatttgctggtatgagataaaaagtaagagatcgcaaaaatgaaaatcgcccatagaactgtacgtgtttttgcttcttcgatcagatcctgcaagctattcattggcctcattcttttctttttctttttttccTTTTTTTTTTcTTTTTTTTTTTTCCCCCCCCCCC
comp18468_c0	1362	perfect_SSR_3	(ATG)5	539	553	attgcagtttatgtggagtaaggctttgccttgttgctcaggtacatgctcctatcacactgcataagattaccattggagagcgggcgatctatatttttggatgtttgatttcaaaatgtgcaagcaatcctcttagctggcgggctatacgagttcaaaggtgtcatgttgatgaaaaacaaaccaatgctccaaatgaagaagcaatggctttagataacgaatcttactccagctcaaaaagtaaaaatttgtatgttgatgatttattgagtttcggagatgacatcgacgaaaATGATGATGATGATGtcgaccttgatgagttgagtcgagctttttctgatactggtgccaaatcttcacaatccaaacaacagaacttctctatgcatt…
comp18532_c0	2819	perfect_SSR_3	(TGC)5	618	632	tccatgatggcatctatccaattccttcctcctacttacgctactcctcagcatcggaatcatcgtcgtcctcttcatttcaaattgagtcgggaagcttcagcattcagttccattctttgcagcagtggtaaaatcggtcatcctgcccgtaatcatcatttactcgcagctacaagtgaggttgaccacacctatggatccaatatagataccgatgatcgtacaagcaaagatagcagttgttgtactctgatggagaaggcaaggattaataggttggctatcttgctgctatctTGCTGCTGCTGCTGCtgtacctattttgtatttgttggaatgtcacaaacggcttttgcggcagaaacatcgactgcccttatcagtaatggtaataat…
comp18534_c0	1699	perfect_SSR_1	(T)10	1421	1430	aaatggatgaagttgtccttgctaatggacttattggaagtgtactctcagattacttttgggcattgtgtgtagtgtggactactcctttagtggcaacattaggcatgtctttgacaataccactagccatggtcgctgatatgttgattcatggccgtcattattcagcagtttatatccttggctcaatccaggtatttggcggctttgtaatagctaatctttcagatagattttccaagctgtttggattgtagcataacgtggactaaacttcggttccttgccctcatgataTTTTTTTTTTgatccaaatacattaagcgccagtattttttgttagcctccagaattatttcggtgttttcatagctgaggactgagaaaaattctttc…
comp18677_c0	2217	perfect_SSR_1	(T)11	2	12	aTTTTTTTTTTTaaaatgccatctgcatcttcttcttcgtcttcttccatctacgctcaactctccgtcttctctcttctctctctgtcctctctcttcttcctctacaaatccatccgcctacgcaaatccctcatcaataaaccaaaccctaaaaaccctaagctcttcttcctctcccaaaccaacacttctaaagccctagccacatccttcatccaacgactctactctcacgacctccagtttgatctcattgatccccaaaattacgagcctgaagaccttctgaaagaatccttagttttgttc
comp18806_c0	2016	perfect_SSR_1	(A)10	108	117	gaaacgcaatgccacccttcgagggctatgatttactatctatgtatacagaagtcgtttaatattataaacataggcattatacacttgctctataattgaccatgAAAAAAAAAAccataatttatagaatgtacaactgcatgcagctaagctaactaatgtcattgagacatgaccaagttagagcataaaaccattgttggtccagcaagcatagaattgatttctggtccagtaaacttttcacaagcattgttagatattacttcttgcacctcttgactgctactgctgctgctgctacttcccttactacacccctttgttcgctttcttttcttcgacgaggtccacttccatttcaaattacatatctcaggggattccatgttacat…
comp18875_c0	1340	perfect_SSR_1	(A)13	168	180	ctggaaaaaagcacatacagatattaaataatataatataaaaaatgaaacacacatatgttataacatatataacataactcttttatttgttcaagggacattgaacatttaagatccaattaatccgagttcaaattcaaaaatgggtcagttgaagggaaagtAAAAAAAAAAAAAtgaggaattcgtcatggttatagcccagcttcaataattccttcaattttggactgtcagtaatgacttataacaagtgaaaaatgagactttttgctttattctaactttattataatttggttattttaaaaaactttctgtacttcgacttcaagtacccctggtcggggaggatgaagtgtcaacgctcaagttttaatgagtctgatgctatta…
comp18875_c0	1340	perfect_SSR_1	(A)10	696	705	attaagattaagatagcatctcattcctttgttcgacaaaaggtatattcatatataataatgaatatgaagcgggtatagtttagtggtaaaagtgtgattcgttcaattaataacttaaaaagttaaggggtctttcgggtttttcatattccgatcaaaaaaaaactttatttcctaaaaagagtttaatccttttcccctcaatagcatatttgaggaaaaatagaaattctcacgatttgtatccaaagttcaatttcaattgaataaaagggttatagagtcacgaagcataatAAAAAAAAAAttggatcaaatcttccaattaataaatataagtaaaggatctatggatgaagataaaaaacaaaagtgcatttccaatcgtaactagat…
comp18875_c0	1340	compound_SSR	(T)10acctaaaaaaattttcatttatttttatttttctc(A)12	1277	1333	atagaatcccccttctctagagggatcatctagaaagcgagtggctttgggtgtctttaataagaaaagctgacatagatgttatggatctaatttttgtttctgggaatacatcaattttccataaaggagccgaatgaaacaaaattttcatgttcggttttgaattagagacgttaagaatgataaattaacgtcgactataacccctagccttccaagctaacgatgcgggttcgattcccgctacccgccccatattccttattctatatgcatcatcgattcgaatatgcattcTTTTTTTTTTacctaaaaaaattttcatttatttttatttttctcAAAAAAAAAAAAgataaag
comp19035_c0	5036	perfect_SSR_2	(TC)6	90	101	aaggcaacaaaattaggaatgttgggcttcgtttcggttttagttagatacaagacaagaaaattaaaaccctaaactttcatccaagtTCTCTCTCTCTCcccctccctcacctctccagggtcatcaaaaaatttgaaattagggtttctaacttcaacgtcgttgaaacagggtcggctaccatggatcatatcttttagctccgattatgaaattttgtattacaaattgcggtccaaacttcaacttagaaacgagaaggtgttgaattttatcggtgtggataccaggccatcaattgtgaatagactgatccacacagctgctatcaaactacgccttcagttctaaagcattgatgttcttacagtatacccaatgagatggcatttgcgg…
comp19098_c0	3687	perfect_SSR_1	(A)10	51	60	gcctcgtccccatgttgagaaaaaaggaaacaggaaccactaaaataaggAAAAAAAAAAcactttcgctaataatgagcaggtatacggagaactaaaaatgatcgtttagccctaattctcaattcgacaaggtcggatcagttatttattgttctgatccgatcgaaattgcaaattcaatcgcattaaagatgagtaccgttaaagatttggttgacgaagcaaagaagcgcgttgttttgctgctcgtatgtgtttttgggctctcttatctcatgtccttaacaagctcatcagtttggatcaatatccctgctgccactgctttaattctcttaggccgttatctctctcttg
comp19334_c0	1532	perfect_SSR_1	(T)10	194	203	gccaattcagtgccgcttgcataaaaaaagatgcacacttccacattttattgtatataatagaagtctcacattttaagatcaagcccaagttacattattatgatgatgattattgttcccaaggtaaactacacattctagtatttttgggggaaacaaagctgcatgacagcagaactctgcatcactaTTTTTTTTTTaaaacagtaaagcaagtataaactaacttttatttagatgttcgacacatgcatgtccatttgcctatttttgaacgaaggaaacccccttctgaatgctttctgctaattctttcttcgccttctctaatccaatcctttcaagctcatttagaggcccaagaggaaagacttcctcgacaccaccacggcctaa…
comp19371_c0	1752	perfect_SSR_1	(A)10	1585	1594	ccaactctaccatctgaacaaaatcatgacaatggtaacactgtacagcctcccgaatctttctacattccacaaacgtccttgcaatcgccaccttttcctcaactcgattcggtgcagcctcttccttatccaactttgcccttgatggggtttcctccttttatggcacccttaaatggttttggtgttcaaggatttgacccttctgcttctggtcctccccctgtttttgttacttcagcatcggatccttcaactgtttcttcagattctgcaaagtaatcgagtagcaagtttAAAAAAAAAAgtagaatgttggaccgagatatatttcagttgtaactatgtgactatgtgagtttttcttagaaataattgaagcctgatgttgatttt…
comp19517_c0	1404	perfect_SSR_1	(T)10	22	31	tggtggaatgacatagatctaTTTTTTTTTTaaataaatcataaatctttgatatttaaaaaataatcaaaattcacgtcaagaaacaaaatggtcactatgttagggcaactagaggtgatagatgcaagaatgcacttctaatgaattcaaaaaaaaaatgcaaagatgtaggtgtggaacgtctactcacaattgaatatgcactagaacaaaatggagtttcgaaaataaaaaatataataatgtgctagcccaggtcgggtggggctgtcggatggtgagcacgtgtggtgatcacgcatgactcgtctctttaacctaaagaaaa
comp19517_c0	1404	perfect_SSR_1	(A)10	152	161	tggtggaatgacatagatctattttttttttaaataaatcataaatctttgatatttaaaaaataatcaaaattcacgtcaagaaacaaaatggtcactatgttagggcaactagaggtgatagatgcaagaatgcacttctaatgaattcAAAAAAAAAAtgcaaagatgtaggtgtggaacgtctactcacaattgaatatgcactagaacaaaatggagtttcgaaaataaaaaatataataatgtgctagcccaggtcgggtggggctgtcggatggtgagcacgtgtggtgatcacgcatgactcgtctctttaacctaaagaaaacattggatgtcttaaaggtccaacttaagggctaagaaatcaatattttttttttttttcatatttcc…
comp19517_c0	1404	perfect_SSR_1	(T)14	377	390	cgtcaagaaacaaaatggtcactatgttagggcaactagaggtgatagatgcaagaatgcacttctaatgaattcaaaaaaaaaatgcaaagatgtaggtgtggaacgtctactcacaattgaatatgcactagaacaaaatggagtttcgaaaataaaaaatataataatgtgctagcccaggtcgggtggggctgtcggatggtgagcacgtgtggtgatcacgcatgactcgtctctttaacctaaagaaaacattggatgtcttaaaggtccaacttaagggctaagaaatcaataTTTTTTTTTTTTTTcatatttcctaagatgttggactaatgcacacatcatttttttttaaaattcacatcaaattatttaaataaattccaacaatgt…
comp19554_c0	1471	perfect_SSR_3	(GCA)6	1044	1061	catcaatagcgttatttacagacctatccatcgtccttgaaatgatctccatcggcaccctcctcgtgttctacctggtggcaaacgccctcatctaccgtcgctacgtgaaactccatcatctcaaccgtccgttcccaaccctagcctacctcgcttccctaaccctagtctccatcgccttctccttatcctggaccaaactcaaccacaagtacagcaagtgggccctgccgctgttaggcctggctgcgatcgcagcaacggttttattccaaagcagagtcgctccatgtaaccGCAGCAGCAGCAGCAGCAgagggtcggagtggtgggtcccgctgatgccgtggcctgcttctgtgtctgtgttcttgaatgtgttcttgatggccagtt…
comp19910_c0	1377	perfect_SSR_2	(AG)6	619	630	ttggacattttagaaaccaatgcccaatgactaaagaatggagaccagtggagaaaaaaaataatgaggctagaagcttaatggagacgtccaataagttgattgaggaagatcataatacggatgcaaaaggggaaaatgagtaatcagtcaagacagtgcgggagatagaagcaatactacaactgtcaaaggccaagaaataggttttaaaagatcttgataacaatcaaaacgagatgaatctcggaggaggtggtgaaacaagcagcagaaaggacaaggcatgcttgatgacacAGAGAGAGAGAGacagtagggacattcaaaacaatccacaagaggagtttatttcggttagttcaaacacagatctagatggaaatctccataaataga…
comp19972_c0	1641	perfect_SSR_3	(CCT)5	317	331	aagggcacaaagcaatttcatccttgtcattcctctttcgtatcttttcccaattcatcctcatctgctaatcaattattttccacgctaatcaatatatttcctgaattaaactcagatcagaaatacagatataaaaccagattcaatcctcgaggcagaaattagtggatggggaacataggcagcagcacgggaggaggaggagcaaaccatcggcggcgacacaatcagatgaaccaccatcaccaccagcaacctcctcaagaacccttcgtttcatcaaccccataccatcaaCCTCCTCCTCCTCCTttcccgtacggtcctacttctcctccaccgccgccgctccacggtggatattacaataaccgtcctcctccgcctcctccagtg…
comp20153_c0	1547	perfect_SSR_1	(A)11	151	161	gataaatattcaactattgaaatcaagtagtctcgtaattgtttggagtctaggatcagaatccgatcaaaacaaacaatacacaaaaatcaaaataacacgccatgaagtacattataccatcttgttcaaatgataataattaaacccAAAAAAAAAAAgaacaaagaactacaaaaatttcaaacttacattattttaaaagagttaatctatctttttgtctccaggttggtaatcattgctgcttcccccttcagtggtcgttgctacgttatcttcggactgagcttgtattgtttgccttggttgatgaacatcttcgttcacattagcaaagtgttggattagcatgaaaacagcaactaaaaaaactattaaatacactgaattgatgct…
comp20427_c0	1246	perfect_SSR_4	(ATGT)5	1	20	ATGTATGTATGTATGTATGTatgacagtgggggatggttggctgcaatgatgaacagagagggtgctgatgtagtgaaggaggtggatgtagtaatgatacgtggcagcgatgatgaaagtgtggaagttaaagtatgatgttgggtatttgatgttgggaggtagtatggataatggaatagttgcttggggcagtggaatgacgtgcacggtatggtgatagatatgtggtgaggcgattatgggaagttgtatatggtggcagaactggggcaagtaggtggcagaattggtttgatatggtgggtgaatgaaagag
comp20498_c0	2021	perfect_SSR_2	(AG)12	1	24	AGAGAGAGAGAGAGAGAGAGAGAGtgcatctagttccggtcaaaagaatcttataactcgagtaattagtgttatgatcccataacatagtgggaaacaattgaaattgtaagaatgcaagattgcacaaggcgtagcaatcaaccaatcatagatacagtaaactgtaaggattgtacttgatattttctttgtcttttttgagtaggaagatcaattctgggcattagtgccgctgatggtctccaagagtccattaaatttggtaccataatcatgacccatctttttcctcttagtttccaagtatcttcggttttcttt
comp20665_c0	1229	perfect_SSR_3	(TTC)5	1142	1156	agatgttggatttgaagacagatctttaatgggttttctctcttcctcttcgtcatcgtcgttaagtagagttgggttcaaaggaagggtaaatttaactacttttttggggttttctttgggtttggtttcggttgcttgagatttgggttgcggcaatgaagaaaaaagcgaagatgacgatttgggaggaggaagaacagagaatagcgacgagggtttcgaattggtattaggaattggaggagggggtttattgtaaatcggtgagggtttatttgatacaaaagcaaccgctttTTCTTCTTCTTCTTCgtctgaagaaacgtagtttgccaatagagaatccattagaggagaagaatgaagacgacttgatggatatttt
comp20762_c0	1863	perfect_SSR_3	(TAA)6	8	25	aattagtTAATAATAATAATAATAAtcagattctcctcttcagtctccaactatacatcaattcagttcggatcctgaacgggttcggatctatatccgaggagcaaactggatccaaccaaaaaagaagcggcgacccacattcggtaccgctctccatctgcggcggacctgacccatccaaaccctgaatccaataagatgaagcgtgcaccgcaggaaaccattcccgataagatctaccggtacaagtccgtcatcctcgtcgtctgcattccgttacttcttgtctccttcgtcctttttttgatgccacagtcgcaga
comp20984_c0	1768	perfect_SSR_2	(TC)7	178	191	aaaagagatcaatcacaaccaaccatataaagaacgaaatacacacctacaaaacacaaaacccaacaacaagataacagattaatccaaagatcccctttctcttttctcatattccttcccatccttttgggattccatttccgcctcttcatacaaattgcaactctttctctaTCTCTCTCTCTCTCactggtaccaactaatttgcgcgaatacaataaatggggattccatgcgatgattttgtattaatccggccaccggaaaaacccggtgatcacaccgtcgtcaccgtcaattgtcccgacaaaactggcctcggttgcgatctttgtcgaatcatcctcttttttggccttagtattgtccgaggagacgtgagcacagatggaaggt…
comp21359_c0	1314	perfect_SSR_3	(TGC)5	328	342	ggatgttaggaattagaattcctcttataaaggaatgccctaagcatggaatctatacatcccaattgatgcccttgcctcctttgctccatctacttatccaactgatgagactctattctcttctgtctctacttcacgtgtgcaaccttagtctcaatcctatcccgagactccaaaatctccttgtagatccaaggctgctgatgatatccaccgatcggctgataatacccaccgacctactggccgggccgggggtcccaatccatttatgtcggaccaactccatgccatggtTGCTGCTGCTGCTGCtccccctcttccgcactctcctcactcccagtgggttgcttatctatatctatgcccatcctcctaagagaggccctatccaaa…
comp21544_c0	1611	perfect_SSR_3	(GAA)5	198	212	cttgacaaaaaaaattcttacctgagatggttacttaaaaactgttgctaaacccatttttttcatctacaaaaacaaggaaaagagaacgtgagaagaaacggcaaatgatagccagccacaaccgattcgatctcaatgctccatcatcctcgtcgcgtcacaaaaactacaacaataacgaagaactagaaatcGAAGAAGAAGAAGAAaacattacatgcgaagcatgggaaagagcatacgcagacgatcgatcttgggaatcgcttcaagaagacgaatctggtttattgaaacctattgacactaaaactttagttcatgctcagtatagaaggagacttcttttgagatctgcaccaaagaatcggattcagaaaggtctcattcggtact…
comp21628_c0	1540	perfect_SSR_1	(A)10	71	80	gaaatcatgttcataattggttgattatccaatctaattaagagtaactacgtacacaaatccaaagaggAAAAAAAAAAtctttacaatggtttccagtccattgccctaacataattgtacatctaaacgtgcaaaaatattaacgtttcctgacaattttgtcaggtaaaatcatgtatgaccaccttatataagtttgtgaggtaagagaagataatcttgaaagccatctaaaaataaacagtagctataatttcctaatcttctcaccgacttcgactgtgctccgaagtagttctatgtgacgaagatggcaaagaacgagatgaggaagagattctcccaaatgcttgcaaatactcttcgtatgtcataga
comp21642_c0	1441	perfect_SSR_1	(A)10	1359	1368	ctgatgggcataatcagaaaacattctatccattttgtggagtgcatgaagaactcaagtcttttgctcatgatgttgtgcaggcaacaagtcaagatgtgggagctgagtacaaagctgaaccgagaagttcatacattgaaggtgcacgagatgttgctgttctagaggcgatgcttgaatcaagtgctaaacaaggagcctttgtacatgtcagaaaattctagccattttttggctgccaattataaattgctcggtttattattttttatccttttttatttatttatttattttAAAAAAAAAActgcggcgttcttaattgatggatattcttgtactacatattcatttgaatgaacgtttgaactacacgtgta
comp21675_c0	1054	perfect_SSR_1	(T)11	1044	1054	gcttgatccacactacacccgtcaccatatggctccttgtattcaactccgtttgtaatcggaatatcatcgcagaagttctcgagtgcgtatcgcaactcaccgtcggatcctatgctaacatcgtcgatccaatactccgatatcgggttctgatccattcggaccccgaccacttaaaattagggtaggagtagagtttgagagagtgagaaggaaacaaagaagatgagagaacgagcggtttagaatggcgtgtctgtgggcgccaaatatagcttgcaatggaattattcttgcTTTTTTTTTTT
comp21676_c0	1399	perfect_SSR_1	(T)10	1246	1255	gtttcctttgaattgactgctgtcgaagttgcacgtgcgttgcagtcttctttcagtgatggaaaggtcggtaacgaacccaaaattggaagtgggcatttcggtgagatcaaccatgatgagttggttgagaggattgagagttccggtgagcttgctgcaagtaaagagttcaagttcagtaattcggatggggcaaccgtggaggcagtgcctaataaagactgggccttttttcctatggtgcaaactggagccagctgatatcaagttttacatgttaagaaatgtgttttattcTTTTTTTTTTgtttttttttgacgtttttgctgacaataatcagaaataagatgttattgtgtacaaatttgtttctgtaaaaatggtgcatgataagc…
comp21685_c0	1909	perfect_SSR_1	(C)11	856	866	gggcataaagtaacaataatgacaagggttctaccttcccatccataattagaaggaggggacatggccaagtagagggtagatccatttagtccaccatgtagttagtagccttaatcatttctcttctttatagttgactaatgattttcttttggtttacaatggtgtgattcaacttttccaagctgatcgactccaacacagtcgtgggcaccattggctctcaacaaaaaaatggctcatccgccctaacaaactcaacaggaaggctctatgctacggtccaacatcatattgCCCCCCCCCCCgatgcttcctccacaacaccaacatagaatctatgacttatacaagcctagggtcgttgttaggcctgactcggtctgcttcaagtgg…
comp21703_c0	2252	perfect_SSR_3	(CTT)5	1280	1294	catgaggggtactaagtttttatggcgaactattcctagcgttgccatctctgctacaaattgagactctgagtgttgagtatcttgaagcctttttatggcaagtatagttttatcaggtagcattgctttgtacatggttccagttctaccagttgctatgacgtgttctttgttgaagtcattggttgctgccaggagatcacttaatttcatttttgaaaccgagctttcaaacattgaaaccttggcacttttgacgcccttcaaattcttcgcccacttgttttcttcctcagcCTTCTTCTTCTTCTTaacattaatgttacgaagcaagaagtatataacacctccagctactaaagctgctaccataacaccacctatagcagagcctat…
comp21733_c0	1831	perfect_SSR_1	(A)15	2	16	gAAAAAAAAAAAAAAAttgtatgtacacgttgccattgtcttctcctctcctacaaataatccaaaaatattccctcgaaatcaccataaaattcaaaaaccccaaattatagtctctcactggatttctaacttaaaaccccaaccctaactgtttcttcagttaaattaaaccactctataatggcgctcacctctgcattccacttttctctgctccaaaccaagctacctaaaatcgctaattctttatcgttcgcccaaaatcctcgcatgaaacccccaaaatctttaaaattcggcagaatcttaaccg
comp21805_c0	1435	perfect_SSR_2	(AT)6	1342	1353	tgccatcttgctcattttgtggttcactgctggcttaatacttctatttaaaggaattaatgcaatgaaacattgctcatggtgccattacttaagttgtatcccaacttcaaagtggaactgtaatgcaaaaccggcaacatcatgcttgacatcccaactgggcaatcagtggaatttaacctgctcggacactggaaaaactcaaacttatatgttgaatgatgcaacaaattctcaagtttacaacctctgttctcagctttgtacttgacaaaactgtaaactgtttacttttacATATATATATATgtagttaccaaaatataattgggtaaatatacaaacaagcttatagttattcccatactttgcaatatactgcgatgcttct
comp21816_c0	1458	perfect_SSR_3	(CCT)5	1247	1261	tgctcaaaaattactccaggagaactaaatgatgccaaaaatgcaacatgttgtcctcgaattccatgtgcattggatatgaataaattggggaagccatcctcaaatgctttccaagagatgttacgcaactcaattgaatcactctccgacgcgactttcttcgccaactcctccatctcctcgcaataaaacaagcaaacgctctttttcgttctatcacgagtaaaggaagagacagaagccatactcgccataaaggcctgactcgagctctgagcaatgtgaattctaccaccaCCTCCTCCTCCTCCTcgcgaatcggacgaaagatcgcagctttttaaatgagattggactgtgctaaactttttaaaattcaaggattttgagtgattt…
comp21821_c0	1048	perfect_SSR_1	(T)10	95	104	aattgacagcacaggaacatcaactttcaatatccctataaatggcaatatacaaaatacaaactgaaacagcaaggaatatgcaaaaatactgTTTTTTTTTTctccaaaataatatcattctatctgaatatcttccagagatcacctgcatataacagggagttatcaaaattgagctcagaaatcaccatggcttttccattattcaatttttcctcttcgaataaaacattagcttactgagatagaatgcaaattgaggtgtataaccattaaaaacatgctgagaattaccttttccttctctggtaaagcttataaacataaaaatccttcaatggttcaccggttactttttggctctggttatgtaaatcttaaatttagttttcccaa…
comp21829_c0	1428	perfect_SSR_1	(T)10	904	913	ttacaaattgaatcccaatttggaaaccctgacactttgacaggcagaactagagtaaatttggacatgtggttgtggccagttaacaagcctttgtctagtgtatttgccaagtttgtgagttaattttgttagatatttctcgtgattagctttcataaatttcatgttttgtaattatccaacttgaataataaaatatatctactattgcatacaaaaagaaaacagctgtacataactatcaaatgctacaaataagaaagaaagaaagaaaaaactacacacaaccaataaaagTTTTTTTTTTagaaatcaagcctgagttggcagtgagccccaggttcacctacagattgaggatgattgaaagttcagactcaaccccacttatgcttg…
comp21888_c0	1022	perfect_SSR_1	(T)10	328	337	cctgaatgtgtgatgacttattcaatcagtgaacaagctatggcaatgctcttaaattttaaaccaaatgattttagcaacgtcgtgtgcgtattcagcccatatctaacatcttgagaagctatgaaattggcacaatgacacatgcttaaagatatatttttttcttggatcttgctcaagaagctccaagcctgaaggaggacggagatattcatcttaaaaggttcttcaaattaattggcatgcatatcccaaaaatccctcatctctttttgtgccaaaaagtcccaaaacgaaTTTTTTTTTTatagatatgatcccattaccggtacaataaccttttatagaattttgtaccttttcaaaacatctaacctattcaaaactttgattcaa…
comp21888_c1	1759	perfect_SSR_1	(T)10	508	517	aaacggctaagagtgctgtttcaatggtatcttaaatattcgtgtaatatttgtttttaattgttttggcggctagttcacttgtttctagttgcagggtgcctggtggctagttgaaaagggtgtatttgagaagtgaactgaacatctgttaggaatgctctaaacagtaaaaactgtaaacctaacagcataaataaacaaaaaatttaaaggtaagaccaatggtgtaggcaaaaatttgaattggtgagtgatgacttcaacaaaatttgaaggtcccaaaccgatagcattggaTTTTTTTTTTgttaataatttaaatgtcatttaatcttgaaccagtttatacatgaatgtcaatttatacatcagtccttatgcttcacacttaaaact…
comp21889_c0	2044	perfect_SSR_1	(T)10	162	171	actgcaacaaaaatttgttcaaaaaggtttctatggattaaaaaaaagtacaacaacaaagaacagcatgcaatatgttcctagacagaatccaactctatctacatatataatttacagtttaaggtactttcatctctgcaagccttacacaaccaagcTTTTTTTTTTgcatgtcccttgtgctgacaaaacttccctgtaagttctataaagcaaatataaaaaaatgatctactaaacaaaactcttcctttataatatatatatctaagcatagagctacgaaacctgttgaacctatggtaatttcatatctatcgagttctcgtactgttacgaggagaatttactaaattttcatgttcctttctttgagcgttgttgagcttcatcttt…
comp21902_c0	1906	perfect_SSR_3	(AGC)6	1550	1567	gctgcaaaccttgggcctattggttgggaaatcgcatccaagcgtatagaaaaaatcctcccaccaggcacacagtttggtcctgggtggataggccaaaatgagtcacctcagtccaaagcaaataatacaaaaatagagaatcaagaaacggcaacctcaaataatcccattggtcatgtaaaacatgaaaatgaaacagaaacattgcagtcaaaccccaactccaaattgaatggtttccacaacggacatggcatgaatttgacatctcatgaaggaaaaccaaccgcagttgggAGCAGCAGCAGCAGCAGCagtaacaacgatgtaaaagatgtagaacagaattgtgattccgaagcaaagttgagtcaatcaataaataatcataaggtt…
comp21902_c0	1906	perfect_SSR_2	(GA)8	1815	1830	tgacatctcatgaaggaaaaccaaccgcagttgggagcagcagcagcagcagcagtaacaacgatgtaaaagatgtagaacagaattgtgattccgaagcaaagttgagtcaatcaataaataatcataaggtttcttcagatgtgaaagcagattattcagaggatacaaaacagcgggtacagcaaaaacaaccagcgttgggattgcaactttgaagagccttcattttttcttcttatttcggatgaatttgagataattttaggtagccatgtagaattaattacctaatcatatGAGAGAGAGAGAGAGAaagagagccctattctgtggttgaaatttgtacagtttaatttatacatgaactttagcagttcactgtagctgag
comp21927_c0	3135	perfect_SSR_1	(A)11	152	162	gctatagactatagccaactgcttgtaacttgcattgattttcaaccaacaactagcataaatcttgaagttttgtttcagtatacacctgattttgatcaacatattcactgtgcaaatgtacatgcaacaccattctgtttttatacatAAAAAAAAAAAgatcatgcattctctgcttcagtatagactgtaaatattcttcagagctgaaaatgatcatgcagcttcattgttatcttttggcaagacaactgtgagcaggcagtcagttggatggggtgaaacgccaagcaaagagcaagtttcgggtgagggagggacaataaaaagaagccttgcccagagaaacgatcctgacggaattttgattacaccagcacaatccctttgcttcag…
comp21976_c0	2976	perfect_SSR_1	(T)10	2840	2849	cgagtataaaatttcagcagataggaaaaatgctagaaaaaggtttaatgaatcggcacaagttgatgaaaccggcgtggtgtttgatggagagaaacagaagaaagcaaagcatagtcaaagcgatgcagtagaagaaacgtctgcaatctgctgatggttgtaagcaagttctatcgaagaagaatcagatatggaaggaagtttgtaaaaatagaatttcgcacatatccctgacctaagatgctcatgccggatttaatggcatggtgtctgctgtatactacatttttttctttgTTTTTTTTTTgtgtgtggtttcatgctgcaagtttgaagaacatttgaaatggtaccgttttgaaggctcgtgttttgttgaagcttgtcaatagtttg…
comp22011_c0	1698	perfect_SSR_3	(AGA)5	1332	1346	caaagcttgtggattaggtatacctccagcagtatataaaagggctaaacaagcccctgaaagcgaacgtgaagcacaactgataaaggagttggcggacattcttcgaaaagagggtttatcaactaatccttcagagaaagaaattcaagaggtgaaaaagagaaaacaaagggcaaaggatcttgaaggcattgacatgagcaatattgtttctagctctcgaaggagatcgtctagttatatgcctattccacctccaaagatagaagattcagaaagtgacgaggaaggtgaaggAGAAGAAGAAGAAGAcgatgaaaatgaagaagacagtgaggttcgtgttagtgatgctgaagacagtgaaggtggcgctagtgacgctgaagactcaaa…
comp22012_c0	1510	perfect_SSR_1	(A)11	197	207	gaaacttttgactcacttcaaacctggaaactttatgtaaatgagcagaaagatgatttgtgattaatgtaagaaattgtgaaactcagttctaatacaactttgtgctgcaaaaattgtctaaccagtccgtagagtcacagacgactaattcagaacacgaaagaagctagaaactaaattggaacggctcaggAAAAAAAAAAAcaggcactgagcagttgttcaccgcatgtttccttctctcaagacatcgatcatatcgtatatcctcttgtcagcctttgcctcaaccttcttattcagaaatatggcagcatcaatagatccttcagcatagattgaacggccacacacattgtgctgaaactcaaacgaaactgttttatcaggtgattc…
comp22089_c0	2421	perfect_SSR_2	(TA)8	1392	1407	tgattttgaaattgtatctagtgcagtttctctatgtttggatggttctaaaccagtgttaaacatcctatagcaaccataaaaactctctctatcaccaccgtcaacgtcttcattaccatcatcatttaaatgtatgaacttttatgtgaatattataatccagcaaaaacatgtactctattagaaaaatactcacatcgaacataaaacatcatccactttcttgaaatcgttgatgtctattaacctaaactaagaagttagtacaagcatgacccaaaaccaactactctaagcTATATATATATATATAgtatcacttaaaacaacataaaaaaattcaggctccttaattgtgaatacaaaattatagattatcataaaatgtggaggatc…
comp22139_c0	1511	perfect_SSR_1	(A)11	53	63	aaaacaaaactactagggcagaaaaaaaagaaaaaagcacgaacgcaaaggcAAAAAAAAAAAggaaacgttagccaaggtcgatgttgttaaagaagaagacgacgctaggggaaggtcgatttgagctagcataagtcgatcaatttgctgatttactgaagctagggcaaagtcgaagctcgatttgctgaagctagggcaaagtcattgcgcgatttgctgaagctaggacatacatggagaaccggataaaatcatgctaacaagtggcatggaaaagaagaaaacaatcgatgaggctgaaccagcattgcttccaccattaaagcaagataggtttggatttgtgaaacaagatca
comp22193_c0	1185	perfect_SSR_3	(TCC)5	604	618	cttagcaaagtcaaaaggccgaaccatggtcttcctttactctcgctttgtggccaatcttctgatgttaaataccttcttactctgccatgatgccatactttcccatattgctcataaagctctgcatggagctttgacatagccatccattcgccgggaccacataaatctgaaagcacagtagctactgatgagacaacatctttctcttctaattgtataagttgattattatccaactctctaacccttgaccttggatcaggtcttctttctaagcttctctcatcttcctcaTCCTCCTCCTCCTCCtcttccacctcttcttcctcgtcgaccttaacattcctcacattcacagtgggtcccacactaaaccttcctgcaaagatcgac…
comp22250_c0	2139	perfect_SSR_3	(TCA)5	1876	1890	tcaaaatcgaaatcgtccatatcagatatatcatcatctgatgcgtcattatcacttccggcaggacacactgtggttcctccatttctagaaggtgatgatccatcaacagcgccataagtaagcagtgtctcgaggatcccatccgtgtctccttctctattttgctcaattgcttttgcgaccaattttgcagagaatcccatcgagacaaaatgagataggtgatttgtattagaagggcctgcttcagtaacctctttcaatggaatagaagccacgtcatgaaaagggtccactTCATCATCATCATCAgtatcccagttaaactgatcattatcatcatcattgttgcgcaaggcatgtcttgatgatcctccgttttcagtaataggtttc…
comp22258_c0	2351	perfect_SSR_2	(AT)8	654	669	tttcggatgacttctggagcgattcgacaaaattatgacacgacgggatgttttttttatggaatattttgatatatagatctgaatggggtaaatgtagatgttgaagttcgatattcgtgttgatcccatatttacgttagtggctcctattaacttaccatggcatcatggattgcacatatcgagtatgtggatcatgaggtaatataaacatccatatgcaggtttatatgacctttggtggattgtatcttcgactaagtccatcattgagcgtaggacacacttctttgtgtcATATATATATATATATaacctttagttggatatgtcgtatagttaggtttatcaagaccttaatcgagtagtcaaatcttggatgttgatgttattact…
comp22268_c0	1203	perfect_SSR_3	(GCA)7	94	114	agcgagagagaggagggaaaaaagaagaagaatgttcccttcaaataagaaaggcggtagtatgaattctgtagtagtatatgatcaaaatagGCAGCAGCAGCAGCAGCAGCAtatgccatgtgttcaaggcgattctggacttgttcttacaactgatcctaaaccaagattacgttggactgtcgagcttcatgatagatttgttgatgctgttactcagcttggtggccctgataaggcaacaccaaaaacaatcatgagagttatgggtgtaaaaggtcttacactctaccaccttaagagccaccttcaaaaattcaggcttggaaaacaaccgcataaagacttcaatgatcattcagctaaggatggttccggacttgatcttcgtagaaa…
comp22291_c0	1582	perfect_SSR_3	(AGG)5	1300	1314	cttaaaggccttgtattgagatcgcttccgggccaactcattctgccacagcgcacgatcatttggcagataccgtaaaagaagcttccaaattgcagatcgaatttcatcaccatcaggaatcccctggcacaccaatctctgcaactctccaatatttattaccttttttgaaatctcggcgataagcagagcttgccgtgcagcctcatcaggcgacagcctaacgggtttcggatcatccgcaactgagccttcctcctcggaattggatccagcctcgcttatgggatccgaatcAGGAGGAGGAGGAGGggtagaaggttcgggtatcttctgtacgtgaggcgctggctcgggcgagggtttggttgcatacctggatacgcgatcgtcaga…
comp22292_c0	3208	perfect_SSR_3	(CAG)5	678	692	acgatcgagcctgaagtcaaggggaaggtggagattcctgggattatcgattcgaaggattgggatagcgatgacagcgaagacgatttgaagattgttttaaacgacgattctgggatgagaggcataggagatattatggaggaaaataaagataatttggctaattttgagaacaacgattacaatcaagaagacaataatggctatttggataaagaggaagacgaattggagaagaaagagggattggatacatcaaatgtgaacgatgcagtaaagagtgggtttgggaattttCAGCAGCAGCAGCAGcaacattcaatgttcaagtatgtaagacctggcgctcctgcagttggcccatctgttcaaattcgtccacctggtcaacctgtg…
comp22396_c0	3877	perfect_SSR_3	(GAG)5	3085	3099	aagaacgctcaggatcctggtgtcctacgggctgtgctgacggctggggtataccctatgtttggaaggctgcttcctaaaaggaggcaggataggagtgttgtagtggagacggttagtggagcaaaagtgaggttgcacccgcattcgttgaattttgggtctggttttggggggagtgcagttgtgatttatgatgaggtgacgaggggtgatgctgggatgtatattaagaactgttctttggtcgggccgtatccgcttatatttcttgctatggagctagcggttgcaccaggtGAGGAGGAGGAGGAGgtggaaggttttggaagcgaggagggggatgatgagggagaagggaaggggagtggtggtggagaggagaaaggagatgtgatg…
comp22428_c0	3010	perfect_SSR_3	(CCT)6	2762	2779	actcttgaaccatgtgcaatgtgtgctggagcgattcttcaggctagggtggacactgttgtatggggtgctccaaacaagctacttggagctgatggaagttgggttaggctatttcctaacggggacgaagggaccagtagcaacttaagtaattcagctgaccaaaatgctggtccagtgcatccatttcacccaaaaataacaataagacggggaatactggcaactgagtgcgctgacaccatgcagcagtttttccagttgagaagaaagaagaaggttagtaaggaagagatgCCTCCTCCTCCTCCTCCTcgtatatcaatgtcaacagctcccgtgaagctcttgggaagattccacaatttgttagccgctatgttttgcttgtagttt…
comp22457_c0	1195	perfect_SSR_1	(C)10	1173	1182	gaactctcaccaaatttatccaccaaagaagtcccattgatccaaggatcgagccacatatttgtggtctccccatttactattttcctatcaataagccttgagcacaattgtctagctttaagtaataacttccaactgtttgaagcactattatttgtgacaacagcctaaaagttagaatttttgcaatatttgttatacatccacttagcccaagtagaatcaccttgcaagaatttccagaccatttttactgcaactgctctggccatatcctcaaatttcctaatacccagaCCCCCCCCCCtcggtcttggttt
comp22519_c0	1019	perfect_SSR_2	(TA)6	934	945	gaaaagtgcaagttgaaattcctccttatggataagtccatcttttattattgagtggctgatttttttaaatagttcatacaaagctgctacttcacttacagtaaatgatgtctcagaagcaagaatggcaggatcttcgtacccaggtgtgtgctttgcaggtttagagaagacacagcccatcaaaatgtcaagcgaccaaatataatccaagataaacggatgctggcaacaaaatcagagcgcttttgatctcgattgctccttgcgacaactttgatgcttaatgggtacatgTATATATATATAatagtgatgatacttatttcttaattgacattaggaataaaataataaaataaaattattataggaagggacca
comp22540_c0	3580	perfect_SSR_1	(A)12	1479	1490	tacaattcgcccggttgcttctcgtggattttcataacttttctgcgcaaaaatgggatacgcatttgaaatagatgctcgagttattacatatatcatgatcgatacagaaataaattgagtcatctgttcctttacccaagaaaaagtatttctattttgcatgatccaatcattgatcccggaatttctacaataaattagataggtagctagtatagttccctatccacgagtctgccattgtactgaaaaaattcaacgaaaacaggacgaaggccttgaaaagtataaagaatgAAAAAAAAAAAAtgcccctttttttacgtgaaaaaactttttgattgatatcaggaaatcaaataagtttatcattcattcattgaatgataaatgact…
comp22540_c0	3580	perfect_SSR_1	(A)10	3124	3133	acattccacgatattgtgcaccacaaataggaactaatgaataaacccgcgatcccatagaacgacatcacgatcccttgtggaaaaaaaataatttgttgagaaggaaatccaggtatcagattcctaccaagataactagaaattccaaccactaaaaatcctagtgaacctaaaaaaagaataaaggcccagaaaaaattacttgcttttcgagaccctgttataagttctatccatatatgttctgatcgccagttcatactatactagatccgattgcattcgattggaattcagAAAAAAAAAAttgactttacttttcttgatgccaaagtaactttcatcaactaaaactattctgatatgaacccttaggagtaattggttagatacatt…
comp22549_c0	2713	perfect_SSR_1	(A)10	59	68	agaccagtctctctctcttcaattttctctttcactaatctgagagagagaaagagagAAAAAAAAAActgcaattgaatacgttgatctctaatccgggtgcaacaatggctgaagaattaactgccaacacagatcaaagcgatgtcttaaacgattcaacagaaagtcaagaggaaatcatcacagaaaatggaaagaaggagaatattgctgttctcgaagaatctgaagatgagctaacgcaaatggtgatggaattaggctttcaaaatgattacttgaaatcacatatttgtgggatgagagaggagcatgttgctgtaaaggggacacttaatggaagtgatgatatgaacagcttgtac
comp22568_c0	1412	perfect_SSR_1	(A)10	1393	1402	taatgcacattttaaggcctccactgaaaagttagcggttgtcacactataatcatactttccagctcttttggaccacacgatcaggattgattgtgaactagtaagcaatgtcaatgctactgtaacaactgactttagtttccaattcgatttgttagttgtgcctccaccagagcttgatacatttattgttaggactcctggggaagtccggccatgcaaatcttcgatatcacccttagatgcatcttcgtcctgttctctgattcttcgatactccattctaaacgattggagAAAAAAAAAAgatagtgaaa
comp22653_c0	1617	perfect_SSR_1	(T)12	101	112	tggatacatatcatttcaccatgacaaactttggttacaactgtgctatcacatttcattctctgtttacataaagtttacaaactgcttcttcttcttgTTTTTTTTTTTTacatttcattctctgttttcaaactgaagtctatacacctttgccatctaacctgctgcaaatcaacttcccacttctactcatatatcatcgcctttaacttccttcttcaaacaatcaaaactgcccaccatctccttcaaacaactaccaccaaacaaccatcaaaactgctcaacacaaatccatattgcctttagcaacaataccacttgcatacttcaccaagtccacctccacccttttgcactgcctctccttccagttcacaaacttcacccaaataa…
comp22656_c0	7497	perfect_SSR_3	(TGG)5	5683	5697	taaccatatatcactatctgaatgtttcaccatatgatccgaaagtaaatatccctcctgcaccagtttttttaggttatccaattttgaaggaccttgctcatatcccatataatccagataataccatttaccaggcttggtgtcaacttgtacaggatcatgaggtggggtatcgcatatatccatatcttcctccatcgatgtcatgttatcaactataccattattgttacttcctggatgtggcgatgaaggaggaggtggcacttcaaggggaggtggtggaggaggagaagaTGGTGGTGGTGGTGGcagttcattaagctcaagcaaatttttactatgtttgttagacttaacatcagtagaaccactcccctcaatactactactagc…
comp22665_c0	3647	perfect_SSR_1	(A)14	3	16	ggAAAAAAAAAAAAAAgaggaagctgatatgtgcaccattagctaagaacataataacaactacaaaatgaagaggcctgacgagtcatcaaaaaaaggtgaatatctactaccccgatgcatcagtgaaagtggcttatgcttgggtgaactactcaaaatgattccatgaagtcgtaaatacatcacaaatattaaagcaactggcaaaagtgaatcataacacgatgacatctaaaataacttgcaacacatgatgaatgagtgcgatcaaaaatattacagttcaatgagtgaattacactgtctcaatttc
comp22678_c0	4687	perfect_SSR_1	(T)10	4652	4661	aatgctggtcacagggtgaatcagtgtgataaactcaaggaactgttgcgtggcgcattattaaaccatctgaaccaggtaaaggtggattctgaagatgcagtagctgcagcttgtagagaagaaatgccggacggagacaacttatcataagcgagcacggatttacacttttttgctatctcattgcaatattagttggttaacctcctaattatttgttgtttaggatgactgatatatgtttgttgctgatttaagcttaaactttatgttattttttccaagcggaatcattgaTTTTTTTTTTgatatgtataacaaattgaacatttg
comp22683_c0	3034	perfect_SSR_2	(TC)6	46	57	aactcattctaagcttgctgtctttttctcttcaccgtcgtccttTCTCTCTCTCTCtgtcttcgcaatccctaaaaaggcaaaagcaatttaatttcccattcaatcgaagcaattctgcaaaagttgggagctttagacaagccataagcaacaagagatctggccgtggcgggaatacttttcgtaacttaaacaaatggagagttcagaatcacaagatgagaaacatgtgctatcaagcaatagttttaaaggaagtgaagctaatggcaacgagtcagtttactatgagaaattcttacttgacgacttagatagctattgggatgagctcaatgatcgtctcactgttac
comp22704_c0	1218	perfect_SSR_1	(T)22	1197	1218	gatatctttttgcaagagttcgagggtggaactagtgttttcgggattgaacttctgcttgcgattttttagtcggtgtttacgcgacagcttcttcaaggaggctttggcgaccttgctcaggccctgaatccatggcctttcatcgtcttgggtaggaaggtagaacctgggcggtatcaattcgaccagcgtgtcgaagaagcttgaatttgattcgattagggatttgatttgagaggtttgggagttttcggttgattttgttttctttgcacacattttttctagggtttggtgTTTTTTTTTTTTTTTTTTTTTT
comp22712_c0	1088	perfect_SSR_1	(T)10	1050	1059	gactaactcgctttgcacatgtatacatccatctgttttcgcatctctctcgacattgtgctgtccatgagaaattcctgtccatattttctctgcttctattttatggttttccttcactctacacttgttcgtctttattgccttcaattttttcagaataatcttaaaggccattgttgattataattcgccgcttgtgcaaatgaaaaagacctaattctgaaacaggagaactaaagggcagtataaatgtcttctttggtaattaatgagcaatgaatattagaaaagaaaaggTTTTTTTTTTcagttgaaaattatcatgccgagttctca
comp22745_c0	1462	perfect_SSR_1	(A)10	82	91	cagaaataaaatgtacacacatatgtccgtgaatactaccaaacagtttataatctaacagcattctttcttacttacattAAAAAAAAAAgatgcccataataagaaagttataaacacaactctaaaattcctataaacaagattattccaattttcctatactatactgttactgcctaaaagatgattaaattagactaaaaccacccctagttcttcaagaatcgatcactgtgcatttccaaacctctttgcaattagaggacgaacatcttctgcttcgaggaaagtttcgagaaaaggaagcaagtctagaagtgctttatctgttgggtcgttgtaccaactctctattgggattccattgttcacttgcaatcggaaaacc
comp22810_c0	1614	perfect_SSR_1	(A)21	1	21	AAAAAAAAAAAAAAAAAAAAAgaattaacatagcttggtcattcctctacgttgatgcgtgctccttgagataatacctctccccttcgccattttattcatctgcgacttcatttccaagcatatattttccagctccgccactctattttgcattttcttcacactgaacttcagttcatctttctcctccgatgtttcagatgaagaagtcgacgtagcctcgtatatcaatgtatcacttgctttgcatagcttcgatctctgagacaccattgcctgcattgcagtttgtggcggaatcctcgggttcttcgccag
comp22838_c1	1319	perfect_SSR_1	(T)10	1	10	TTTTTTTTTTaaagattattttagttactgttaaattttttggggtttgttgcttactttcgttcgggaaatcattggactgcatcgatttttggttttgagtttattagattttgtaggagttgatttttggggaagattacaaccttattgttgggctattctgtgaagttcaacaaaggaaatctatcatttccattacccaataaaaccagtacatcaagccaatcgtttaactcatccagcagctgtaaaaggaaattaaaatttcacaatgaattacagaaacatgggtacatctgatagaggc
comp22850_c0	1883	perfect_SSR_1	(A)13	1721	1733	tcatgctggaacaggattggattcaaatggtaattttatagctactggaggtcgagttcttggaatcacagcaaaagggaaagacatagaagaagcaagggatcgagcgtatgatgctgttgatgtcattgattggcctcaaggattttatagacgtgatattggatggagagcactaagtcgtaagcaattggcaaatcattgaaaatattttatacaagttagaaaatcagtgaagatgctgatgagagagctggataaaagctgattttgtaatttaagtttgaaagctgatgctgtAAAAAAAAAAAAAtatcaactagctgacctttttgacttgttcctatgatcttgggaattcgtggtgatgcacattttttgccagtgaaaatttgaatt…
comp22857_c0	1678	perfect_SSR_1	(A)11	272	282	gtagtgttccattgctttatttctacggtaaacaatttattcaatagtacaataagaatgaatttatttacgcatcgtcgacttaactaagtctctttttagccttttgaaggctaaaatgaattggttttgatgttcaaaaaacaaaacaaaaaacaacttgtataagtcgattcaaacgaccctagctagcaaaacttttgctttgcacagcaccacttacaaattaaaaggaacacaaacatcaaatatacatcaggaaaaactctacAAAAAAAAAAAtgtagatttctctaagcttgtgatggtgattcttgactggggctagtttggtttgtaggaggggcccaaatataaaggagaaccccagccataagcacagccgcacccatgatgaac…
comp22873_c0	2444	perfect_SSR_3	(GTA)5	331	345	tgatgaatatcgggcataaaacattcctcaccatcctctacttggacacagactataaaccaatctctatcaaatattgacatgtttacattcactaatctagctttactaaaactgcgaagaaaaaagataaacaaggaaatgaggcaaaaataaaaaacaatatacacgacagtttccgttagtaatcccaaccccttgcaaggcctaaaaattcaaaagaaattcaaaacctccttcttgtagggcttaggcaatgcataaggctgattattccgtgtagttagatttgccatgcttGTAGTAGTAGTAGTAgaagaagagaaccccgtagggctaatcgatgaatgatttgtacgatttgtattaacaaacatgttccggatgccctcaggcatt…
comp22880_c0	1290	perfect_SSR_3	(AGC)7	976	996	gaaacaatagcggaagcggagcgacgacggaatcttcaagcgaggagcgaatggaagagggagactgtgaaccgttgagcaatcatcagatggaagcgtcgccgatgattgtgtcccggaagagattccgaacgaaatttacatcggagcagaaggagaaaatgacagcgtttgctgagagattagggtggaggtttcagagacaagatgatgccgccatagagcaattttctaaagagagtggaattagaaggcaggtgcttaaagtatggatgcataacaataagcattctttgaggaAGCAGCAGCAGCAGCAGCAGCaagaaatacttcagcagcatcatcagcaagaaatactacagccgcatcagcatcaagttacagccgttgattcagctc…
comp23030_c0	1219	perfect_SSR_3	(GAT)5	725	739	gcgggctcagtcagaacaggcgagcacatcccactctggcctggggtccacatcctcgaagacccttcgctcgtcacaaaaaacccaaatgagttcggggccacaaggctgaacgtaggggaagtgggccctgcagtgcttcccgggctggccggagtggatgaggatggcagatacgagtactgggacccggaagcccacggggcttcgttctttatgttgagtctaggagagtggatggttggggaacttaacggaggtgtcacgggggcgcttaaggacccgttgtgcatgaacgggGATGATGATGATGATaggtttttcagccatgggatgagggagttggcgtcctggatggcattgttcatgaagttggtgtttgagatgaagggggaggat…
comp23041_c0	1133	perfect_SSR_1	(T)12	1108	1119	tgcagcgcagagggtgggcatgcgtattctgcgccctctgccgtcgaccttggtgtgccggtctttggtgggggctcgtttcagaggaggctttttgggtggatcggaggtggggtagggattggcgatttgaccgggctcttgtttgttgatggcggtggcggtggcggttttttctagtagttggagagggaagtattgtggtctttgatggtttgaatggtgctcttggtcatcatccatttttgtttatgtttttctgttttggggactgtatttggttttagttcatgtgtgaagTTTTTTTTTTTTggattttgtttttt
comp23060_c0	2001	perfect_SSR_1	(A)10	1404	1413	aaatagggttttcatcaaataatgttatcttattcaagtttaaaatcaatatggtgcgatattcaaggttttaatttatgtgaccttgccattgtacaggcaaactatcaaattatgatgtcggaaaaaactttgaccacctccttggagcagggagatagaacatcaaacttcataaatagtgttgtctagtgtatttctttcgtggaaacataactcctaaatttggtattcctcaaacacagtgttgaattatatatctgctataaaacgcaagctggtggaagtatctaataactgAAAAAAAAAAttgaacattagttgttaaataaacaattaaacgtcacattaaaatagtctacactctctgcttttgtacaaagatgaacatttatatga…
comp23136_c0	1759	perfect_SSR_1	(A)10	50	59	taaccataaggagtaaaccaaacccaaacaaacaagatttaaaaagaggAAAAAAAAAAgagttctagctctacaactctccgattctaaagtacttgtctatttgtgtattcctgaattatatgcaagaagatactgaacatctatgtacttgtctataaccagaaacgatatcaaggcaattagcgttttctctgtctagagccatgcttgctgctactgctttttttcaagggtgaggaaactggagctgctgatgctggtaatgataaaacagtgccatctttaatatcatcagaaatattctcacctcgttcttcagtaactgtattatcgcccccttcaattttaagcatcaa
comp23169_c0	1609	perfect_SSR_3	(CAA)5	998	1012	tcaagctcttcaaaggcaactgcagttgaagcatgaacgagaactcgagaaattaaggatgacaggggaatggaatgatagtgttcaatcaaaagaacaagtggaggcacaactgttacaaaagcaagaggctgctattagaagggaaagagcattagcttatgcattctctcaccagtggaaaagcaggtcaaggtcatcgatgccaacattcatggatccaaacaacccacaatggggatggagctggctagagcggtggatatccacccgcccctgggacacccaaaacctcatcacCAACAACAACAACAAcccgtcgataaaaagcggcgctcacagcctttcaaacagcgaaatatcaaaagcctacgcacgtcgtcactcaccatcaacccc…
comp23182_c0	1197	perfect_SSR_1	(A)10	1188	1197	gtcccccaactttcctacaaacgcagatctcccgccaagccgagatgcagcaattgccacgttggccggagcgccaccggcagccttaaaaaactccgttgcgccggcaagggtagaaggagtgacggttggcacgaagtcaactagcatttctccaaagctcacgatgtcgattttagtgcttgcaagggtggtaagcagccccatcgttttgaagtagagttttgaaaattaatcttcgtttcttgaaggaggggaagaagaatggagaagagggggaaaagatctaagtagaagaagAAAAAAAAAA
comp23362_c0	1368	perfect_SSR_3	(GAA)6	1017	1034	gagtatctacctttagatgcagaggagattgagtccgagattaattcgtatgtttttggggaagaaaacgtgaagaaaagaaccgacggtgagacttctagtgctggctatgtgtatgatttatatacagtaaatgtcaatgcaaacatggaagatgagactacctcttcagcttaccctttggtgcaagttgatcatgaagatgattattatgatggtccttccgacatggagtatgaaactgatgattcaaatgctgaaaataaccctatgaatgattaccctgatgagatcacatctGAAGAAGAAGAAGAAGAAgttgacccatttttcagtaaagagaatgagtatgattctgagtacgaagaggaagaggtgaaagtttctgacgaggaagat…
comp23414_c0	1308	perfect_SSR_1	(A)10	112	121	ataaatatgaaattaatttacacttctcccatacaagatatttaaactctctcaagtaacatcattgatctcaggtcatcaggccatttagaagacaaatgaaacaaacccAAAAAAAAAAgaaactaatacataaaaaggtaggaacattatagctgactaatttctttgagtaaaaacacaactacaactgaattaggcagttataatgttacttgagctgaacttaattaacatgtccaataatcttgttattgcacttgtcttattgcaaaatggaggattaaagttttcttttagttccgattgtcgtgaagaatctcaactctgcatatctttcgctttctcatctgaaattaaaatatcttttcaataagaattcaacttaaaattactgga…
comp23489_c0	1795	perfect_SSR_1	(T)10	1680	1689	atagaagttgtaaagcaggcaaaagatgctggatggggtgtgattacttctcatagatccggagaaactgaagattcgtttattgctgacctagcggttggtcttgctaccggtcagattaaggctggtgctccttgtagaggagagcgtctaaataaatacaatcagttgctcagaattgaggaagaactcggtagccaagctagatatgcaggagaaaactggaaattaacatgatatgaagctcgtgcaaatcattctttctcaattttggcattataattttcatgagattaattcTTTTTTTTTTgttggacatcatccgtgaatgaagattgattcagggatggaaacaagaagaatcaatgaacatgtagggtctcagatatgaaatgttta…
comp23562_c0	1362	perfect_SSR_1	(T)10	36	45	cgtttagaggatgtattaacataaataaaaaagagTTTTTTTTTTcacttgtaagcaagtataaataaaacatacaaagattataataaggtttcttcatttcctcctttgcaaatcttttatctttggatttccacttgcaaatttaatattcctcctaataataggtgctagcatggttttcaaacagcggcgttccttgcaattccaaaatgtttattggagtgccgtacgaaccataatacaaactgattgccgtaacctcacaagctttatcggatggatgggatcggtcccaaaacatatactcatcacggttcgaacaaatcgcagcgtttgtcgtgc
comp23575_c0	1827	perfect_SSR_1	(T)11	11	21	gaaacacttaTTTTTTTTTTTctgagtaaagtacaaatcaaaaatggtcaaacggaagagagagctcaaaacgtggtagtcaattatcatggcaagtggacttcatttggatccattcattgattaaatttcaatcccaatattcatcttctcatccatttcgaagctacagctctctctgctccttcggttttaagcaaacatggagcaaaagcaaagccctaattttgaatcttcatctacctcccaatacatgaatgcccaactagaaaaaatgaaaccggattcaatttttacacaatttgctgaatatcattctga
comp23583_c0	1169	perfect_SSR_3	(AAT)5	61	75	actattaaacgaagctgcgtaaaataagggcaatggtaccggggatttggcactgctatgAATAATAATAATAATaaatgtcaataataataatactaaaacatggctctttccttctctctcacaatccattttcctcatcgttgccacttcagcttcgccgccgccgctgctgcagcgtaaattcatcattctctagaccaggagcagctgcttcttcctccgactcaccaaacagcaacaatctccaatccctttcatcggttcagaacgagcaaatctctcgctataccaagacccttcttcaatggaaccagaaaatgaatttgacggcagtgacggacgaaagcgaagtgatgaagagacacgtggatg
comp23586_c0	1006	perfect_SSR_3	(TTC)5	267	281	ggaaattttgattttgtttcaccagtgctaccaagatcatattcaagtgccaatgatacacatgaaatatttcaacatatcgataacaagtcatctttgcattttatagcaaaatttgtcagatataaatcaagtaaataaatcacagagattgtaattattctgaatcacttctgcttctatgcttcttatggcatcgatgcttgcttttcttcttcttctcttctcttctcttctttctatccgaacgttcttccttcgattttTTCTTCTTCTTCTTCtctttaatatcctgttttttctttgagtcggaagcatgaatattttcatacagtgagtcatgagattttaaaaaaggaaatttctgaggaccaataatccgatgttcccaatcttctt…
comp23682_c0	1242	perfect_SSR_3	(CTT)5	1022	1036	agacctatgtcttttgcgtttacttctggaaattctcaactttttcctacctctctctttcactctctttctcttctttgacttcctaactggactgcttgatttatcagaatccgaacaagttgaacaatcactgctagagtatctcttactctttttcctcctcttcttttctaactttttataatcttttatcttcttcttactggaaagcttcttcgatttggatatctttttaggagaccgagatccgccttccgaatcaggtgaagagtaccttttctttgacttagatttaacCTTCTTCTTCTTCTTtttgctcagaatctcttcgtcggagctactgcttatggggacaggacgacgcattggagataacctgcagcaagaaaaactcga…
comp23731_c0	2112	perfect_SSR_3	(TGC)5	275	289	ttttattatataaacaacatcatacatatgctcatgaaaacatacaaaatatagtcaagtacaatgcatcattaatgatacagcaatttcgcctatcatacattgatctataatcggctacaacttacgatcacagcgacattatacatcaagaacacaaaaatcaacattctacaaaagggttgctagtgatgacaaaatttcggttctgctcatagccaaacaggtactgtcaatagtaagaaactgaacaaatgaccatcacttatgctgtTGCTGCTGCTGCTGCctgccttcttgaatggacctaaaaattctagctgcagactcagtggcagacctaccattattgtggggcaccacccttatgacacgggcaccacccctatcttcttcttc…
comp23739_c0	1339	perfect_SSR_2	(GA)10	1254	1273	gatgaggatcgactctatgttaatcttatcaggaacttgttcagtttcagctgcaaatgaaggtaaagaataagataaggatgttaaaagagccacatttttcaggaaagatttaatctttatggttggtacatgatacttggtagaatttggacagtgggtagttcgaattatggaaaaagattgggtctttttagggagaatggcaaattgcatagaatttagaggatgtgcaggtggaatttgaaggaaaggataaggttttggaatgaagtgatgatcttgaacgaatttcatatgGAGAGAGAGAGAGAGAGAGAggaggactggcttggtattcaaaataatttggaggggctaatatataaaaaaagggccaagataag
comp23765_c0	1157	perfect_SSR_2	(CT)6	1096	1107	agtagcaattgggatgcctaagttttcgttgtcttgcttttcttggtttggaattatctcttcatttatctttgatctcaaacgagctctgcttcgcaattctggcattctacccccatacaactcacccttggttcaggttcagatgatcgaccatcaattcagatcaatcgagatggatttgttacaaaagtcggagaactggtgttgagaaaattataagaattggggaaaatcgaagagtcgaggaagaagagataaaagcatggacgagcgtttgaagtatatttattcccttccCTCTCTCTCTCTtctgtctcgacgatttccaatatcttactgctttccgtcgtcgctattta
comp23813_c0	1144	perfect_SSR_3	(AAG)6	423	440	gaagaagaaacccttatccattctctctttcagaatcagtcttttatcgcacttggatttcattatctgtagttcagcgatctatgatggtgattggtacttttatgtttaagttacaataaattttgcttgatcatggttaacacggatgttgatagctttggagaaaccaaaccgatggttgatcttgaaagtgggtacaataatttgaacgatgatggatcttacgatagtagtaaagatagtgtaagctcacagttgaatcattctaacaatggcactgaattgagtgatatggaaAAGAAGAAGAAGAAGAAGggaactaaaaaggcaccaaaacctcctcggcctcctcgggcaccttccatggatgcagctgatcagaaatttgttcgagag…
comp24016_c0	1630	perfect_SSR_1	(T)12	1556	1567	ttgacatgaaatattgtgtctgtgccagttgtcctgtaggattttgtgcgtaatcattagaataagccggattgtctccattttcggatttgacacgagtcgcctcggcagagttaaacagtctagcagcaatttcctgcgccttctgttttgcgagctccagttgaggttgtaccgccgcagagcccggcgagacaatcggagcagagaatccagtggcgcgtcgagtagcctccggcaacgcagcatcgtggtcgtcgaatttgcgtttgttggttgagtagtcgtccgccatttcaaTTTTTTTTTTTTaaactaggcttagggtttgaaagaaaaggggacaaagaagttcccgaactgtgcagcgtaaga
comp24085_c0	2092	perfect_SSR_3	(GGA)6	1069	1086	tactgttcaggatatgcagccatttgctcagcatactgatatgcttgccattctgcagggtagccagccgccatcatttgaccttgcatatcataaccattaccctggtcccaagtttgtgcaggttcagaaggtggaactggaccataaataggctcctcaaaataagtctgcctctctttacgtggcgactcttccatatcttcagagacaggagaacttgcatttaggtccttatcaggaatggaatagtcaacgccttctcccacaaatatgtcttcttcttcaactcgagcaattGGAGGAGGAGGAGGAGGAggttgcctttccttttctttgttactcttacgtggtggtgggggtggtggaagaagaaattctccatgttcaatgtttttt…
comp24095_c0	1282	perfect_SSR_3	(TTC)6	114	131	gaacaaaccaaatccacaagaacaaaagagagaacaccaccagcctcacaaaaagatccacatcataattcttcagaaggcaatatgaatgaatgataagaaaatttccatttTTCTTCTTCTTCTTCTTCattgccatagatgatattttctaattaatggcttgctttttggcaaagaatgctttgtttaagaatggcaactcattgtttatagctacaacaacatcttctttgcattctactgttggcaaaaggccaatgttgggtttggtttcaagcaagcctttacttgtattgtcttgtgatagtagggactcctatagctccctggttctaaaggcagtaagtatactgggtcctccaaatagattcgaagcttcaaaactaaaagtagtgt…
comp24103_c0	2484	perfect_SSR_3	(GAA)5	2101	2115	aacccctcaactttccctaaattacaacgtaaccattcccccatcacatcgtccatcaatgaactctttgcaacaccaagctgcataaacccttccggattcttttcccgatcatacaaatcgtcgccacaccgtctcatcccgacataataggcggagtcccagctgggactcgcaatcaaactagcacgtgcagaaatcgcagcaggacccgacccacgcggcgagaagagatgcgatctggactgagtccggacgatcggaggaacgacgtttgtgagctcatcaaggttttcggagGAAGAAGAAGAAGAAcgagacgaagaaggagaacgagcgttgttgctgttgcgagacttcaagtagagttggaagaagtagaagagtgcgcaagggata…
comp24160_c0	1313	perfect_SSR_1	(A)10	1224	1233	actgcttcttctgctatgtcttcatcgtcctcaagccattcaggaggacagatgggaactaaagagtcggagctgctgagtcttttcatcagaatcaattactgcttggtttaacaggaagggaagaagtttcaaaaacgtttatatgatgtgggactacgaaattttacggtttgaatatatattatctctgaagaaaagaaaggcaaacgatagaagaagaaaaaaggggtctttcccttgacccttcttctttctctttctttgccatatcttctccatctaaacccatttttctatAAAAAAAAAAgtttaatcagtttttcagagatgaagtttcatgtatttaggagtagacgggtgaagaagataaatttgactgaaggaagg
comp24164_c0	1311	perfect_SSR_3	(TTG)5	470	484	ggaaacaaatctgaagacaatttgcagacagcgatcaccgagttcagaaccgagagtgggatttgtggtatcgctgcacgtacaaatccggttttccagtcatgccatgatatctttacgatgtggattttcgatggtccgaatttcaggttctttatgatagatgggtctcttgtaaaacaaaggacgaatcctagtaagaacactgtaagtgctgatggaatccttgataaaactgatgctcggtttcttgaacttctattactggattcagattctacgcatgaatttgttcttacaTTGTTGTTGTTGTTGtgatctgaagcgccggaacctgaagttaaaatgacaaatagcaaacatgataaggcgaggatgaggccatctaggccaagccaa…
comp24181_c0	1898	perfect_SSR_2	(CT)6	16	27	gtaagataacagtccCTCTCTCTCTCTccttcctctggatttatgagcatttaatcagattaaagttctatttaaaatttgaatccatggcggcgcttcgattagcaatggcgccttcatctgcattagctaatcacaatcaccgtctccagcgaaaacaatgtccttcggattttacaacagcaaacgctgacgttgggttttccttttcaactcgttcctcgaatttgtctttttcgaggagaaggaggcaattggttcgtattattgtttcatcttcttctgttgcagaggctgatacttctgtttcctcaggttcttcagaaa
comp24196_c0	1344	perfect_SSR_3	(GCT)8	52	75	gcaaaattaagatcttgtgttctccacgcgaattataattcagttcttataGCTGCTGCTGCTGCTGCTGCTGCTtaattctgccaatacgaatttttgcgctattcttcatcaggttaaaacatctaatggattctcatcatgtcaacttttttactcaatcagtgtgttccaaggattcaaatgctctccagggcattgaaagatgccctttcttgaggaacatcaatgaacccacaaattttttgtcctcttcgttcaactttgttgtacctgcacaaggagcaaaaggaccaatttttgaagaagggcctgattttgaaaatgcattcaagtttttccacggtcagaatggagttgtaccattatctgaaa
comp24316_c0	1148	perfect_SSR_3	(GAC)5	276	290	ttttaattcatctcattccaattcgtatccatcgaccgcgatcgacaatggcgcaactgccaccgaaggtaccgtcccacgccatgtggccttcttcctcccccttccaaaagctgccctccatggcttccttctccaccaccaacgcggccaataacaacagcaacaacaattcgtgggtggacgagtttctggacttctccgcattacgccgtggggcccaccgccgctcagtcagcgactccgtcaccttcctcgaggcgccgccacctgctGACGACGACGACGACcaattcgatcgtatgaacgatgaaaccttcatgtccttgctcaacgtggatggtctcgtcaatgctcccaattcccccaattccgaccccgatagtggattgctgatta…
comp24332_c0	1378	perfect_SSR_1	(A)11	44	54	cggaaccagtgaagtcatacaccaaaataaataattataatttAAAAAAAAAAAgataaaatcagaggcataataatataacatctaacctgcgtatatgtcatgctaatgttatacaaggaatatttgcttttgacatgaaattgacttaaaactcaaaactctcaaagccaggcaaataaaaactctaagcatcaaaagttgatagaatatttttcttgatggtgaactcatctgcttttgcagggctgattgacttttgtagcatgcgttctaaacgttcgatttctttcttagcatagccagaacctttctctatggtgctttttgcagccttcaagtaaacttttccat
comp24333_c0	1439	perfect_SSR_1	(A)10	50	59	gtttattcataactcatacttctaatacattgtctaaaataaactatggAAAAAAAAAAtcccccaacatatagtttattcctccaaaataaatcataactcaaaaatcatgaatgaccagaatttaatcaaaaatcatacgctctgcatagtggttgacgcattcaccacctgtggaccttttataccttaatatcgatgccttaggacgaatcatcaagttcccataatagccaattccaaaagatggtgaagagtatgcagcaacaagctcaactgctttaagtatagatttgttttctgcaatcgtcacggtgtctgcttgaacaaataatataccagcactggtatcatgagaa
comp24375_c0	1942	perfect_SSR_1	(A)10	1514	1523	ccttgttgctcagaatgccagtaaattcaatttgtttctccatgtagtttgatgaaccacgacgagttgtcttgcgataaacacatgttctaatgtcattgcaccagcctcctccctaaattattatgtaatatcaaagactctcaactcaatgtaaacaaacttttcaagttcacatgtgcaacatcatttgaccgcaaataatatattaactagtgggggtttcgcacataacagtgttaacctcggccaagtcagccaaagaacaagttagttttggtgaacaatactaactagaccAAAAAAAAAAgtaataaagccataacaattgtacacctctagatcgatcagccaactgtttgcacctgatccatgaccgcgatgcaggtggtaaccagg…
comp24486_c0	1244	perfect_SSR_1	(A)10	134	143	ggttataagcaagtttatggaaagaatataattttacaagaggatgagataaaaagtggatatagaaagcgcaatactacttgcattatgatccaataattaaaagcagcttcgttcaaaataaactaaaaatAAAAAAAAAAccaagtactgaaattatacagcttatagctcatcatcaggatttagggtcgagtttccaccgctgggaactactgttccaaaagtgacctttttatgctgaggaatcaggctaattgcgaaactttcttcttttgataactcaaagtcgaatatttggaagtttgtcttcagcctttccttcttgaaacttttcacaataaagatcactccttgttcataaacccatctcaaagcaatctgagctacagttttccc…
comp24581_c0	2874	perfect_SSR_3	(GCA)5	1561	1575	taaaagggctaatccaagtgttgatgatagagcaagcgggcgtgttactccacctttggtttctcctctaggtaatagaactaatgatggggcaactttgaatgatggtaatggtacagtagaaaacccagcttttggtgggagggttcagtcaccttcgattcctgctgatactcaatggcgggcacaaggttcgcctgcatttccaaatcaaaatgaggtgcagtttcgtggtaggcctgatatagctgatatgacccctggtcaaagggaaatgttactgcagagatttcaacaaatGCAGCAGCAGCAGCAacaacagcaacaacagcaaggtcataatactcttcttacaagtccacacttaccaggggctagccagaagcagttccccatcca…
comp24605_c0	3199	perfect_SSR_1	(A)10	47	56	tttcaattcaattacatcattatctgatcacaagcgattgtcttacAAAAAAAAAAgccccaaatttccccccaaattgaatcggatttcgttcggaatggatgtattttattcctgaattttgattggaggctgtttcttcttgattttagagtaaaagaaacagcctaaggttatgattgtaaatctgtacagctgaagaagaaatttgaaattaagtaagttatctgtttgttctccttttgtttacttcctgaacactagggtttgggatgaggaatgaaagcaagaagcctcaaggactgttgaggagcttctcgagttatctgaagattgtttctaatggcgcttctaat
comp24621_c0	1278	perfect_SSR_1	(A)10	1	10	AAAAAAAAAAtggtagcattcaaaaaatataatgttacattcatatacttacaacaccagcccatgcaaatacaaaacatgttcgcacatcctgtttgcattaagtaataaataaataaatgttaccactgtatcaaagagaaccatacttactacatagaggtgctgtcaagattttttttctttttctttatagatattgatctctttgatttagaaatagagctagaagcttccttgaaagcagatgggcacaagtggttcacggagcaatctgagcatcgaggcctaagcggagtgcacactgtct
comp24717_c0	1603	perfect_SSR_2	(TC)7	593	606	tgatacaaatttgaagtctagactgtttccaaatcattttcacttggctccactcattgagtatgtgcccaaatgtctaacaaaccaaggttaactgaaatctgaaaagatgactgtacatatatcagaaatagttccagatattgcagtagcattccaccatagtaatctcagataaagacaacggttgaaagccaccaggctcagataaagacaatggtcgaaagctaccaggactaagattactagccagatacaatctccatctcactatcaaggaaacctttcatagaattatctTCTCTCTCTCTCTCtgtttttttcccccttttttgcataactcagatattgaaaggtaaaaaagaaaattgtccaaggctgcaaagaataactaactat…
comp24804_c0	2358	perfect_SSR_3	(CAG)5	1780	1794	ggagatctgtatgcagaagaagaaagagagctgcttgtggagataagggttccaaaaacagcagttgtggaaggaagcgttatatcaactttatctgtagcttgttcttacaggaatccactctccagagatgtgatcagtcgcgaagagaagcttgttaacttgccaaacactctgccactttatcaatcttctggtaagttactccgttcaaactcatcttcttcttcttcatcgagaccaacaacgccaacttcattctcagtagcagaagcagcattggcttctcagctacagttaCAGCAGCAGCAGCAGttaaggaatttgtttataactattcgtgcattggcggagtctagaaggcttgtggaactgggagacatggatacagcacttcac…
comp24804_c0	2358	perfect_SSR_3	(GAG)5	2093	2107	agttaaggaatttgtttataactattcgtgcattggcggagtctagaaggcttgtggaactgggagacatggatacagcacttcacttgctgtcttctgcacgaacgcttctgtttcagcagtcctcgacttcattatcgagcgctaataagtgtcttcttccgactttggaagctgagcttgaagttcttcagaagcagcagaagcaaaggaagatgcagtacaggcagcagaggtctatgtcaccttcattaagaaatagaagcaatggtgaacatgcatcgttgctagctgatgttaGAGGAGGAGGAGGAGaaagagagcctttgactcctacttctgcatggcgctctgcagagcagcttgcaaaggtggctatcatgcgcaagtctcttaatc…
comp24822_c0	1683	perfect_SSR_1	(A)17	1466	1482	aaagaggtgatgcatatctttcagatatatacaacactggtgaagtgcaactcttagtacaaaagaagtacatacatgacttgtttcatgactctcttgggtttgcggctgctaaaatgataaggagaatagtcggtgtagcacatgttgaagattttgaggcaatcgatgaccttagcaagagagcttactgtgaacggggtgctttaaatcttgcaaaattgcttatgaagaaaagacgtgaattcgaatccattggccaagtcattttagctattcaagatatctcacgatgagtgcAAAAAAAAAAAAAAAAAttcttgctataggttaagtgtgaaccgttaagaataaagcatgttgtaacatggtggtatttatgctgtataatacagaaat…
comp25051_c0	1486	perfect_SSR_3	(GAG)5	1071	1085	gagggaggacgtgataagcacgatccgggccaccatgcctcagtccgtcgtcttcggcgactatgtgatcgaagtaaacagcaacaacaacaacagcaacagcaacggtgagagtgattcagagaacgacgatcaaggaatgaatggtggtagaggtataagcaggagcatactctacttctttctgagagaaggggctcgccttatgagcatcgaaaacaatagcgacggtggagacaacaatggtgttgttggtcaaggtgaagatggtcaaggtggaggaagtgatggtgttggagaGAGGAGGAGGAGGAGaaggcgtaggagaagcagggttcggtcggtccctggttcaagtgatttatgatataaatatatatccattgcttcttacttcac…
comp25109_c0	1229	perfect_SSR_3	(GAC)5	882	896	aggtttaatgttgctattacacgtgcaaagtcattgcttgttatcattggaaacccacacattattagcaaggatccatactgggaaaatctgctaagacactgtgtaacgaacaactcataccgtggggggccgctgcccactctccaagaacaaaactactgcaatcaaagcgacacttacaacagcaatcaatacgatcagtacaaatacgagcatcagtgggatgatcaagtttcaaatcagtacgctgatgcagactgggaagatgctcctcaagagagctgctcgatggcaaaaGACGACGACGACGACgttcccaaaatcgataaattggcgttggatgaaaataagtcggaggtgtatagtcggaaagtttatcagggctctgagaatatt…
comp25155_c1	1686	perfect_SSR_3	(GTT)5	1460	1474	tacaagcatatggaagacattggcaaacctaagcgttacactcatgcgcttcctgaagatgtagagtatatgaactggttggctagtcaacttgggttgccagcagtggaggaatggagagtccagttgtatcataaagcggttgagagcgttacatcgcttgtgtgtacttaccgagatacttttgatgctaactactggatccagcaatcacaacaaagggaagacagctcttgatgaaaatgcttcacgacatcttggatgcacaatggcatggctaaagatttaaccatgtttacaGTTGTTGTTGTTGTTttagccttgggtaatgagatttcttaatatttgatcgtgagcatgatttttatgatgaaatttgctgatgttgaacatagaaac…
comp25180_c0	2072	perfect_SSR_1	(T)10	925	934	gatccagcaacttccagaatggaaagcacatgaatgggaatagatgatattggcttataataaataataaaatactattgtttcatatcattttcatgtaattttatagttatcgatgttactggattcatcagctcttgtttataatccaacctattacaaatgaaaatataatccagttaagtttattcagaatttcagagtagaatggaaagcaaatgtaacaaaactacaacgctgatattgtcagcccataacccgtaattaacatcatttaacaaaatgcatattgaatgtaccTTTTTTTTTTcccagtcgaagaaagtcacttaaatctaaatgactgtccctaagatatttgtattctacagcttgattatttattcttctttgaaggca…
comp25203_c0	1116	perfect_SSR_3	(CCT)5	131	145	ccaaaatttaggaaaaccatgaatactattatcacttctccaaaactatactattcctcatgtccccacccaatcctgaaaatccaatctccgcgcatccatcctcaaactcacattcccgccaaaaaccCCTCCTCCTCCTCCTcatcgtcagaccccatctcttactccgaaatcaaaaccctagcccaattcgactccctccacaacaaaatccgcgtcctccaaatctcccgccgttccgaccaccccttcgccggatctcgcctcctcctcctcgattctcccggcaacatccaatccatctcctttctcttccgtcccttcacccaaacctacttcgacgtcttcgccaccttccctcccatcatcccttccggcccttccgctatcctcggt…
comp25273_c1	1672	perfect_SSR_3	(AGG)5	544	558	gttgcgttttccctttagcttgttcaaatattcaatctcctgacaaaacccataagccgttggatagtcgcgtcctttaagtttaatttttttaagtgcacatatagtacaatcagatgttatcactttataaacttcactgcttcctccacttcctattttaccaagtttttggtataattttccgttaactttaaaaaatacatccggatcatatttctttttacgagaggctttttcaggtttgctatccacatttgaagaagcgttagtaatggcagcagcaacagtagtagtagtAGGAGGAGGAGGAGGcatctgaggttgcaaattgctggcatcacttgtagaaactatgttttctttcttttcatcagtgatatgaaaagattgttgatt…
comp25280_c0	1030	perfect_SSR_1	(T)12	49	60	aaatatttcattatcttagggtttatcctcagcaaagtaggaatggtaTTTTTTTTTTTTcacaggactactaaacgggggttaaatagaatttcagtacatcacgttttcagatcagtataaacagccactgcattcacagctcacacataattactatatttcgtttatttttttacacatgcactgaacatgccaaacttgttcatgaaatggaattatactattagatctctataataacggcgaacatcgtgaaaaagaacaccacgttaagctgcaagaagcttcttgatatccttctcgatttgtaatggtgaagttgtaggcgggtacctttctacaactttaccatttttg
comp25326_c0	1554	perfect_SSR_3	(AAG)5	223	237	aggattcttattcttttagatcaatttaagtttattgtgggggttgtggataagagccatcagcaccacaaaatccactgaattaatccaagccccaaaccatactcataagatacgcctcaacggtccagattcaaccttcagaaacacaatcaaacttcagtagataactgaacctgcactctctccttgcaaccaaaaaccaaagaacaaagaagtagaAAGAAGAAGAAGAAGaatggcctcactaaacatggcatttggaatggtagcagtaaaagggagaaaaagtgtattcgtaacccaagcaaccaaaggcggtaaaagcaacaaagaaaagaaaggccttctggagttcatacttggagctctaaccaaagaggaacagcttttcgaaac…
comp25331_c0	1211	perfect_SSR_2	(TA)6	1039	1050	ttgcatatgctccctttatcgaacggttcaaaccttattatctggaagttaaaaactacgatataactaaaggaaggcccaagttagcaaattggattgaggagttgaacaagattgatgcatatacatcaacggtacaagatcctcaagtgttggttgcagcaattaagaagaagtttggggttgaatgaagaaatctcttcgtttcaggttgagaggatgatgctgattggaggtcttgttggattatttacaataatacaaaggcatctattatatgtttgttcatgaataaaagacTATATATATATAatagtttatctacatataagtaagtgatttggtcgtactgtatttgtgtaatgcatgtttttttttccctatttgcttgctgattgt…
comp25347_c0	1994	perfect_SSR_1	(A)12	19	30	ggacaggctctatcatacAAAAAAAAAAAAttctgttaacaatcaaatatggtacagcctcaaaaaagataagaggtttcgtataatacaaaaaatgaaagatctcagtcaatggcagtgaatgaatgctgtcccttaggctacaaaaatgactgaataccatcctcctcttattttaaaaatgtggagctatatgaaataattaatgctgaagtttaaggacagggaaggcaataacatcccgaatgctggccgaatttgtaagaagcatcactagtcgatcaattccgagtcccattcctgaggctgggggcatgccatattccaacg
comp25377_c0	1130	perfect_SSR_1	(A)12	142	153	ttcattatttatataccttttcatttcacagccagctattacacacgtacattgttctatacatgttatatatacatccacagtgaacgacaaaaaaatttattgttgcacagctaataaataaaggtgtataagaaaaggAAAAAAAAAAAAcacagaagctacgtctgcacaaacaacttgtattctttaccaatatacatgatcaacaagccatttgatctctaaaagaagaaatctcttcaaatataggcaaccttctactcctacttctaaccttcacccacttattaaactccaacgaatccccatccaaattcaaattcaaattttcaaattcaaactctctccactcactctcccctctcctcatatcctccatctccctcatcaattcct…
comp25474_c0	2388	perfect_SSR_1	(T)10	2163	2172	gactgatctacaaagcacgcatggcacctggatcattgacaatgaaggaaggcggtctcgagtgcctcccaattttccagttcgtttccaccctgcttacgctattgagtttggatctgaccgaaaggttgtattccgagtgaaggtgcttaaatcacttccagaaactccgttgaatgaaggccagcaaatactgcaggcagcttgaagaacataactgtttatagttcataccactgtacagcagcaattttatagcacgctcaagttcatatcgcaaaatcgaaatgtaacataggcTTTTTTTTTTaaataatttataggtatcaattctctacttaaatatagaattttacccggtaatagtgttcagattttactggtttattttttgtgttg…
comp25478_c0	1046	perfect_SSR_1	(T)11	38	48	cttttattttatatcatgactagccaaagaaagtagcTTTTTTTTTTTcaaacattaaacataggagagttacaatagaacataaaggaacgacatattactaatccaaccacatgctcaaagtgccccttcaaatagagatactgtttggaattcctctacctgttagaccttcagtacttgatggaagaagcagagtatatggaacattaacaggtccacttctattcttgagattcccatctttgttcctttgaataattctactttcaacgtcatacatatcttttccaaatttctcaaacctttctattgcatctttgtctgaagtccacttaatgctatccc
comp25552_c0	1129	perfect_SSR_1	(T)10	1024	1033	taccatggttatgaaaaaagtatgagtgactactttaagagggtcatcgttcagaaaactgaatacaggcaagcttcaaacaacgagttgatatcatgttggatatcatcagattcctcgagaactatagactctagttaagatctctaattgtacaaagaatatcgttattgtggaacaaaaccaacatatactagctagtcctctgacagacctacattatcaaactgtatttgccatggaataatgaatatatatgctgccaaaggttccatctacttgattgggttctgtttaagcTTTTTTTTTTgtctggtacacatgagcttatcggtgctataatattccatcttgatttcaatggtgtatttattagaaacttgagcagttagttctttg…
comp25642_c0	1160	perfect_SSR_3	(CAT)5	30	44	ttcaaattaaagcacatttgcaatcatggCATCATCATCATCATcttctgcatgtagccttataatctcaacaattttcttattaattgctacaaattcctacgtaaatgcagactttgttctctactccgatccatcacaagtaatggttcctggacagaactttacctacgacttgacttataagctacttcctttcggaccacatgaacttgcttttcaaactgactgtaacctcattcgctataccaaaggcgtcgaaacatgggcgtctaacacttctgtacgtaatggagataattgcgccctcaagttgctcgacgatggagagcttatcctcagag
comp25663_c0	2445	perfect_SSR_1	(A)10	7	16	aaaaatAAAAAAAAAAgggaagaaaaggagggaaaataaaacatgtggtgctcttcttctctaaattgtgcattgcgtccatccttcttattctcttgatcccaaacgaatcttccctttcccttgttcatatcaaataatattccactgcttatatcatttttcccatctcatcttcttatcaataaagtaaaagtaatcccacatcgccaaatcaaccctatcatcatccatggaagcactaaccttcacttctgtctgctgcatcaacagccctcgctcatcttcccatttcccgaacttcaaatcacgtaat
comp25691_c0	1002	perfect_SSR_2	(AT)6	954	965	gggacgatgggcttatcggccccggtggctttccagtacccgcggccggcggctctgttgggccgggacccgttggggtacttgcggtctctaggggtgaagaagtaccactccttctcgccgaacagggcccggtgcggcagatcccaggggtcgtgcttgtagaggttgagctcggctatgatgttggggacgggcaggcgttggtgggcggatcgcttgcagaggtagtgtacgacaagctcctcgtccgttggatggaatctgaagcccggcggtagatttagctgctccattgaaATATATATATATgtaaagaaagtatggatgttgtgaatgttaattgttg
comp25916_c0	1014	perfect_SSR_1	(A)22	1	22	AAAAAAAAAAAAAAAAAAAAAAcctctttttatccatttcgatcaaatcataattccatcagttaatttcttcgtctgcgattggggttaagatgtcatacgcgtatctcttcaagtacatcattatcggcgatactggtgttggaaagtcatgtcttcttttgcagtttacagacaagaggttccaacctgtgcatgatttgacaattggtgtggaatttggagctaggatgattacaattgacaacaaacccataaagttacagatttgggacacggctggtcaagaatcctttcggtcaattactagatcctattatcg
comp25929_c0	2050	perfect_SSR_3	(TCA)7	253	273	ctggcatcaaaattttcttttgcatagcctactaaattcaaattcataaatagtcaggctttcattcaacaggcatctgccagtaatattggttttcaaacagaaccacttgagttctacacatattttctattacatttccatttagcacttctacagaaacaagatgcaaccaaccaagcccggtaaaaatctatagaacagaaagcccttaaaagtaatgtgtaggatattgcttacatgtatatactcTCATCATCATCATCATCATCAacgaagctactgaaacacctgtaataagtcccattggtgcaggaagcctcgacctgaggttatttcaagaaataataatgcaagtacggccatcatggctattcttccattccatgtttctgcgct…
comp25930_c0	1313	perfect_SSR_3	(GGC)5	770	784	gattgaaattatccgagaaactttataatagatctgtaatttcataaaacctttacaaagtgaaaaagaaaagaaaaaaacaaagttcctaaccttttctaaattcacagaactcaatattacatccaacacagatgcaatcgttccgcattcaacgcgctaactcgtagattcaaccgatttcaaatccgcgaccagagtcaattaaatccaatccagatctaattaaaaagccaaatcgaaaactcacgccgaaattaaaaaggaattgtagtaagcatcgaactcgtttgaataggaGGCGGCGGCGGCGGCccagatccggtcgttgaattcgtccttcatctcgtcgggaacaagcgccgtacgacagagagggcacgtgctctgctcgtgctc…
comp25933_c0	2356	perfect_SSR_3	(AGA)5	43	57	gttttacataaacttacagacagagaaaacaaaaggatatccAGAAGAAGAAGAAGAaaacaccattaatttgcttgcaagttatcgtcgcagaagagatgatgccgctgtcaatgaatcagctctatactgcagcgattttacagtggtatcatcttctgtgacgataacgatacagaagcatcatgtcgctttctcataccttcacaaaccagtacgtagcttccatgtatttactatttccttgctacatcttttacagtagtctctttttttgaccttaacatcattcataaagtatgttacaagcttcttgaactagttgcagattcaatgacgtgatcgcccgaactgtaa
comp25961_c0	1365	perfect_SSR_1	(T)11	1348	1358	ggccatgtgtgaattcatttaaaacctcggaataaatgttatcagattcggcagaagagccttgagcaggcaatccaagagcagcaccaatgtctgcgacggcaggccggagctctttcatcgacaattttccatcttgatccaaatccaactcttgaaatttatgatcgacgtagctattgaatgtctctttgtctccaaccaattgttcgattctcgaaccgtccaccacaaccttattttcttcgcctttgactgaacttttagcagagctgcttttcttccaaaaccaactcgtcaTTTTTTTTTTTaatgcag
comp26023_c2	1232	perfect_SSR_3	(GAT)5	668	682	tacaatagtagtagcaacagcaacagtagtagcattagcagtgtaagcagcacatcaagggagaatgataatgcaaggtccattggaggtggggaacttgaagcagatgctgattctcgaggatccaagaggtctgtttctacatccaaagatcaacttgagaatgataacaatagaatggccaagcgtctacacacaggaaataccgatgcatttgatcaatctggcaaacttgttcctaaagaagtaaataagtttgcttctcttggattaaattacagatctttatgggatctgagaGATGATGATGATGATgaaacagattatatcatagacatagatgctatcatcttggaatgtggaaacttggatgaatttcttgagaatgacgatctctct…
comp26084_c0	1131	perfect_SSR_1	(A)10	145	154	tctctctatttatgcacatacatacatacaccaaaacaccaatatgtgtgtatagtacataaaattttgttcgaaatttatctaacactgaaaacactcttttaagaatttcagaagtagtgtctgatttaccacagaaacaggAAAAAAAAAAggaaaaattctattcacttcctcagttcagacatcagaacatggaaaaaagaacattctgttctattcatcaacccatcgaatttgtcaccctttcttgtaacaataacacgatcaactcatcctcaaatacacatatcatactgacgatacccaaacaacctgcttgcccacatttttgccttgaaacaaaccggctagtgatgctggcgcgctctcgatcccttcactcacatcttcaatgta…
comp26239_c0	1613	perfect_SSR_3	(GAA)5	1360	1374	tcccaaacaaaacccgatcctgatccttgaggtacctccaggacatccaatgtgaatgcatcttgcctaacagcaagattagtgatgtaaacaacagacggcgtattctcttggaataatttgacagtcgcctgctcatctgtctgcagccttcttggtgacttcaccacaaatgcttcagcagggttcacatccgacacttgcacggcaacagaaagcgccagcgatgccgttacgacgaatacggaattgattattgaagttagcaaactcttatgatcttttgattttgctacgctcGAAGAAGAAGAAGAAtaggaagccagagtcttgagaattttaaactttctagggttgtttagcaattttgtgggtatcggaggtttaatttgaaataaa…
comp26266_c0	5217	perfect_SSR_1	(A)12	1	12	AAAAAAAAAAAAgataaagggagaatgcgaaagaatgaaataggaatgaaaagcgtccattgtctaatggataggacagaggtcttctaaacctttggtataggttcaaatcctattggacgcaatttttttccatctatttttaaagtggcgataccaagaaaccccttttttgaatgatttgaatcagaaataattcgcaagaataactcttgttctaacaatagaattagagttataaatttatgcttgttcctcaagtagaaacagttcagtgtgctcctgaatagcttccttcaaaaaggtttccgc
comp26266_c0	5217	perfect_SSR_1	(A)10	2944	2953	ttctagtaaacggttcaaatgattttattgatatgagtgttatatatcagaaaaattaccaactattcttttttaaaccatttcgatattaacataatggtagaaagagtaccatgttgtgcccggacttcaaacagtttagctttaaccatgttaatggtctcactttattggttgatagagaatcaaagttgacttaccaataaagaacgaaatgctatgattcttacatatgatttattaatttattcagaaggaattcgtcgagattgtacacttttttcctatttatcttattctAAAAAAAAAAtatgtatataaataacacaaataaataaagtgcagccggttgggtccaacctattcttgaaatatacaactcacacacactccctttcc…
comp26266_c0	5217	perfect_SSR_1	(A)12	5097	5108	ccatattcttctccaatctgagttttactcaagtctcgaataaattcaagaacatattcaaagaaattctgcccgtcggtaggaatagtttgtggattccgaacagttatgataactgaccctaataagatagcaattactacccaagaagtgataagtacttgagcatgaatttgtaaacctcctattttccaatataaatgttggcctacttctacacctgatatatcgtagaatcctttgagtgttttaatggaacatggtataacattcatattgccctctgacagaaatcaaactAAAAAAAAAAAAttattttgattcaaccatctctttttcaacttatctactttcatcattaatcatatatttaaaataccaagaaatcacataacataa…
comp26308_c0	2514	perfect_SSR_2	(AT)6	2465	2476	actcttcatactatagctcaggaacagggatcattggatagctcgaaggcagaaagcatggttaagagtttacaaatggagggaagatatctgcgcgatgtctggtaattgctgaattcatcttcattgcggtagcaggagaccaagaatatcgctgctggggcaatggaaaaaggaatggatttgatctatccttccaaactcaaaaggattgatatttatattacaataatattcatatagtgtattgattattttttctcaacattatacaatattgattttggctgtgttaatataATATATATATATcaactttgatggatgttatatggttaagctggaaggcg
comp26325_c0	3421	perfect_SSR_2	(TA)6	206	217	accatatctcctcttcataccatttctctcttcttagtattttgttgttgttgtttgtttgctgtggtttcatctctgcacgtggaactctagctataattggacatggcaggcatggctcttctgcttccttatgtgctgttccttggattttattagcaaggccatgcattcgtttcagcggatagatgcctctctgtttgttTATATATATATAtgcattgaaggaggagaaggtttatctgcagaatactggggttagagctcttcaggtaaatacataaacaaaagaaaatgacgaaagaccaaagtgtccctactgcagctactaatcaagtccctcgactacttcgtgattcccgcggctcactcgaagtattcaatccaacaacttcattc…
comp26325_c0	3421	perfect_SSR_3	(AAT)5	3402	3416	ggacgttaaattggttgaacctcaacttgttgatctccaaaatgtattctagaagattgtgtgtcaagctgaaaggcacaatcaagttcttgcatttcccaagccagagagatgacattggaactttcttggatttttttgtgtatttttaggatgtttgtaagctcagacatgatgtaattttgtggtgttggtttaatatttgatgttggactactatgatcatccacatgcatcttcattttaactatttgctgacagcaatattataacgcaactatgagttgtgtaaaaaaataaAATAATAATAATAATgaaag
comp26452_c0	2251	perfect_SSR_2	(AT)6	124	135	gtgtacatgaactttctttatattagttaacacacaggatgtaaatgaatagctcatagaaaaattactactatgctgttttatacataaattttgaatagagagagatatatatatcagtacATATATATATATggcgggtgctgcggcaggagatcggtccttaaaggaaacaccgacatgggcagttgcacttgtgtgctttgtaatggtcattatatctgtgttaatggagcatgggcttcacactcttggacattggtttaagaaaaggaacaggaaggccatgaatgaagccctggaaaaaattaaagcagagttgatgttactgggatttatatccttgttgcttacagttggacaagacccaatttcaaaaatttgcatacctgctaaagc…
comp26707_c0	2140	perfect_SSR_2	(AG)8	2069	2084	gacttggatttaaaaggagacccgacaaatggattgcaaccgttggtggctttttcaggatataacacgacaccgaccattgtaccaccataatcaggaacgccgaagttggcaatagctccatcatgcttggctcgtatgtgttcaggcgccagaactctgatactgctcttctctaccacgaatcgacacaaaacggtagggggaagaaagagtgatatagcagcgattgttagtagagagaaaggagccatttttctgtgagtatggaagattctgtgatgagtacgagcgatgggcAGAGAGAGAGAGAGAGatagagagagagggagggagggaggtttggttgttgccagaattttaaaattttgg
comp26712_c0	1400	perfect_SSR_1	(A)10	153	162	aaataattatacattgtgcttagctccatacacaacaaataaataatcaatatgctaccaaatgtcataggttcggccctagacatgcaacattatgacctaagcaaacaaatacataataactactgctatagaaaatcacaaacaaaaacAAAAAAAAAAtccttatacaaatttcacataactatcattatgatcctagtaatacatatattatcttgtgaatcgaccaggctttttcacaggtttactgagagaactggaacccaaggtaggaaaatcatcatcaccgagttgaaatgaaccaacagttttctgcccattaactggagacttattattattattattattgactttggtgttgtctcctgagctcatagctttactgaaagaact…
comp26712_c0	1400	perfect_SSR_3	(TTA)6	335	352	acaaataaataatcaatatgctaccaaatgtcataggttcggccctagacatgcaacattatgacctaagcaaacaaatacataataactactgctatagaaaatcacaaacaaaaacaaaaaaaaaatccttatacaaatttcacataactatcattatgatcctagtaatacatatattatcttgtgaatcgaccaggctttttcacaggtttactgagagaactggaacccaaggtaggaaaatcatcatcaccgagttgaaatgaaccaacagttttctgcccattaactggagacTTATTATTATTATTATTAttgactttggtgttgtctcctgagctcatagctttactgaaagaactgaactgtctggtctgtggagtatggtatagagtc…
comp26738_c0	2780	perfect_SSR_1	(A)10	2728	2737	taatccttcgtaaatccaacttgcagcgtcacgcattatgtttgtctccaagaaaaccaaagcttaattacttatcctcttgataaatatatgactatcgcctggattggtgatacacaacaaacaatacctcagatcggtctcaaaacccaagtaagaattatataccttcttccacagtctagctactgcagaatctgtcaaagttcagaatcctcttcaatgaaaaaaaacgaacaacaaagtagatctaacaaaatcagatattttgcaagtcgagggttttatttagactggaacAAAAAAAAAAtctggactcggttttcatctgacaatggatagagataaaatag
comp26762_c0	1077	perfect_SSR_3	(CTC)5	269	283	gattgttggaacaccaggcatcaaaatatataaaatgaaaaagaagcatcaaaaccagattatccctttattaagaaacataattcaagtaaaaccccaacctcccaccaaccaaaactacagacataaactagcaactatcataaccatcgccatcacagcgatgaagcttagacgccgctaacttatccagaaaccaaaccagcttcccttcataaggcatgaccatcccagcaggcaccaaacgatcttttccctcttttcctttCTCCTCCTCCTCCTCcaaagccatcttaactgcctctgctttatcttcacctacggctacaatagcaacgttcgaagcagcattgatcacaggcagcgtgaaggtgattctttcaggtggagatacaggcg…
comp26795_c0	2323	perfect_SSR_3	(TTG)5	527	541	ctaacaatctccgaaaaagaatcgatcaactgaccggcaaggctgctcggttcttcagccagcgtccgtataaacgtaatcacaacccgtcgttcctgctcattggacctcaaactaaaccacgtcaaaaacttcattcgaaaatccttctctatatgcccagtacactccaaccatcttatcaccttcacacagtactcatagttatcgtccaactgtccaagcccattggaaaacctcaatggcgaactgttaaccaacgtgctatctccatcacatatctcatcacgtgcattgttaTTGTTGTTGTTGTTGttagtcgatgatcgctttctggaagctggtgcacaagtctgagaatcaccactaccgttcgatcttgccagttcattttcctct…
comp26823_c0	3248	perfect_SSR_1	(A)15	3022	3036	ggtcagccacctcgcagtaattttgccgcatcagattcgcattctgggtcacataatattttgaccagcagtggtggcatgtcatggggcagaagaggtggacatcctggtgcaactacattacagtcttcacatgcaagaaaagaccatggaagaatgccctgatttcagaagcacaccaaagcatcccttgaagtgaaaatatgtttattgcttttgatggaagatgctttccaataagcccatatgtataccatttcttatggtctttattattcaggtgttgggtgatgtgcttccAAAAAAAAAAAAAAAtgctatggttatggcattaatagattcttaatgtgtccgtctgcatctctccaatcattaagccctgaaggagcttccatatat…
comp26853_c0	3996	perfect_SSR_1	(T)11	269	279	gaattggcatctttttacccagctgcaaaaaatactgcttctccttctttgatatcttttttctcttgctccctgttttcttctccgccataccaactctagtcccttttagtttaccatacaaatccggttaaagaaataatttctctatttctgtgacgatcgagttcatttcctgatcgccaaacatagcggcccagatcaagtccgcattttagttgtctccactctccagtactggctctcaattgctttttctccctaatccTTTTTTTTTTTgggtcagaataagcatcgaaattagtatattctgtgcttatatgataaaacctgacttgcgaaattcaaattcagtcgatggattctggtcgtgcattctccgtcgaccttctcgttgac…
comp26853_c0	3996	perfect_SSR_1	(T)10	2918	2927	atataaggaaagcaatagcatttttgaaagaaacaaatggcctactcaagattgaggatattcttccattctttccggactttgctcttattgatgacttcaaagaagcaatttgctcatcattggaggattacaacaagcaaattcaaaaattaaaagaggatatgcatgatgctacacatggggctgataacataaggaatgatataactgccctggctcaaagatacactgttattgaacgcgatgaagaatgtggggtattgattactgattattaaatctttcggccgcataataTTTTTTTTTTcttaatggaaatcttatttccatgactattcccaaaatatgctttattagttagagttttttatggtaaaaaaatttgtggttacgcac…
comp26867_c0	1324	perfect_SSR_3	(GAC)5	1088	1102	acagtcctcctgatcttatcttccctttcagaactcctcattctctcattcattcttctcctcccttgataattcccatttacattcttcctcctacggtttaaattattgttttccaaattactaaaaccaacggtttgaaggtcagtcgatgcaacaaacaaaggcgcatcagctgaaaggaccccattagaattattgagtttgtacgaaggaacaaattctttcgctgatgggttcaattttgagaacaaatcggctagttttttagcatcgctttgatactcaatttcagaagaaGACGACGACGACGACgatgatttgttctcagctgcggccgccattcgattgattaatttacttgcaaactttatgaaaaaaaagacgagattctgcgtg…
comp26944_c0	1935	perfect_SSR_1	(T)18	1918	1935	agtttgctttttactacagaaaccctactgaaacctggacacggatgagaacttggaaattaatacatcaaattccatgaagaaaatttgtgaagaggatgaagaaattggtcccttggagtcgtcgggttcaattttatcaaatataaatttgtgcttttcgtaagtaagcccctttgatattaatatttaccttttataatacctggttgctattttctcatcgcctgctgcacacagaaaatgggtaatggtattttaacacatcaaatcacagtcctttttttcctttttttttccTTTTTTTTTTTTTTTTTT
comp26949_c0	1357	perfect_SSR_1	(T)14	1337	1350	gttcgacacgtgctaccatggaccggtagtggcgccgccggtgacgtttgagtttgaggggatgaacatgacgctgccggtggagaacgtgatgataaagagcacggggacggatttgagctgcctggcgatggcgagcgcgccggacaacgtgaactcggtgctgaacgtgatcgcgagcatgcagcagcagaatcacagggttctgtttgatggggcgaagggtagggtcggggtttccagggagatctgtactaccgcgtgatctgtcacgtgattttccgttttatttttatttcaTTTTTTTTTTTTTTaagttgg
comp26956_c0	1325	compound_SSR	(TTA)5ctactactat(AC)7	25	63	cggaggagttcgctagggatcaggTTATTATTATTATTActactactatACACACACACACACttgaaggtaaaaggttcttttattgatgacgaatgagaagcaaaaacctaatgagcttttcataaatgatgattcagagaagaaacctgttgtaacatgtataattcctgcagttaactcaaatctaacacgcaatgtgagggcatgataagcataagtacatctgagttcctgaagcagagtctgtgaataaacagcactataaattgtatacaattctttccctatacgcgtcacaaagatacagtgcaaaagggcaaaacctggacttgcccaacataaacattcgattttcatcat
comp26967_c0	1701	perfect_SSR_1	(A)11	1527	1537	agaaaaatagaaggcatagtattgcagggtcgtctaatggagacgatgaaagcatgggtagcatgtcttctgtgcctagctatatggctcctactaaatcagctaaggcaaggtctcggttctcgagcccgaatagcgaagctgtggttattgaaggaattgagaaagttggaggtgggtctgtggctaagaagaaattgacttatcctactgctgccgctaaagttccaaggaggcactctgacccgcctaaggttgatctggctaaagtgaaaatatagctgatttcattgttgattgAAAAAAAAAAAttgattactcaatgttgtatttaaatttatttggagcttgaaagcataggttgttggcttgtggtgtgatttttttatttgtttgatt…
comp26994_c0	1303	perfect_SSR_3	(GAG)7	1281	1301	tagcttaatccatcagctaaatcggtggcgacctgcatcctcgatatccacttcgagagaggggtgaaattagggtttctagggttacgtaaacagtggagcaggctggcgcctgcgacgtactcgtagacgaggtagatgtggttgtcgccactgatggagacaccgaggagcttgatgaggctgctgtggtggaacttgcagaacttggagacctgcgagaggagatcgtcggggttgccgttgtaggagcgttggaaaacgatggagtcgcgggatcggagtgtgcagcgccaggatGAGGAGGAGGAGGAGGAGGAGgg
comp27091_c0	2743	perfect_SSR_1	(T)10	271	280	gatgacaatcacatctcttcaattttcaaattacaagatttaaaccataacatatccttttagcacaaacgcaaatacagaaattagaaagctatcctaaaggttatctagcatacaagtcctaaagaaatatatcaaagtaaacgacttgaagattgtatcacacagccaaccccattcaccctgcctcttctccataaactctcaagacaactacaaagagcagttgtcatactctgtacatcaaactttctcttctctatcatcttcTTTTTTTTTTgctcatttctaacttctaggtgcagagatacttacctttgtgttcagattcttgttacccatggatgctcaggctaggctattgatgtaaggcttaacctgtgtcaaccaaaagtaaca…
comp27136_c0	1431	perfect_SSR_1	(A)10	1	10	AAAAAAAAAAgcactcaaaaatcccaaaaaaaccagtcaaaaccctagttttattggagccgatgcctgataacatatctatacagagaaatgaacctcctatcgaagagactatgtggagactaaaagtggaagatggaagtggaaacaattctgaatcgggtttggacgatggtaaaaaagcatacccggttcgacctggcgtggatcattgcctttattttgtgaggcatggagtttgtggttatgggatgaactgtaaatataatcatcctaagttgagtgggaagggtgccatagatggaacaga
comp27178_c0	3486	perfect_SSR_3	(TGA)6	685	702	tattcataactattaccatcaacgactgggggataactactatgtataggcggaggggcaactatgtacgggtcgggattagtggtggtacttcgcctatagtttgaagtatagttgccacgaggttggttgtattgatttcgatcatgatgcgaatgaactggtcggctgtattcttctctttgatgttgcatgcgggacgaggggacatgtggaggcctgtgattgggtgcgttgttatgatgctgatgatgatgtcttccattggaatatgaatggtggttattcgggtccatgtctTGATGATGATGATGATGAtgtcttggttcatggtgtaggctgtttctaactagtctatgcgctgcatcacctagctgtcgaccttggacagttccaggt…
comp27216_c0	1505	perfect_SSR_3	(TGC)6	125	142	ataactaaaatgctgattgtgataactgctaggaggagtataattaaactgctgtgtgtgataactggtattcggattgtaactgtattgcggattgggataactgcttgtcggagtataactgTGCTGCTGCTGCTGCTGCtgactgtgataactgctcgtcaaaggagtagaaatcagagtccctgtaaaagagttatttggcaaatagatgttgacacttctctgtgcagtgggagtggatggagaattccagttgtttgatattttgttttttataggcaagccgtctcgatcatcaacggtccaactgcctttttttcttgatttgttggttgacatgtttgagttgtcatcatgatgtagccgccttctcttttccttacgtgacctgccgaa…
comp27223_c1	1267	perfect_SSR_1	(T)10	1148	1157	taagcgtttacaagtatgtttttttaggatctaaaggatgtattgcctccaggttatagtccaatattattagcacattttttagatcataatgaaaacttacttctaaatgcttccaaaggattaagataagtttgggatgcacatgaggtgttcttgaaagaaaatttgtttacgaacttgaaggctattattgtctgcagttgtactacattttgctccatttgcatgtcatgttgcaatgtgctatgttctgaatgggtgagtgacttatgtcattattgattcaacctacaacacTTTTTTTTTTctttcttccctatgaagaagtttgtaaagcatacggtctggtttagcttagtggtttgtatttttattattcaagtgcaaggatgtttg…
comp27262_c0	1748	perfect_SSR_3	(TTC)5	389	403	ttggtctatttgttataatatctaatgctcttgcgtcaaaatctgttgaatattcagtttaaagaatcacggtacaatactctagcgttaatacaagaccaaaaccaatatataatcaataataaaacagtcttaacttatgcacctttgctcttactcttctttaactttttactatgctcctttttgctatttgaagaagattttcttctctttaaactagaaagttgttctccgtcatcttcacttaagccacaaggctcatcttctttcatctgcttacttcgtttggattcggctTTCTTCTTCTTCTTCaactttcgtttctccttctccacttcctcgtttagtaatgcgatccaaagctcatcttcttcttcatcattgttttcagcatta…
comp27298_c0	1675	perfect_SSR_1	(A)11	85	95	aaataagttctagttgtagcaaaaattgaaaatgaaaagtcatccaaaaaaaataacagtacaaatgaattagaaaagaaaaggAAAAAAAAAAAtccgttcatatttagtcaattagctttgaatctctggtagcttaaccctaaaaccactaactagacatacttccctctatacttgggcttcgaatctctatcaaacctagactcccctgacaaactggataaagaatcggcagggcagaaaacagcggcatgcaaattgccctcttccagccacttaacatgattctccttgaaatcgattttcttcaaccttgccatctcttcaacctcctcgctgtaacatctcgtcttcaccatggtcaccaaatggcgactgtaccttaaactgag
comp27319_c1	1586	perfect_SSR_3	(GAA)7	1564	1584	aagctggtgttgtctgagaatgaactgaaagatgaaggggctgttaggatagctactgctttggaaggcggacatgttgagcttagggaagtggatttgagtagcaatatgattaggagagttggtgctagaagcttagcacgtgtaatggcttcggataaaccaaagttcacgatgttgaatattaatgggaattatatttcggatgaaggcattgatgaggttaaggagatattgaaggaggatttgcttggtccatttgatgagaacgatgttgatggtgaagaagatgatggtgatGAAGAAGAAGAAGAAGAAGAAga
comp27348_c0	1563	perfect_SSR_3	(ATT)5	1314	1328	gcaagaatgaacttaggcatatcatcccatgaattcttcttgccttttgcactcttactgctatttaattgaaccttctggctaaaactgttatcttctttatgacgaacattgagtagtttgaaagcatattttgattccttggcagttcttttctggatatttgtagctaattgatggattgataaatctgggaagaaacatatgtcttctcttggttcaaactgaaattgatcatgatcaactagggtgaggttgggaaaatatttgtgacatgcgtttgtggagtgcaattcatgcATTATTATTATTATTtcccagatgaagatatgtgttggaaaagaaaatgaaagaatatgaataactaatcataatatgggaaaaagaagtttggagaat…
comp27402_c0	2815	perfect_SSR_1	(T)10	2651	2660	gtaggtgaaagaatcaatcctctaactccggcaccaggaacatgctcccgcaacttctgcagcattggaataagaaaagcagcggtttttccagaaccagttggtgccatggccaccacgtcagcaccggcaaggattaacgggatcgtttttctttgtattttgctcgggactttgtaccctttcctcatcactcctctgaataccgttggaatcagccccatggactggaatccgccggactttttcgaacttttctggtgggttgccatggcttcagcaaaggagaagatagcagggTTTTTTTTTTggacttttattaattcaagggttttggcttcaacaagggttttggcttcaagtataactgataggtaacctgtcaaggtggagaggcga…
comp27501_c0	1797	perfect_SSR_1	(T)10	1686	1695	aatcaaatattgcctggaccatgaacaagaagtctgaccttggacttctttctgggtagaaattgtgcaatgaaagaaaaaaaaagatggtgcttatcacatttttcaccgatcatcttgaatagctgtgttttcatgctccttcatgcgccgatttaagattctgatgtgttttggaacagcgtttgcatgtaggattagttgtacatatattcatgctattatttttgcttggtgtgaagaaatttgtaaagcatgcagtccaattctattttacctaatataagagctggtaatgtaTTTTTTTTTTaacatatatacttataagtgaggatgaattggtacaagttctcgagtaggcatctgaaacttgtaaatctcaaacgtttgcgatatttt…
comp27573_c0	1743	perfect_SSR_3	(CTT)7	2	22	cCTTCTTCTTCTTCTTCTTCTTcctcgtctgtgttttcatcttcccatttatattcctcatctccgtctccctcttcagagctacttgattccttctttggctttcgacttttcacgtacttatcatcatatactgcttctccaactatatcatcctcactattctctgaaacagcttcaatgtaatctttctctgaatatctttgtggtctcttccttcttcgatcactccgatcaaggttagactgaagatcgtcatctccaccgctgatctcttcatcaattctttcattttcatactcattatcttcgttttcatatt
comp27588_c0	2238	perfect_SSR_1	(A)10	233	242	gaccagaacaacagcacatcaagaattagctaaatatgtagtaacataaacgttatagccaccaaacaatacttgcagcactttcacaacatgcatataattgaatatatagttggtaaaacaagtgagataaccattatcgcacatcacacagtgtgatcgtctcctagaattcataggcgaggcaattcaaggaactgctttgatgccaggcttctttggtaaaaagaagAAAAAAAAAAcagagggaaattatggctaccacagcatttcttgcagaaagtaaacaaggcagatgctacttgcatcttgcaaatggaatgaattactcaaatattcctggctttccagttatgctctaggttttgaaaaagtcacccactttgcaccgttaaatat…
comp27658_c0	1369	perfect_SSR_1	(A)10	1153	1162	gtattctaaatattcatgtggagatgggcagcctgtacctcaacttctacgaaaaggggtaaaccaatggcgtgatggggattggatgtgcgccaactgcaataatcataatttcgcatctagatcaacatgcaacaggtgcaatacagaaaaggaaactgctatcaaagatgatagtgctgcataaaattgaaattcaaccgtgtttttgataaaatggcagtatttcaacgtccagagaaagggtctaattttgcaaaagattagcatatgttgtaaaatggggagcccaaaataatgAAAAAAAAAAcactagaaataaatatggcttttgattttgtacgttattgaatttggaactgagggcactctccctctgtagcttttgatttcgtaagt…
comp27661_c0	2037	perfect_SSR_3	(TCT)5	174	188	gtcacttcacttacccactttctctatcaaaagcatccactcttcttcttctaccgcctccactcatgctccaaatccaaatctaaaggcccttcttttcgacaaaatgggtcacgtaactctgaacccacgccgccacggtaactccaaactaaccctcctcgacatcgccaTCTTCTTCTTCTTCTtcggcgtcgcgctcttcctcctcctcgtcttcacctccctcggcgactccctggccgcttccggacgtcgaactctcgacagatccgactctggccgacgccgcgaccgcatgctttccattctcgaagactttgacagcgagacgagcgccactgtcgagatgtgcgatgtgcagatgacaaattggctgccacagtggtatggggaggg…
comp27751_c0	5415	perfect_SSR_2	(TG)6	113	124	gaaaaaggaaaaacattggggaaaaccaatctttaatacacacagagatacccatacacatacacaaacacatacatatacatacacacgtgtgcgcatgtacgtacgtggaTGTGTGTGTGTGcatgcatgcatatatacgtgtgcgcacacgcacgcgcaggacacctgatgtagcaacatcctaggtatatgcaactcatactagctgtgctcccttttttattacagcagtaataatgaatttattactgagaaagttgcagcagtcatggcatgccctaaatatacaattcagtgttcaaattatttaattaacttaatcttatctaaccattccttcgatctttgccacaagtgcgctatgtttgattctgaacaatcttaggatgtgtgcaa…
comp27808_c0	1525	perfect_SSR_1	(A)10	1	10	AAAAAAAAAAtccctaattttctttccggaatttttgtctacagctcttcataatctaccccaatttagtgtaaatatctgattttgattcaaagtttcgaaatttcccgtcccttttcattataataaagggcgttttgtcctccaagttgcaaatttgattctaaatttgaattttagtcaatcgaattggggaaaagtgaaaagatccgatcttcgttctggattttcgatttcatgctaaatcgttcatctcttatttgcaaactagggttttagtctcaccgattcagtttcgacgctgtgaatc
comp27838_c0	2731	perfect_SSR_3	(TCC)5	143	157	tgttcacaaagaacttcaactacacgacctaatttgttacatacaacaaaaagaatacatcaaccttcctacctacaactgtaagtatgtacccacaagcaaaacaatctaaacgtaccgtaatctatcaatcctctgcattTCCTCCTCCTCCTCCtcttcttcatcatcatcaattatacacataatcttacttctctcctctcttcatgccatatttgcacaaaaacccaacaacatatcctccttcacaatccaagactccccatggctacccacccagaccaaaaccctcctctccccaaaccaaacattcgcagccggattccaaaaagcccccaacgccgcctcctacactttctcgatctggttccaaaagtccagggacaaaaccgtaat…
comp27858_c0	1055	perfect_SSR_2	(AG)7	906	919	tcacatccaccatctgggagatcccaagggttgtgtttagagagatcgatttcggggatgaaggacgaatgcaaagggtatgaaaaggctttccttcttaagtattgaagtacaagctcttcatctgtaggcttgaacctaaaaccagggggtattttcatcactccgttaataataatagtattattatgcctggaaatacatggagttgggcttgggttttgtttctccatatcaaaattgtatccactctttttcacttctttctacctctacctctaaatgtataaatgtttatttAGAGAGAGAGAGAGggggggaaggaggaagctttgttctaaggagggagaagagggaggtgagtaatatatatagttattattactggttgcggggaga…
comp27911_c0	2972	perfect_SSR_1	(A)14	28	41	aagaagaaagaaaaaagaaaaaaaaagAAAAAAAAAAAAAAgaaaaaaaaagagaatgcgactcatctccttgctcctcctcttggctgttctcacccccactttcgcatggaaaaaggatgaattccgcaactgcaaccagaccccattctgcaaacgtgccagaacccgaaaacccggttcagtccctccacttgtcgtctccgatatcaccctttcagacggccatgtcactgcccacttaacaactaaacccgacatccaacaagtcacctccgaatctgaaccccaatccaaactcgaaacccgtaatctaatcctccaactgttcgtgtacaata
comp27935_c0	3112	perfect_SSR_2	(CT)9	133	150	aatgcatatttcttgggtaaatcaaattacccaagtaaaatggtttctttgttcttaaaatcgacaacatatcccctcgatctgcatatcaaatcctaatctgaaatcgttgaaatcggtctccatttcgcgCTCTCTCTCTCTCTCTCTcgattccatctcttcgaagctggtgccatgatttttgttggaaccgagagaggcatcgcttgatctgccgacgacgatatgacctcctggtttcccttttggcgatcgaggaatcgtttctctttagatgaactgagatatcttacggatcaactctacaaggttcaagttgtcaaccaagttaataaggaatttgtggtggaggctttgcggtcaatcgcagagttgattacgtttggtgaccagaat…
comp27935_c0	3112	perfect_SSR_1	(T)10	3004	3013	aattcgaattcttctcacaaaagtagcagctaattggcagcgtataaaaaaggaagttggaaattacaccttttttcttgcaaatttcactctatttgggagtgaaatttgtaaaatagggataaagtgagacgatggtattgcttctaggctcactatgtatattattatattatcgtgattcatatagcagaaatgtagagtttgggtggcgaaattggatgttataatgtttgtgttagttacatccttattcccgttttattatgtaattgttgtttagcagttattctttgaacaTTTTTTTTTTccgttggaatttgtgacgggtgactttgagtataggcatgtaatacaggttatatctataaagcatgtggtgacttgtaattaagaaaa…
comp27948_c2	1254	perfect_SSR_1	(T)10	83	92	tacaataaccgatcatatttcctcccctcaccaaaatacgcctctccaatgacctacaacaaaacttgattttttgtttttgTTTTTTTTTTccttttttctaaaattataaaataaaataaaaatagagttagaaagtcagtcaacagctgaatgctatcgataatccggcttcaaaacccatctagttcccctaccattcctctctaaattagcaatctccttcaaaagattcttaaacaaaggcagatccttcgactgtaccctatccttaaaatgcagcgtaatgctaacagagtccgactccccgcccttctgctgcataaacgagcaaagctgcctaatcaacacttcaggttgggccacgccgaccctacccgaagccctggtcc
comp27982_c0	2813	perfect_SSR_1	(A)14	208	221	tcctccaatattcaattgcaaccaaatttgcagtagaaacttacagcatatgagcatgactacagttttaacaatgactagcagatgtgatctggaagcaaacaatttccttctgtatacaattggcatatacaaaaatagtacaacaaaataacagtaatggtacagaaaggtggtaatggttgttgacagagccataaacaaatgAAAAAAAAAAAAAAtcattggccttccttcctacgtagccaattgcataatgatttgctagatacctttatgactcccaaatcttctggtctccttgctatttgtttgtaatcatctctatctgcagactgctctatggtctggatgggttttccataaccggtagcaacatctaaccgaagatcatctttt…
comp28061_c0	2698	perfect_SSR_2	(CT)9	1884	1901	tagactccttcaacacatctttaactattcggtctaatttaacaccatgaagaaagagattcgggaatgtagctgtaaggcccagataagtagatgggagagtagacttcataatgctctgggaatgagcgggcacatcagtagtaaaatcttaggagattgggatctcctgcactggggtgacgtgagcttccgtacgaggagtacatctgtagaagtaggcctatggggtccggaggaatctttaaagctcttagaagagtcgtaagatagctcatcttcagcatctcactttattcaCTCTCTCTCTCTCTCTCTttccttttcaccctctctatctctatctctcttgcttctgcgaggctcatcagcttcatcgttctttcttctccaactttc…
comp28216_c0	1646	perfect_SSR_2	(TG)9	1319	1336	gcctttgatgcagtgaaacgcagaacaagtgtatttccttttgcagcaatactagatggacgccagaagcttcccaaagattactacaaagaattcatcagattgccttacttcatcattacagctttgacaattggtgcctattttgctcatccattgatgcagtcttctagcttcaatctccactggtagaaatgttaaggatgttccttcttgttagagttttttgctaccacggtctcgatttatccagtgggtatactagcttatactcaagtcagtctatagcagtgttttctaTGTGTGTGTGTGTGTGTGtttataagacattacaggccttttatagttaatttggatttcccatgcatcgatcttctgacagatttgagaaacttttat…
comp28251_c1	1092	perfect_SSR_3	(TTC)5	1004	1018	ccgaagaccacaaagcatgttatgattttgagtagatttgtattgattggaggtagtagggacatgggagagagtgggaactgattttgtggcttcatgaatgggttggatttgagagagaaaacatgaggaagaaaagaataaggtggaagaagaagaagaggaagtgcacacgagttctttttcaggcaacctgaggttccctagaaggaagaggtgcgtgggcagctgcccttcttcgatgaggtcttcacctacgcattcgggtttgttgaggaaaggggaatgtggaacccttgtTTCTTCTTCTTCTTCctcctccatggaggagctgcagagcgcgatacagggagccatcgctcattgcaagagcacaatggtggtgcagt
comp28277_c0	1753	perfect_SSR_1	(A)22	1	22	AAAAAAAAAAAAAAAAAAAAAAcatggaacacaactctatcagaatcaccctcttcctcctacttatcgggtcccctttctccacatccgacagcccaataaaaacggtggtcgtcctcgtaatggagaaccgctccttcgaccacatgctcggctggatgaaatccctgaacccatccatcaacggcgttaacgggtccgaaaccaacccggtatccacatccgacccgaactcacctctaatcaacttcaaagacggggcgcactacgtggacccggacccgggccactcgttccaggccatccgggagcagatattcgg
comp28311_c0	1547	perfect_SSR_1	(T)10	1538	1547	aatgaaagtgtccattagaatggttacagcttcacgaagaaagtgaaaatggcttttgtcgatgctataagctctagacttctcaaatttttcttgactgaccaccccaactaatggtttaggaagggtaggcagcttgagagctctatgttgtcggatgtcaagataactttcaaaaatatacactgtaaccatgaaacccaaaaccgcttctaaatacggcagagccatcggagttgatgtcagattatgtcaagggttttgggactaaaaatttttctccgccgttactgtttggccTTTTTTTTTT
comp28359_c0	2251	perfect_SSR_1	(T)12	1433	1444	cagaacattaatatttgtgggtgaaaattctcctttccattcagaagctctccacatgacctccaaacttgacaagagatattgtgccttagttgaggtacattgcaacttacatcttcccttctgtttgcctatattttttcctattgtattaatcctccatttaggccaattttaaccaagtatgcagaagaaatatactgctattaaaacttatcattacaaatataaatttgtttgtgccatgctggcactaagtctgcattttatcctggtaagttttcaaatcgtggctgtgtaTTTTTTTTTTTTaaaattacgtcgatgctatctaaaagccaatgtaacttttttctagcaaaattgcacatgctcgatttgaaattgcacaactgcaaa…
comp28396_c0	1018	perfect_SSR_1	(A)10	1	10	AAAAAAAAAAtaaaaaataaaataaataaaacacacagacacacatcagaaaacattagctgggaatgcgtgcatcaacaagaattgccactctaatttgactagagaagcaagcagtactcaaggtatgcatattgcagtaagcattgtaagaatgattgtgtgtgcgcgcgcatgcccatacacacacacaaacgcatgcatacatatatgcatacgtacatacgtacatatgtatgtgtgtgtgcatgtatatgtatgtgtgtgtggggtatgcatgcatgtgtgtgtgtgtatgcatgcatgcata
comp28396_c0	1018	perfect_SSR_2	(TG)6	283	294	aaaaaaaaaataaaaaataaaataaataaaacacacagacacacatcagaaaacattagctgggaatgcgtgcatcaacaagaattgccactctaatttgactagagaagcaagcagtactcaaggtatgcatattgcagtaagcattgtaagaatgattgtgtgtgcgcgcgcatgcccatacacacacacaaacgcatgcatacatatatgcatacgtacatacgtacatatgtatgtgtgtgtgcatgtatatgtatgtgtgtgtggggtatgcatgcaTGTGTGTGTGTGtatgcatgcatgcatatgtgtgtatgggaaggatacatccccctcatatttatcccctaaaatctgtctttctgtgtaaaaaaaattcaagatcaaagtgatttt…
comp28408_c0	1176	perfect_SSR_3	(AAG)5	324	338	acattcataacatccttaataatggctcctcttcctcctttatctgaagaacctctaactgaagacagtgaaaataacctctccaaaagaagcctctcttttcgaaattggttcagaaaccaactctcccctctatttcaaaagaagtcccatctcaagattttgctcagtgtcattggctgccccttatctcctgtatctaccaattccatgctctctcacaccgtgtcatcggaggcagagtacataatacagcagtttcgagctaccacagggtgcggaaaaatggagggagaaggaAAGAAGAAGAAGAAGagcatgtatgcatcgggcagggttaaagttgtagttgtgcaagacgataataaaccgactcagtaccataaaggatgctttgtt…
comp28433_c0	1771	perfect_SSR_1	(A)10	95	104	ggaaaacaaatttatataataatgtagtatcctttaagttttacatgatatgacgttttaccctaaagccaaccctggcatataaattagttacAAAAAAAAAAttacacttgaattcttgtacaaacaacagctagaagtctgctttcatttgtatctttctatggacttcattcgttggatcaggccatgaattcgccatcgtatttatttaaaaataaaaatgcagtcaaatgtatatatagtgcagcaatagattggccagcagagaaagcaaattttatttaaaacgcttgaaaacctgcattttgattctgaatcgcacatcaaactggctttatgtgatccaatgaatttgaaatatcctctttgcttccattggtagtacccggcatagag…
comp28484_c0	3812	perfect_SSR_3	(TTC)5	350	364	gagccactaattgcaacaaaactctctgttctaatcgtttatgttgtttaatcggaagaataatagtaacagtggagagtaggagggctcatagagatagtaaaacaagaggggcggcgtttgccatggtggatccagtgaactgccatacgctatggatgatcacaatccaatatgcatgttaccttttggatctctactaggtatattgatctggaatgtccctttcaagctgtagtcacagaagcaggaagataataggatattcgagtcaatgatagcctgtgcttgtatcaagaaTTCTTCTTCTTCTTCctccaagaatcctatattaaaaacctcaaaaaagttaaagccctgcaaaagctgtcgtgggaaagttttggttgatgatcaaac…
comp28484_c0	3812	perfect_SSR_3	(ATG)5	3274	3288	tgcactctccacatagatgggtttctcctcgaggcaaaaatgatttaagtagtactagcaaatctccagattttgttaatgcgggaccaagagcaagtagaccaagtagcgattttggagattgtgcagtaaatcatggttcgataccacatgcatcaagatggattgatgaaagaaaggatagcaatcactatagggaacatagatttgaaaggcaaggcaataggtttgaatctgttcactatcatggaagaggaaaacaaggcggatatactcgatcaataaacaatggaaggttccATGATGATGATGATGatataagggagcgacaaggacaatacacaaaaaatagttacgtgaggaggcagtggtatgatgctgaaaatggatttttgggtc…
comp28508_c0	1293	perfect_SSR_3	(TTC)6	1031	1048	gagtatgtaaccttgaacacttgcatggatgggacgtgaaacccgtaaaatttcaactgcatacttcagatggtcaacatgcaactgccgagtgttatttgaacgaaccaggatgctggaatagacatcacgttggcgactttgttgtcgataaatcatcgtctgtgttgaccaccaaagtcaaattttctatgactcagattgactgtacacataccaaaggtggattgtgtgtagactctgtgttgattttgcctaaaggctttagacaggataaggctttccgttcatacgtgtgatTTCTTCTTCTTCTTCTTCccttttttttcctctttccaaatagatagtgtaggtgataaataacaaaagtaggtttaggagatgtgttttgttcttcta…
comp28509_c0	1038	perfect_SSR_3	(GCT)7	963	983	gagcgaaaagaggatcgcgaagagcgctgacgacctcgaccatgacttggatagggcaaacatcgatcgacccagaagaagctgttacagacttctccaacgcccgcaacgctgcaatctttgctcctgacttgaacagctcctccacttctccgtaaccgctgttcttacttgtactgctgccgtgattgacgttagcggaagaaatagctgatgaggactcgtgagtgagaggaaatctccactgggtaaagctaggcgaagttgaagaggatgacgaagaggaagaagacggttgtgGCTGCTGCTGCTGCTGCTGCTtctgtactggaggatgtgacggtgggggtgaaggagaaggaggaggggggaggtc
comp28517_c1	1313	perfect_SSR_3	(AGG)5	1254	1268	aatttgatcgcaccatcgatgaagctatacatttatcaaagatgacgaagacaaccggatcagacaaggaaaatgtcaaacaagtcaaaaatgcatctgggcaacaggtcgattcagacgaaagcgactctgaaccagaagagattcatgacaatcgcactgatgacagtgatgatgaagatgatgcagattatgatggaagtgaggatggcactgaacatgtaagtggcaaaaatgatttcaatgaagaaaacaccgatagtgaagatgaaggtgaagaggaagaggaagaggaagagaAGGAGGAGGAGGAGGaagaggaagaggaaggaggaaggaggaagaggaagaagaggaaga
comp28662_c0	1118	perfect_SSR_3	(GAG)5	1013	1027	ttggacggctgcgccggaggaggaggagcaggcggaggacagatggttcaaggccgagcggatgcaggattggcagtcggaggtggggaggtcgcctctgcactggaagattccggatacggaggaggaggtgaagtttccaaaaggggaggtggaggctgagttggcaaaagaggtgaggatggattccacgtcggattggtatggggagttggaagtgtatgtcgactgggagcatcctatgtatttgagggatgtagggtctgcggcggtggtggtttgaacagaggtggataggaaGAGGAGGAGGAGGAGgaaagtggtcatttgattttgaaaggaacgcattttgcttttttcgttttttgtttttttgaaggaagatggtagcagaggtat…
comp28672_c0	2318	perfect_SSR_1	(T)12	2216	2227	cgcgggttacatgtgtgcaaaaggttggagggggaagactcgttttaatccatcaggcatcaaggcgtacaacagagagtatgcccatgctcctccagctaattttttagaaggcagaggcacgcaaagcggcgcacacgtggatatcatgggaaattttgctttgatcgaagatataattagagtcgctgcaggagccactggtgaagaaattggtggtgatcagatttattctgatatatttcaatggtcccagaaggtcaaattgcgattgtgattgttatttttaagttactgtaaTTTTTTTTTTTTacgcaaaattcccatttttgccctcttggaatgaaaaagggaaaagaaaaaaaaattctataaaatataatatttatcttgtttgat…
comp28712_c0	1175	perfect_SSR_1	(T)11	920	930	tcgaactaactaattataaatcacattagtttcttcctttaatttatcatacgctgtatatatgctacctttattttttgctcattgtttcagcgcagccttagcagatttcaatttgcaaaggagcttgtgaagagggttgctagaaaattcctgcatcagagactcatgtagtgtggagtggtatccctcttggagatgccaagagtttttatacttgaaaggattctcgataacatcagagttagaggtggctttgaattcaaaggggacttcctctgtcctggtttttcgaatcgcTTTTTTTTTTTaatttacgcatagattcggaggaatggtcagcaactataggactctgagccgaaccctgtggcaattctgataattcacccgattcat…
comp28764_c0	1092	perfect_SSR_1	(T)11	5	15	gtcaTTTTTTTTTTTcattcgcatcagaaaaaccataattctcattcacaaagtttacagcaaataaaaagttagatgacgttgttcttgacgtataaaaaagttttggcatattacttccaaagattttaaataaaacacggtactagtcaaaatgaaggaaaccaaactattttatgcatccagcaacgtaaagagaatcagcaaactttcatgcacatatttctaacgatggggatgtctcctcctcttaggtcgagcagattcaggctcaaaatccatcaatcctgatccacccaagtcggcatagaaggt
comp28806_c0	1665	perfect_SSR_2	(TC)8	145	160	ttgcaaagaagttacaggaatttacaaagaaacaagtcacataacgattataaaagaaaaaggaaaaacagtagagaaaaaaatgacatattcctagagtaaactcattgtgcctactttatcagaaaataaatggcaaacagaTCTCTCTCTCTCTCTCatccttagttccacgaccataaatttacagaattttgagcgatggcaaattatgtagtagtacaaggtgcaagcgagtttgaaggaagattgactccagctccttttatagaaagagttggagcttttaccgagcttgaacgactaacaagattgtagtcgataaatacaactattacagtaatgtcatcatggaaatggcggcgcaccccacgatctattttcttaaggtccgaatac…
comp28820_c0	1075	perfect_SSR_3	(TGA)5	508	522	ggccccgccaaaagcagaatcatctccttcaagaaataggcccaacaaaaatacccaaaacgacgacaacagcaatgacagtagcagtagcaaagcaaaagaagaagggttgaatgaacagcagcatgcaagggaggaagaaccatcacaaacagaaaccgccgtcattttaccttcagagaaaagcctctactcttctccttcagatgctataagaaagatagacaggagtaaggtgaaggctgcacttgaaaagagaaggaaagagaaaggtgaagtggcaagaaaagtagatgtaatTGATGATGATGATGAtctcatagaaagggagcttgagagtggtattgagcttgctgctgaaggccaaaggatgaaaaggaaagatgcaaattccgttat…
comp28999_c0	2755	perfect_SSR_1	(T)11	2699	2709	gttatggaacttcaaataactcaacagcactatagcttgcagtgtcttccccagtcccatctcgtccccaagaataacgttaacgccgaggtcgtatctgcttaaaagccatgagacgccttcgatctggtgaggctttagggttgcagtaactctgtatttagtagggtcgacgagagtggaaggtggagctgacgcatgaaggccgtcgctttcgaggatgaactcagcggcggcgatgagtctactggtgtagtccattttaatggcgggaaagggattggtaaggagttaagtgtaTTTTTTTTTTTgaatttggggaaaaagggtaagaagtgagagtagaagaggcggttg
comp29071_c2	1218	perfect_SSR_3	(TGA)6	8	25	gtggtggTGATGATGATGATGATGAttatatgagtgattataacgatgttgaagagaatggtggacttaacagcatttgattatcaattttctactggtcaaaggaaactgagatttatacgataaagtgcttttctggcaatttaaatataaaccatagtccaaggaaactagtgatgatcggctcttcattctttcattagctcggtggtcagaagtataactaaatctgctgcatgctttttccttatcccgcagatgactagaaattggtcataagtacctctacaatcaaatctaaaattattctcaactttctcctctt
comp29145_c0	2458	perfect_SSR_1	(T)15	2200	2214	acattcaccctcctcctccagttttgatgcctgttcctggtgcaggtccattggggccttttgttcctgctccacctgatgttgctatgcgcatgatgagagaacagggaccggctcctttcgacccaaaaggtggcccgcgtgggagaaaaggaagaccaggccctgcagtgcctggcccggcaccaatacttgctgtacctccagcaattcggcatgaccctcgtcgcattcggagttatcaggacctggatgcaccagatgatgaagtgactgttatagactacaggagcctctagcTTTTTTTTTTTTTTTcatccccttgtgtaatttctgaatagtaaaggttctagttggtgcaattctagagctgtattttaattaggagaggtttgaggt…
comp29149_c0	4002	perfect_SSR_3	(TAA)6	3126	3143	aggcactggccctatggcaagcttaatcgacttccctagaagaaactcaaaccaacaacatgaagctcaaaatcaatcaatgtcagaaagctcaaaccagaacagccagagcttcctcaacgaaaacatcatgcaacttcctcctcgtggcaacaacgagaacaatctgtcaaacggtacacccaccaatgtaaatagctacacaaacggtccatcttctacaaactccattgcccgacttctccatcatcaaaactccatgaattcacaagtaccatcatcgagttcacagtctcaaccTAATAATAATAATAATAAtccatctctccctttttctccatctacacccacgtctaatggtacccacaacaataataacatggatacacagagctcggt…
comp29163_c0	2164	perfect_SSR_3	(ATC)6	668	685	cttatttcaaaatctgttttcatgctgaaaccgaacacatcaactttgctgcttcatgaccgtgtggcagcaaggctcttaaatttccactacctatccacttggaataaacttgctgataaattatttgttattccttaacaggagaataagttaaccctcaaacaattgtttctgaccaaaattcatcatttaatttgcaaaataatggcatctggttctttgttacttgggcagtataatacaacaatttgggaatgctttaagttcattcaatgtaacaaactacggccttcccaaATCATCATCATCATCATCgtggctagttcttgcaatcaaagaacaaacatcaacctccctaagcctcaatatcccatacaaaacgaccccgcatccaaa…
comp29164_c0	1607	perfect_SSR_1	(A)10	1330	1339	cccacttctttccccacttcttacagtacccatattcctatatttgtccttaagatcaacatttgaccgcaaagccaagatagatctaaattctgggtctttcaaaattgcagtccattttccagctccatgttttagtattccagctttgagtgcttcctcttcttctctggaccacctctgcttaggagcacccattgacaaatgttgcgaggtgttttctatatgctccagtcaaatcatgcaaacattttctgaaaagcatcgtgcaagatgcaacttttcggccatgctcggaagAAAAAAAAAAgaatagggttcagcaatgaagggacaagagtaccgaccgttgattagatgttgacaatggtcctgtttgagatattggctgtggcgatt…
comp29227_c0	2224	perfect_SSR_1	(T)13	2212	2224	gtcagtgttgcggactttgtagcccaaagcggcgaggagttcgtcgacgccggcgtcgggttcctcttcaatcatcttgaactttccgttcttcgacggtggcggtgggccgctgctgctttctgcatgctcccgcttcatcttaaaatggttgctatttgctttttagtttttttggttatggaggtttttctttgttttgaggttgggaggagagaaatgaatgaggaatgagagatgagagcatcaattaatcatagggaggtatctatccttgctaacattaaaatagcagtagtaTTTTTTTTTTTTT
comp29264_c0	1633	perfect_SSR_3	(TTC)5	1512	1526	gaaataagttctatttgttggcgaaaagaccgcctaagccaccaaacttcttcttgggttcgggcggaggaggagcagactttttagaacttttggtacccacagtcccactcttgtcttccaccttagccagaataggatcggtttccagaaagtgatccctctccattgcttttaatatccaatcaaatggccctttctcttctttcacgcttacgttgttcttcgttgcctttggcacaaacgatttggttttaggttttactactgtgaagccaattggcatgcccaatgatgtcaTTCTTCTTCTTCTTCtttttgcctttttgcctttttttacttcaaaatattgtattctagttttgaagtgtgtagtctaaatatatgtatggattgaat…
comp29307_c0	5007	perfect_SSR_1	(A)10	58	67	cccgtttcgagtccccttttttcgttctttgttaattgtaggcgctctgtacagaagAAAAAAAAAActagggttttcgcggcacctggattcctctttcaaacttaattaatcgttaaagatttcagttcatggaagattcaggtgacgccacaatgacttctccatcgactaccaagtctaaagcaaaagaaaaacaggaagcgattgccttgcaaatcgaacagacacctatattaaattatgaagcaggcgaaatcttgcaagtaaattcaaaggataagcttctagaagctgatgtgtcctgtgagcaattgaacaaggaggttgaaaaagattcgtctcctgaagaggacttcgacaagaa
comp29310_c0	1911	perfect_SSR_1	(T)13	31	43	acgattcggttttttatctctgattctagaTTTTTTTTTTTTTcatttagcaatggaagtaccaagagatcaaatgaaccttctcctcgaaagcggccttttcgattccgctcaaatgctgggttctttcattgtctcttcagctagcacgaatgttgaagccaatttatgtgttaaagccgaaaacatggtgcttcatggcgatgcattgtatggagaaagggaatatcggagggcattgagcgtgtataaacaagctttgcaagcttgcaagatgattccgaagcaatcatccatttctagaaattcattggtgtcaagcagatcatcttctccaaattct
comp29313_c0	1411	compound_SSR	(T)10gttt(A)21	1377	1411	atgatgcatcatccaacaaccttgaagatgagcacgcctccaatgtggctgaggtagggaccagctatgccagctcagcaggcatgatcacgcccgatgccttggggcccaccctagatctcccagatgccggtcttagttacattggtgggcccgggaaccttgttccggagacttacgaagagcaagtgatgcttgctatggctgtttctttagcggacgctcgtggtagaaccactagccaacaaggtgtgacttggatgtagtcgtgtttttcttgaatgtttttcttatgttccgTTTTTTTTTTgtttAAAAAAAAAAAAAAAAAAAAA
comp29314_c0	2963	perfect_SSR_1	(A)10	1550	1559	aacttctcgattcaaagaatggcgctttgcagcataatgctgcatttgcgctctatggaatcgctgataacgaggataacatctcagatcttatcaagttggggggatttcagaagctacaagatggtgaatttattgtacaggcaactaaggactgtgtgtctaagacaattaaacggatagaagaaaaacttaatggccgagttctgaggcatttgctatatttgatgcgagttggagatagaagtgtccaaagacgggttgcattgactcttgctcacctttgctctcctgaagaccAAAAAAAAAAtttcctcgataattatgggcttgacttgcttcttggtcttctgggttctacaaatgcaaagcaacagcaagatgggtctgtagctctgt…
comp29321_c0	1066	perfect_SSR_1	(T)10	71	80	aaaacagggtaggtgtcaatagcattccacaaaagtcaatttgttcttccttgatcaatcttccttattcTTTTTTTTTTcggcgatcaatttttctttcaattttagcatttcaatcaagtttcatggatacatatttcgtatctcatggatcacctaccctatcaattgatgagagcttgcccgccaggcatttcttcaaatcttggaaatccaaggtgttatctgaaaaaccgaaagcaattctagttgtgtcagcgcactgggaaacttctgaaccaacagttacaattggaaacggacctttggatactatctatgatttttatggatttccaaaatccatgtatcagatcaagtatcctgcaccaggtgcacct
comp29322_c0	1446	perfect_SSR_3	(TCC)6	1223	1240	gctggggcggtcgtagccgaggcggtcctggacgtcgtagaattggatagcggtatgggccgagagacgtacccgacggtctcgtgggcccttagcggtgcagactttgctgtgccggtctttcaggcccgtggaccggactatgtggccgccctggacttcgacgatctcgcccgggttggtccgtttgccgcgggcgtggtggacgggtctttgcgggttcgggtttgtaagcggatgggtttgaagcgggtcgggttggaaggggtcggacatggcattagtgaatgggacttggttTCCTCCTCCTCCTCCTCCtctttcgtcttcttctcttcttcttcttcgttggagatggtgctgattgtacggatccagcttctgattcttgtaactggt…
comp29327_c0	4236	perfect_SSR_1	(A)10	162	171	agattcaacatgattttattcaaaatataatttgatttacactagtaatacaatatacatctacattctttccattgaagcctcctattgaaaaattgtctgaaatgcgtatggatcgtttacacaattaatttcggtaacttttcctctcattacaattgAAAAAAAAAAtggtctttaacttcctcggcagctgtgagaaggtaatttaattatataccgatagcgagaagataagtacacttagttatgcaaaccaaccctttcctttagttgtggttttgagcttcattacaagctcttcgcgttgagcttctacttcggcgtattgaagactcatgttcaaatatcgctcttgcatttctttcagttccgtttctagtgaagctatcttcgtag…
comp29327_c0	4236	perfect_SSR_2	(CT)6	4072	4083	gaatccatatgccttcagagaacgtctctgtccactggcatgttccactacgaactatggctttgtttgccttagccattgtcttgccagtgtcgactgatatcatattcaatacaagtcggtcccatcctttaggaatctggaatgcttgaaagctggacaatctgaactcaatcctctcccctgatctatcagatttatgcctgtgcaacttaaacatcccccaattttacacagaatgaaccaatttaagaaagagatcgatgagaaagtaaaaaaagaaagattgcggcctttttcCTCTCTCTCTCTcccctcctcctttttccacaacagtcagaataaaaaaaataggaaaaaggggggacttcttgtgattattggctaatcaattgggtt…
comp29349_c0	1402	perfect_SSR_2	(TA)6	1334	1345	gactggcttataacgggtccacgacatggaacgttctaaatgtagcaggtttaattttgtggagaggtcgatgggtgaacgcaatggcggttctaagatccttctttccatttgttgcggttatgtctgttgggatcgtaatggcaggatggtcttttgtcgctgggtttgctatgttctcccttcttttgattggatggtttgttttaggcacatattgcatcacaaagctcatggatacatagattaattatttttctctatatatgtatgtttaaaatagtcaatctgatttattatTATATATATATAcaactctgcagtcggtcattttgtaaactgcaaatttatgatccggtttatgttggg
comp29356_c0	3491	perfect_SSR_3	(CGT)5	3316	3330	tctcctcatccgcattccagtctggacataagagtggaaatgataaattatccataactttatatggatgattacttttgtgaggagtgacttcagcaccaacagagaagcactcaatacaaagatcaaagtcggagcatttagagcacttaatccttatcttccctgatatgtccttattgcaataattacaatgatataaagcctttttcccttcactacttcctgggcccattgcggttgtttcggaattctccccatttgatgcaactcttcttcgctttgatttgagattagaagCGTCGTCGTCGTCGTgtgtggaatggttagaattaccgccgcctcgggaacggcccatctctggtgttaaaacgttggtcaacaaaaccctaattcgag…
comp29364_c0	1072	perfect_SSR_3	(TCT)5	564	578	gtgagacagaaggaggatccttggaattctattattgctggtgcagctactggtggattcttgcagttgcgacaaggggctagatctgctgcaaggtcagccatgtttggaggggttctccttgctctcattgaaggcgcaggaataatgcttaacagatttctgagtagtcctcaaaacttcccaccaatgatagaagagcaaccaggaatggcgatgccgccaaatgtggcagcaatggctggagctggaggccctccttcaccttcaatgacttctgctgctgaggaatccagcaacTCTTCTTCTTCTTCTtcctggcttggtgggttatttggaggaaagaagaaggaagaaaccaagagcagtgatggtgcaaagacagaggttctggaaagt…
comp29370_c0	2038	perfect_SSR_1	(A)10	151	160	cagcatttacataaactttctacctaccaacattaaaaggctctaaagaaataagcaaggccattattagccaactgcagcagtatattataataatttgatacaatatgaactgcatatcatataaaataatcatcgaccaacttctttAAAAAAAAAAcaatggttaatttacgtattctttcatgcagcatcattattaaacaaggagccattatcagttgcaataaattatttcaaattactcggagactggaaaaagcttttctaacattgcattggagagaactccgcttgggtcgagctctttgcgagctttgttgtacgaatcgactggaaatctctttcttagtctagcttggagtgcttctagttcttccttatcttttggaacctcaa…
comp29381_c0	2488	perfect_SSR_3	(CAG)5	2257	2271	acaatcaccaatattttttttaacccatgtttgtaatatatgtgaatattgtatttgcctatgaggtacttaccggcattctaccctttccataatatgtgatgttatatatttcctcttccgtggtgatgccattcctctctaggtccttggtgaatagagtggcaccaggctgcaatatgtttcctcccatatcatgacatccgatacaagccttctggaaaagtgctgcacctttcgaaactgctgattcagcaagtgataatggaggataagcaagatgagaggataaggtgagtaCAGCAGCAGCAGCAGctatgacattaacaggagatgccaaaaaccacagattattgtttgatggtaactgtttacccatcttaatgtttaaattgcttc…
comp29449_c0	2488	perfect_SSR_3	(CTG)5	2169	2183	gtttggtgacccataactacgatgacaacgggaagagcatgagtaccgagaccaggctgctgatagagaaggaggtgaaggagcttctggagaccgcttacagaaacgcaaaggagatactggtgactcacagtaaggagctgcacgcgcttgcgaatgcgcttttggagcacgagactttgactggggcgcagataaagagtttgctggcgaaggtgaacggtgggcagcaggaggcggtagttgctgcggtgaagagttcagtggcgtctgcaccgccgcctccatcagccgctgcgtCTGCTGCTGCTGCTGcggccgcggctgcttctgcggctgcggcgaaggcaaagggagttgctgctgcgcaaccagctgttgggagttagggttgttggt…
comp29451_c0	1862	perfect_SSR_1	(T)13	1669	1681	ccttcccgatctctatatcgattctattttcatttgaatgattagaaagactgctgctttcttgcagcagtaatttgggttcacttggaatttcttgaatttccttagaatggctaggtatgattgtgctttgattggtatttttggatttgggtttccttgaagctatgtatattgaaatgatgaagagaagaaggacaaaggcaacacctacgcaaattcctattaccactcccatgtgaaggccgaatattgaagttccttttgagagctcatcgctcactgtgggagaagttgacaTTTTTTTTTTTTTactatttttttggaatttttaatgggttttttgtgggaaagagggtgaattttggaaggtggattagagattgaaatttggggctg…
comp29469_c0	4532	perfect_SSR_1	(A)13	4322	4334	gttcatacaccgtctcctcgacagtctccagtcatctctttaaaccatgcatccccaactatcaaacacagtcgaggcggcaacatgccagctcagcagaaccaagagaggaggcgatctggacccttggattatggatccagtcgaaaagtcaagttcgttgagggctcgagttcaagtggtggtggtgggcaagggcccagtccattgcctcggtttgcggtttccaggtccggccctttgctgtacaagtaaaagatttagagttctagcatataacagtaaagaattagctatttcAAAAAAAAAAAAAcagtaaagaattagtgactaaatgtttggcttgtctatggatttgggtaatgtaatttacggaagagtttagctgtgttattttgt…
comp29517_c0	2090	perfect_SSR_3	(AGC)5	528	542	aagggattgtcaatgttcaaaataacaataatggatatgatgaagaagacgatgatgattcatctattggaagccgacagcagagccgcccaggatcatatactacagcttggcctcagagttataggcagtcgatagacatgtacagtagtgtggcttccccaaacatcggattccttcatggcactccttctttgggtagactggggagctcgtacctaacatcttcatttcacacgcccgaaataatatcatctttgatcaaacctcttttgcctacaactacatcgattactgaagAGCAGCAGCAGCAGCaacggaaaagttctcatgcacttcttcctcctcgacgtccttcgtttctaaagccaaaggatgaacgcagaccttctaagtcgg…
comp29523_c0	1817	perfect_SSR_3	(CAT)5	114	128	aaattatttgcattaataatagtaaacttcaagacctttgaaaaacaataaatatcgccagtcagttgatccagcaaacaaaagtagcataggacgcaactaagcacacacacCATCATCATCATCATatgaaagaagagcaaatattacacaaatttttaattaacaaccgtggaaatcgatatttctttacaaaggaaaacaaacaatgatttcactctagtatggaagcttctccttgttatcgaaattgagggattctatgcctttgagagcagattcatagtttttgatcgatggcattctagcagaggaagaaaaccggtgctccgaagaaattggcggcgagtgcctttgagtggttgaaattctttggaaagccacggcatcagaagtaag…
comp29526_c0	2124	perfect_SSR_1	(T)12	138	149	ggagattaactattaaacacgggactaatgcatagaaaattcaaacagtaactctacaatgaaaacacaaacaaatacacgtaacgcaccacacttggttaaaagtataggttctgcaatgcctactttcaaactcgTTTTTTTTTTTTgcaattttaagcacttctgtctctgtattatgataaaacagctcaaacataatatatagctaacaaatactgggttaagagacatcatgatgcatcattgaagaaaaaataacagtgcgctggtacaaatgaaacataaaaggagtacaaagttcgtgcataggcaatttcgaggaagtaatggtgctagcatcccccgttacctgcacttaatagtagcttaagttgcatatctaggaactttcaggca…
comp29526_c0	2124	perfect_SSR_3	(CTG)6	1787	1804	ggctctagcaagaatatcactgccagtcagtgcaatgggaatactttcttcttgaattggagaaggtttctcaaaacccttttcatatatccccataagcagttccctcttaagaaagtagtcttcaaattcattccctttggttgcagtaacatcctcagtcctataacgagtatctgctggtggtagcttcaattgtgacttccaatcctgggtgctagcatcaatagtcgaggtctgaacttcacggttcgaatcacttgcaccggaatcactctcaaactggttccttctcaaccaCTGCTGCTGCTGCTGCTGgttattttgattataattctgattatggtgcatctgatttgggtaattatttctgtttgctatttgattctgattctgata…
comp29534_c0	1704	perfect_SSR_3	(CAC)5	1134	1148	atgtcaccggtttacttatcacacaattctaataccacagataaaactgagccagtagaaatgcttcatccattttttgctgatgacgagatgaacacacatccaaaaagctgcagaacattatgatccagcaagcaaagctgaaaagaagcacagcttctcaagaacgatacccaccactgcctcctccactagaacgctcataaggtccagagcggtcacggtcacgtcccccaccaccatacctatcgctaccacgactacctccatccctacttcttccaccacctccatacctgtCACCACCACCACCACcatttctgtcagacctaccacctccatacctgtcatctcttccaccatatctatctcctccgcctctgcccccatcaccagaag…
comp29534_c0	1704	perfect_SSR_3	(CCA)5	1304	1318	tacccaccactgcctcctccactagaacgctcataaggtccagagcggtcacggtcacgtcccccaccaccatacctatcgctaccacgactacctccatccctacttcttccaccacctccatacctgtcaccaccaccaccaccatttctgtcagacctaccacctccatacctgtcatctcttccaccatatctatctcctccgcctctgcccccatcaccagaagggcactccctagcaaagtgtcctggctttccacacttgaagcaatcacctcctcctcctccacctctgcctCCACCACCACCACCAtagtcacgtccacgatcacgaccaccacggtcatagccaccgcgatcaccatcacggtccctgctgccttgaggtttagctttg…
comp29558_c0	2702	perfect_SSR_1	(A)12	2388	2399	tccagtctcttacgatcgacaaagctacaaccgaggaagtcaagagcgactaattgacttgcacggtctacacgtaagcgatgcactccacgtcttgaaacatgaactgaccatcctgaaaaatgcagcggggtccacagggcagtgtctccatgcgacaatctcactgggcggagggccccacaatagaggtatgtccatgtctccgaggctggctatggtggtcgagcagtgccttatggaggaaggccttcctttcactcagactcagcctggccttcttcatgttgtcgtctactgAAAAAAAAAAAAggaaaaaaaaagaatgaattttgaagtgcacatgttagctgtatatgtgtatatgatggaagaagaaactgatggtacagtgatggc…
comp29581_c0	2249	perfect_SSR_3	(CAG)5	76	90	aaacaaagagcagaaactccgttctctccactccatcgctctcaaatgtgatgctgacaaaatgaagaaaaacaaCAGCAGCAGCAGCAGcgatttcttcatctgtttcacaatgcgaaaccctagctcctcctccaagtctctaaccagccccagccgcaacccttccctctctgcctccctcagccgccgcctcagcctcaaatcctccaccgccggcgtccagtcccccatgttcccctcctcccgtcgcaagtccgcttccgtagaaacggccgaaccttcgtcgccgaaagtcacctgcatcgggcaggttaagatcaagtccagcaaaaagagcaacaagaacaaaaacctagtcaataggtccagatccggcagggagatgag
comp29596_c0	2668	perfect_SSR_1	(T)10	83	92	cgaaaaccaacttcaacttatcttctgttttctctacacaaattttttctccttttttagatctttcaactcaagaaacccgTTTTTTTTTTcttccaataaattgaatgttttattcatagtacatctataggggtttcccgctatcagcctacttggcctttttctattattttctagagttatctttcgattttagatgggagaaatcaatggcaaagctagggtttcggaggcatctggtaatgctgtatttgatgcttcacagtacgatttttttggtaagcaagttatggaggaagttgagcttggaggattagaagatgattccgacgactttggtttagtggatgatgatgataaggactaccaatcttttcttaacaagtcca
comp29598_c0	1998	perfect_SSR_1	(A)11	67	77	ctttaactgatcatgaagtttatatgcatataaacaacagccactagcaaacaaactagataaactAAAAAAAAAAAttcatatcatccgttgtgccacacacaacttctagagaagcaaggctctaataactatcaagaaaatatatgggcaatgtacaagcaaagcatgagtcggtataacttgatttccctgaacatgattcaccctcaactatattgcgtaataaaatactgccttagacaagtttgccataaccttccactataatgcccttctccaaggtgccctaaaacaccaaaatgaatgtgtatatcatgtacacaggtgtagaagcaatctcaggtttgcttactttcttcaatcgtagtttttaa
comp29641_c0	2002	perfect_SSR_1	(T)10	1857	1866	ttagcaagtaaggggttttcatggctcgatatgttctccgaacctgaagcaagttgtggattcagaagagaccttttctcaacatcaagtggatttggtttgctttttaagttgggtttgagaggagatcgtcctattgatgaactgctgttagaggtttcaaggctttgatttgatgatctcgcatcaagcttttgttcttcttttggtggtatattctgttcatcctgcagtaatcttagattacttgtacttcaacagtaacagttgacaggcagatgcttcatctcccatttcaccTTTTTTTTTTccctttcctttcccaaaaagactgacgcacaaagaatatggagcgaatgtttttattgatggtaaattctaagtgaacataatacaata…
comp29641_c0	2002	perfect_SSR_1	(A)11	1983	1993	gatcgtcctattgatgaactgctgttagaggtttcaaggctttgatttgatgatctcgcatcaagcttttgttcttcttttggtggtatattctgttcatcctgcagtaatcttagattacttgtacttcaacagtaacagttgacaggcagatgcttcatctcccatttcaccttttttttttccctttcctttcccaaaaagactgacgcacaaagaatatggagcgaatgtttttattgatggtaaattctaagtgaacataatacaatacgaccatacactgtgcaattattatggAAAAAAAAAAAgataaaagg
comp29645_c0	3613	perfect_SSR_1	(A)10	184	193	aaaagcaataacttcttaactacacactaaatttcacatgaaatcaaatatcaaaaaagaagaaatcaaaggatgaaactgagaaaattttacacgaagtttcaagatagtacaaggtaactttgggcagcatgaaaagcatgttgagttgagaaaatgaaaatagtttcacaaaaaagaaagAAAAAAAAAAgtaggatgaacttaagagagagggagcaaataattaaaaaaggattcctcacatattctctttcattctgttttaatcattgattccagtctctccctctcatgagctgagttagttctggttttaaacataaagagctgattttgcaagagttgtgcttttggattaaatttgggatattttgagctgaaatattgaagaaaatg…
comp29657_c0	1768	perfect_SSR_3	(ATA)5	530	544	gccatataatcatgcagagtttcgaacctaacggagagatttttggttttcaacaagcaaatcctaaccctaatgttcagggtctttctttatcactatacaaccctatggacatagcttctcatcaagaacaattatttatggatgatggaagtggaaggcttaatctttttcaatcatcacatcatcaacaccaccaacaacagcaattgcagcagccttttgtgttgaagaaatcaaagtatgtgattccagctcaagagcttttaaatgagttttgtaatcttggaaatattagtgATAATAATAATAATAacaataatggaagttcgaagaagaaggaacacaaaggaatatggaatgaaggatgttcatcttcgtcgctctataccatggatc…
comp29668_c0	2659	perfect_SSR_2	(TC)7	2494	2507	gcaatataactccggaacacttccgcatccaaattcccggcagccaaacccacaacaaaaggcgtataagcagcaaacacagcatccttcttcgatctaatccaaaatctttttgccgctgatccgtcctgcgcggccgccatcgttctcttggacggcgatctcaacccgtatccgattttcaatcgactaatcctccggatccgagaagcagaatcgcaaaaacaagggtttgggttccggatcagagaaagcggatacaataatcgcatcaaactaaaccgcttgttcgctctttctTCTCTCTCTCTCTCtagaaaattggaggagagggaaagaggagaagggaaatgagagagaaatgttagggaaagagaggtatataaagggaagaaagcc…
comp29682_c0	1623	compound_SSR	(T)14gc(T)23	1585	1623	actggaaggatccggaagagttcagacccgagaggtttctagaagaggaagcgaaggtcgaagctaatgggaacgatttcaggtatattccctttggggttgggaggaggagctgtcccgggattatactggcgttgcccattttggggatcacgattgggaggcttgttcagaatttcgatttgatgccgccgcctgggatggacaagattgatactgccgaaaagggagggcagtttagtcttcatattttgaatcattctactattgtcgctaaacctagagtcttttaattcgtgcTTTTTTTTTTTTTTgcTTTTTTTTTTTTTTTTTTTTTTT
comp29716_c0	1885	perfect_SSR_3	(CGA)5	1572	1586	gcacactgaattcttgagtaggacacctaataaaggttcagggaaaagagttttggaaagcccaggcacttcctatcaattttccaaatcaaatatgagaggcacatccaacacatacacatccccttcagagcaagaggactactactcgacattccacaaaacaccaaggaggcacaggttcagcaaaacgcaatgggaggacttcacaagggagtcgactagggaagccctacacgattgggccgcctccccagaggtcgcaaaatggatagcggagaacgccaatagaatcaagctCGACGACGACGACGAttatgatattgaagagaagtccgatgacaatagcatggaaacctgttcgaactcatctgatgaaaccgaggtggaggatgatgg…
comp29734_c0	1372	perfect_SSR_1	(G)10	1161	1170	attactggtttggattatggaatggctgcctttagctggagctttgatgtagttaaaaacatgatgatttgttagcttacttgaccagcagttgttagttaattggagggagttctcagaagggaatttccccctttgagaagaagaagaggaaaggaggagacctgcattttctaacaaggtctcggagatggtagagcccctatgttggcagttttttgttgagattgcagagttttccttttgtatatcaattgagcgattgttgtttgtaattaaacttgtttcatcctgttgtgtGGGGGGGGGGagagagtcaagaacagtgcattattatccccaagactctgttgattattctctgtgatttttttcatattgccattcagagctgattta…
comp29748_c0	1671	perfect_SSR_2	(CT)8	115	130	gtcaaattaagccctccgtacctaatcttcaaaatcacagcgctcaccaaccctctcgaaacacctaacccactattatctacttcttctcctcctatccagcttatcatatcaCTCTCTCTCTCTCTCTaatggatccaattcttccaacaaccaaacccgaatatgaagactctgcttcatccaaagattcctcatctgaaaaagattccattgccgtcgtcccatcatcattctcctccatcacgctatctatttctctctcttctctcctctccccgcctaagtccgctccttctctttcctccatctcatctcatctcaaaatcccctcccaaatcactgccctatctctctcttccccttccccgccgcttctgaagaaaaacccaacaaaaa…
comp29765_c0	1215	perfect_SSR_2	(TA)6	1084	1095	gatcttgcacgtgaacggttctgactggtggccgtatccttttcttgacctcgcaactccatgggcacctctgtggtatttaagcatcactataatgcatatcccttgttttggcgtatattgtctgatcgtaaaaatgaaaaattcggattgtactggaaactcttcgctgtgaaaaatctgtcatccaaaaaatagcttaagattttgcagacaggtgtaaatttcttgactctgaggaaccaactgtgaacaggttatagataacacgtacatctagctttttggaatagctatatgTATATATATATAtgctaggttcatgtgtatatatcaacatagagaataaaatttgtttatgaactttaatactgttgatcatatagataatccgcagaa…
comp29783_c0	1724	perfect_SSR_1	(A)10	130	139	actatataaaaacaattaaactgtaaaaacaacaggtgttaacgaatactatcattgaaacaaccagaaaacaagcacgttcttacacaaacacactaataaataaaggagaaaacaaaatatgaaaacAAAAAAAAAAggtctaaagcgatgatacattatttcatcagtgaccgttggcaattgaaccgtttgcagcaacacttgatttatcgtcttcggagcccttcctagcataaaaccttctgtacatagaatcaacttcaacgagatagaacgttcccggtgatataagtgccctatcttttgatgtgacaaaatctttggctccatatctgtgctccattaacttcattatttcaacaaacttctcaggtgaaaacacatgtctagacttga…
comp29810_c0	1520	perfect_SSR_1	(T)15	1320	1334	ctgccatgtcacgacatccttcacggttcaaactgtggaccgtggttattgggggcgcccttagcatgctacttgaaatatatgatttccctccttatcatggttatgttgatgcgcatgcactatggcatgcttctacagtgcctctcacctatctctggtggagctttataaaatctgatgccgagttccgaactgcaacgcttttgaagaaagcaaagcgaacttaaattgccagggatgctggtttctgcaacactgacattgcagctgtttccttttgcaaatcctggctagtggTTTTTTTTTTTTTTTgatttgtgataattttttgaatttgtagcttatcctataagaaaagaaaagttatatggaataaggatagtgcaaattctgcga…
comp29814_c0	1107	perfect_SSR_3	(TGA)6	696	713	acgatgacgctgatgcttgtgacgtcgggaatgacctttacgcccttcatcatcactcagttcagagtcactcgaatcagatcgagatgtatggcgccttttatgtgacctcttttttctcctcccttctccttcagattcactgctatcataatacccatcttcattactatcatcagcatcttcttcttcgcttgagctcaaacttctgctcctcttctttgatctatgcccgtgtttcctatgctttttgtgagatctctttttatgcttccttctactgtcatcactgtcgtactcTGATGATGATGATGATGAcaatgttcttttcttgctgtgcttcattgctttgagctttctagctttttcctctgcatctgcttttgcctttgcagctgc…
comp29826_c0	1110	perfect_SSR_1	(T)11	64	74	caaagtcttctgccacgaacaatgataaatcttacaaattgtataaacaattaatttcaagaaTTTTTTTTTTTacacagctagcacaccctctctaacaatgtaaacaaatatgatgttttcatgatcagctccgatgcaaaattccaacttatcggacgcaataaaatactttacaaatacattatactctgtaatcaaggaatggtaggaataccatgctgttgaaaccattcaggcatgtgaaacttctcatatagtgcaggtcttacatccttctccaaggagagttgctttagcaaaggaaacagaacttgaaggagctgttcatcatagggttgccctgcagaaaatgggacacatggtattccatt
comp29860_c0	2053	perfect_SSR_1	(T)10	1884	1893	tactacaccgatgtgaagaggcaagttggaaacataacaatggccacatatgaatcaagcttaggccgggaaacaagtacgaattaccccttggtaaatttcataatggcgaccgaggctgatttctttgttggagctttaggctctacgtggtgctaccttatagatgggatgaggaacactggtggcaaagtgaagtctggttatctcagcgtgaacaaagatcgattttggtagttaaatggttgtttatgtatagatgtgcatatatcatagttatgcatggttatgtatgcactgTTTTTTTTTTctttttaaatgaagttaggtctccctagcacgttgtagatatcaaatgtagactggcttactctttgcgaatgttgagttatatgatat…
comp29869_c0	2307	perfect_SSR_1	(A)10	1653	1662	tgtgacaatgatgatcgtgcacttgatatcgagctatgctcaggctgccaaaagtacaaactgatctttgattgcccttcagaaaattgccaaaggaaaaaagagcagtgtagggcttgtgataaatgtatcgagaggtgtgtgaagtgtggaagatgtgttaaagattgcagttttgttgagactttctttatcgagattatttgcgctgattgctggaaacaaaccccctcatgtcatgaagaatgacctggtcgcttgccttctatatctgagtttgctaataaggtcggtaaaaagAAAAAAAAAAgaaaaaaaaaccacaaaaaagggaaaggagggaaaaaaagaaaaaaaaaggaaaaaatagaaagaaaaagaagctatacttggaaagga…
comp29878_c0	2220	perfect_SSR_3	(ATG)5	1272	1286	caaagggttacaccattcctctggataaaaggcttgccgcagatggtcgtgggctacaagaagtgcaaatcaacgataactttgcgaaactgtctgaagcgttgtacgttgctgaacagaaggcgagggaagcggtcgctatgaggtctaaggttcagagggagctgatgctgaaagagaaggataagaaagaacaagagcttcgtgctctggctcagaaggcaaggtccgaaagaactggacttgctcctgctcctattggtaaaagctcagttaacaataaccatgataacaatgaaaATGATGATGATGATGatatgagagttggacggcaagagcctacgaggaaggaaacaagagaggagagagagcagagactggaaagagataagataagag…
comp29885_c0	3720	perfect_SSR_1	(T)10	326	335	cacactgagaaccgtataacatcaaaaccaatacaaagaatttcctcagctgtaacaaaaaaaattaataaataataaactggctggcaaactagaacttctatagaaaccttcctacctgaattagacaaatgcataatttatttccacactatacataaaccacaagccacaaaaattacatgaaaacaggaggcggaaaggacagtgaaatttacacaagtattacttagcatgggggacactataagcacccccaaaagaatgtcattttttggcaaatcaaaccatgtactccagTTTTTTTTTTccatatgtttcccacgaatgctgtgaaattgaaccaaaaaacaatgtattgtgctgttttctagagaagaccagcaagcattgcaccag…
comp29893_c0	1285	perfect_SSR_5	(AAATC)5	158	182	aaagaacatgtattatatgaagttattactccagaacttagagttaaaaggtacaccaaagctcaaatcaaaatcataaacatacaacttcacaggaaaactcttaacataactataaaccattctccctttatatcgaattatcgatcaacaaagtAAATCAAATCAAATCAAATCAAATCtgagcaaggcgttgaatgtccatgggatatgcatcggaagcagactgagccctatacgatctctttccaataagcacattcgcaacttcggtaggatgaaatgcatcccagaacaaatattgatccctgttccgacatggtgtctgaaacggcaagcaagtaatctgcccgttattcctccccactccgcaacaccctctgtttgttacgctcagtc…
comp29900_c0	1137	perfect_SSR_1	(A)10	304	313	ctgggacaatggtgcttgtcatgggtggatattatttggttaacaaaaataatatagaaaataatcagggtagaaatcacaactattggctttaaaattcctcgttcttgcataactaatgatctagcctctaattccatacacaattcttgaaggataaaacattcataaatgttttgaccggcagtttgtaaaccctcccgtcttaaacatttacgatttatcaatagaatacaacttcaccctcttaatattaggcttaaaaacattgtttactgatcaccttaatgtttatggtacAAAAAAAAAAgcctggttaccaaaagaggcctgagatgccatgaggcttgtttgaaaagatttaaaaaaattaagatagaatgactgtattaatctctc…
comp29906_c0	1134	perfect_SSR_1	(A)10	938	947	tgttcaaaagttgcctcaatggaagaagtaactagcacaatcaacttatgaagggatacaagttcatacccgatgtgcacatttgaatcatttcacaatcatctaactcgaataatctatatgaatagcaagttatgattctaatttaatgtgttgtagtatgtacttcatgtttcatatcctcactgccaaattttggaaaatttcatttatgattgaagcaattgaagcaattcaatgcatactccatgaatatttcacttggtctaatgtgcacgaatgcattgctatagggtaattAAAAAAAAAAcggaatgattttatacggattgttaagtaataaaacgagcaaatatttccatggacatagttccccggtaagccgtttaatttgtcaag…
comp29912_c0	3291	perfect_SSR_1	(T)10	3155	3164	gaggttgcaaggaaagccactcacagtattttggcagcatgcggcatagaacataacagaaacatggttcctatatccatagaacctccttataattattgcccacatagttcaaatgctgggccaaggcatctactcaaagactgttgctcttcttgctttaagctgtttgtaaatgacgtcgtgcaaagaacaattagtttgattctggaattgagaagccgcaggtgattcattatttattccttatactttcttctgagcttgttacattggaggcagattgtttacagcaataccTTTTTTTTTTctttcctttttttcgaattataaaagtgtattgaattttgggtatactgcgtatgtggattaaattcatttgtacttgatacagtgatt…
comp29915_c0	3779	perfect_SSR_1	(A)15	1643	1657	ggtaagtcttgaatgggcccctataaaggttgatgcaaataaacgaatttttgttcgacgtctccgagctatatatcctcgtctaactctggtcattgaatcaaattaaactttaatgaataactaattgatttcttttctttcagtcatcctcttatcccccctctcgttaattaataccaaaacggattattccgatatataaaatataaattccaatggcttttgctactataaccttcccaaccacgattttttattctttccgggtaaaatacccggaaagaataaattctagcgAAAAAAAAAAAAAAAtagtgggttccatcgtttctatggttacttcgtaaacggtgaggtcctctctatacaccggagccttttctttcatttaaccaa…
comp29915_c0	3779	perfect_SSR_1	(A)10	2853	2862	tctttgtacataaacctttgtgagggtttcgcgaagtctgagtagttcttccgcttccaagataaattcccctgcttgtgcctcataaaaagaactagcaggttggtgaatcataaccctgataatattgatctaacatcatgcatgaacggttcttctatcttgaagaattggattaaagtaaggactaaaaaaaacaagaaaaaaatagaattgaacgacggaccgtacaggcaccttttgtgcattgcatacggctctgcaatggaatttccttttcccccttctattttatcgaagAAAAAAAAAAggaatccatctgatctagattgttgaatgatccatttaccacccttcctttcattcatattgtaatgtaaaaaaaaatactatgatggt…
comp29915_c0	3779	perfect_SSR_1	(T)11	3004	3014	gttcttctatcttgaagaattggattaaagtaaggactaaaaaaaacaagaaaaaaatagaattgaacgacggaccgtacaggcaccttttgtgcattgcatacggctctgcaatggaatttccttttcccccttctattttatcgaagaaaaaaaaaaggaatccatctgatctagattgttgaatgatccatttaccacccttcctttcattcatattgtaatgtaaaaaaaaatactatgatggttctgttgctttctatatttatctcgtctgtgatttagcaatcccaaagtttcTTTTTTTTTTTcgtactcttttcttcgtaagagaaatatcagaaaaaggcttctggtgtggaagaaaacggtttgtgacgctgaaatgcactcccgaca…
comp29915_c0	3779	perfect_SSR_3	(TCT)5	3254	3268	tgttgctttctatatttatctcgtctgtgatttagcaatcccaaagtttctttttttttttcgtactcttttcttcgtaagagaaatatcagaaaaaggcttctggtgtggaagaaaacggtttgtgacgctgaaatgcactcccgacatagaagatcaagtcggaaataaccttttttcatactactatctcgatagaaaatatcgtgttagaaaaaacaataatagtttgttcatatcgaactcgaagtgccatgctattattacctattattcatattcaatatggcgaaggcatagTCTTCTTCTTCTTCTttttttttaataaaaactcattggcgccaagcatgggggaatgctagacgtttggtaatttcccctccgaccagaatgaaggat…
comp29937_c0	1095	perfect_SSR_2	(TG)6	153	164	gtctattgtgatgtatatttcaataccctgataacagaaagtcttcaccatatttctagctctacatgaaaaaggaagattcttcttttgtgatagaaaaataaagcatccacctaacggactccctcttctcattctcgaaacgtttatttTGTGTGTGTGTGcaggaaaatcaaacctcaactaccttagttgagcagcggttcaaagatttcaatcatggcagctttcttcaatgaatctcatcatgaacttcaacccgaaactatgcagactctctacttaatgaatccaaatttccaaatctactctcaaataccatacttgcacaatcaacagttgaatgatattccaggcatgcagtttacaggtttgattaattctaagtatttgaagctt…
comp29944_c0	1983	perfect_SSR_1	(T)10	1776	1785	tcctattgtgcttctacagttgcagaaaccaacaggttcatataaaagtgacatgcagctccttgagaaaattactaacaaggtcatgaatgaagattccatattcatcgttgctacaaagagatcttacctggacaagtgcccccttccagttggtataagaatatttgtttctgccgggcattctgagttggatttgcacaaagcatcagaatctttgaagagagttgcagcatctgtttttgctgatattgcttgaggtcggaagatgatcaaaatgctaatgtctactgtttgatgTTTTTTTTTTactacataaattttttaataattgtgatttaattgttgtatacgtgcacaaggggctacatgcatgcttttatgttcatagggtgggta…
comp29945_c0	1395	perfect_SSR_3	(AAG)6	1327	1344	cgatgaaagggatttggtatcgtgtccggatctggagaggttgggatcggataagaaagtagagaaagtggatatggttgacgatagaagttggatggctgcgatgaggaaggcgatggagttggacggctgagatttaatcagcgagttgaggcgttggatcaagatggaatcaaaaggtttgggtggttttctggttgggtttggagtgaagagaggggcgctgtatttctgggtaagaaacatttttcctctattcttgttttacggataaattgggataattggtatatttatacaAAGAAGAAGAAGAAGAAGtaaagagaggacgcagttttctagtttcggggaatcttgcttgaagatgta
comp29956_c0	1465	perfect_SSR_3	(TCT)6	180	197	agcgaaaccattcggaattccatgtcatggagaactttcacaaggaattcataaactgcaaaatagttaaagtgcaagaacaacgaagttatgaactcaaatatattaaaagttaaagccttaactgaaactgccgcgaaaacaggacaccaatttaccaacaccgttcctagggtttaTCTTCTTCTTCTTCTTCTccggagaagaaacagcaacttccaacccaacgccattattcacatcaccaccatcaggcagcttcggcacatcatcttcatccaaaagagccagcttccattccccttcatcatcaaccaccattcctttattcttctcaatccaccatgacccaggaatcagacactcgtctttcaaatactccgaagacttgttcaccaa…
comp29968_c0	1185	perfect_SSR_3	(GCA)5	313	327	atcctcaaatctcagtccattcattcttcacgaagctgtataaatagcacagctgatagcacagtatcaataatacaaaacaatatacatataatcaactgacgttcagagcgaaatatagaactaaaaaagtaatttgaagactaagaagaaaaggatgatatccgttcaattctcagctgcgatggtgactcctcttcctcgtctccataaaaggagaaatcaacataccaaaatcaacaagctaaaaataaaaaacacatcacctgaagaatcggcagcaaaaatagaacacaagccGCAGCAGCAGCAGCAgcgacgatttccttcggaacttgaaaaggaaataatgcccaaacacgtagcaataataatggacggaaactcacggtgggctcg…
comp29977_c0	1968	perfect_SSR_1	(A)10	1786	1795	ggcgacatatcggatagcttgagccagtaaccttcagccaaacggcggagactagtgactggagtggcgacttcgggccgcgtggcaagacttagttcgccagcgaagaatatgagtaaaagtctaacgattacggcagctgccactagaatccaataatttcgcagatctgccattgagagactcagtgaaagagtgtggatttgagagctacgggtcttacagaggtacgaaaatttttaattttaatttggaaatcggagggtttgataacgaatttgaatggagttgcgccgaaacAAAAAAAAAAtttgcgacttgtgacgatggcagcagagatggcggcgagtggtggtggccgtcaacgtcaggcgtggtagcagttcagttcgcgatctt…
comp29984_c0	1206	perfect_SSR_3	(TCG)5	239	253	tgcatagaaatcaaataatcactgagagcaaaaacatcatattgaagtacatgactactatcaaaattccaaaagccattaaacaagaatctaacataacaaactcgcattcatcatcacagacggaattaaacaaaaacgaaaaacttaaacaatgcaaggtctgaagtaaaaaataacagtaaagataataccggtaagctaagctctctttcatcagcttcactcgtcatcctcaTCGTCGTCGTCGTCGtccatgtcgttagcaacagctcttgcattgagagcattcatgcgctcgatgaggctcttcttcctctcatcgtaagtgagcttcttcaagttgaacctcttgtgctccttgggtggctgcttggtcgatttcaccggcattgggtc…
comp30013_c0	1854	perfect_SSR_1	(T)10	1766	1775	aggatggttaaatttgcacgtaactccaaacctacatagaccggttctgatgtagtatgcacagtctggttcccctggtcggtcaggataagcttcaggttccattgatccactctctgttaatctcagttgtcgcattacctcttcgttaatctgaggcactttggacgtcgacgatccttccatcgcatccatcacctaaacgccggaggaagcgatcgcattctccggcgaagcggcgaggagagagaaagtgcgaagtatggagagaaagtgaagcgatgttcttcctcttcttgaTTTTTTTTTTcttcacagttattcagacacggaatgaactaaaaatttaattaaaatataaaaggaaaggaaaaggagaataaatgaat
comp30016_c0	1142	perfect_SSR_1	(T)15	32	46	agcttctgcatttttcctgccattttttttgTTTTTTTTTTTTTTTgttttttttgttttttgctaaccaaaagaaacatctctcaaggtatagcctataataccgattaggacaagcctcacattttttgaagagaatcaagccactgttcaatatagtccttgtcatcagtggtaaacatagcttgtgaatgcacagcacccagcgcaccattattagcctctctcactttcccattccttcctcctccgtaacatggcactaaaactgcaaagctttccatgtcagcaccaaattctggaccatgcggctccaaccaaccgactgaccaatctgaatcatccg
comp30032_c0	1296	perfect_SSR_1	(A)10	126	135	gaagaagttgctttactataaatacagctcaactgcttagccctagatttctgctttttctctcagatccatccaagcagttatcccccattttttgctctcttcgttttcaaatttcaaatactAAAAAAAAAAtgggggattcaagcaagcctaagattagctcaggagtatggccaaccatcaagccatttgtaaacggcggcgcttccggcatgctcgctacttgcgtcatccaacccatcgatatgatcaaggttaggattcagttggggcaagggtcggcagctcaggttactaagagtatgatcgcacaagaaggtttcggatctttgtataagggactttctgctggtttgttgaggcaagctacatacacaacagctcgtcttggatcat…
comp30036_c0	1708	perfect_SSR_1	(T)10	1633	1642	ctcgacatgaacgacgtgaccgtgctctggttgccaggtggcatcacgggatacgtcgatgtgcaggaagatggaacactgtgtatcggagttggatggtactccgatgaaggtataaatcttgtaatggaaagagattatgggattgatggaaagctcaaggaagttagatccaaaactgaagttaaacgcatgtggtctgatcctccctctgcctagttagttaaaaaaacaacgggcttgttttatgccttcaatttcttgtatatagacaagattctcttgaggttgcttgatttgTTTTTTTTTTgaattatgtgttcagtgtaaaggattctttgaattatgatcatttgcattagtgtttgaatgaaaa
comp30070_c0	4130	perfect_SSR_1	(T)11	3952	3962	ttaccttgcgcatatatcctaccagaggatactgaaccctatggaccatcacatcattcaggagatcaagtactacaagaaggacgtcgaggatcagaggatgtggaagagggagagctccagggccaggcaggagactaaaattgggttttctgcgagggtcgatgcgaaaattagaatgttgaagagcaggcttcataaaaggtcccctgctagaattcaaaatgaatcataatactcatccttttgttataaaatgtagtgttgtataatcatggtagtagtgcctatcttgctttgTTTTTTTTTTTcttaaagatatttattacatggtgtgaattttaaggggcatttctttttgccctgtataggaaaaatgactaatttttatgtacaaaa…
comp30074_c0	1273	perfect_SSR_1	(A)10	100	109	ctcacgctaagccttcactttcctgatatatatacaacttagaatggaatgcatttattcatcagcattaataaaacctttaatatatgtcagatttatAAAAAAAAAAtatacaagttgtgacactcaactaatgcagaacgacttttcctcggaatgacttgtgcagagaacatttaacaaactttacaattatcatgttcatattgaacagaagaagaggagattatccacaaattttgtgagtattattgctagccaaaattaaaacagtgatgaatagtgctattttatttctgttgctcactgaaacgcaatatgccatagacatcgactatgccaggaggaaatacaggatcagttgcagctctcacagctacttttgctacagcagaagcg…
comp30076_c0	1514	perfect_SSR_1	(T)10	1498	1507	tatcctcgagcaggcaaatagcatcttcaacttcctttaactgctgtttggaggcggcacggcctctgccttggataccaataagagcttctagaagggcagattcaggctcagtaaatgtgacggtttggttagctttaacaagagaagcgaacatgacatggcttccagaagattgcaatggctttttaaatgggatgcttggagcgaactgtttagattttaatgtgaagggctgctgctgaattgttagaattgcagctcccactgccatttgatgaactgctacttcttttgttaTTTTTTTTTTagttgtg
comp30077_c0	1851	perfect_SSR_1	(A)13	1475	1487	atgacagggcggtcctgacctgttggtttccagtaaccaataccagtagcacggtttgtcctgtttccatgtgaatatttattatttcgagggcagaagaagtaccattcaagatctttgctttgaagacaagatttctctggaagctcccaaggagcaaacttataaatgtcaacttctgaaataacagcctggctttttgaaagtcttccttgaatcttacgtttcaaatagtataataccaattcagcatcagttgggtgaaatcgaaagccggggagcgttgatttatcaaccatgAAAAAAAAAAAAAttaaaaatgtatcttttaggaagaaaaggttttggatttaggattataactaaagctaacagcaagattgttttgttttgtttttc…
comp30084_c0	1583	perfect_SSR_3	(ACA)6	1016	1033	acactcaggaatgcaaacttaggagtcatattaagtcggctcatgaaaagaacacaccagaccatacgacgaaaaccacatcacattcgccacagacaccgcagacgatacacatcccagcagtggaaaagatagcaaagccccttacaccgattttagcgacctcccacccctcagaccgaccttatgtatgcccttacgaagggtgcgggaaggactacatccacgaatacaaactgaacctgcacctcaagtcccagcacccaggtcacttccctgaagaaaatgagcaactcgatcACAACAACAACAACAACAacgcatacattgcaaagagcggtggtacagggaagaacaacgtgagtagaatcaaaccgaatataacaagcaaaatgcccc…
comp30084_c0	1583	compound_SSR	(TGA)5tagc(GAT)5	1221	1254	gtgcgggaaggactacatccacgaatacaaactgaacctgcacctcaagtcccagcacccaggtcacttccctgaagaaaatgagcaactcgatcacaacaacaacaacaacaacgcatacattgcaaagagcggtggtacagggaagaacaacgtgagtagaatcaaaccgaatataacaagcaaaatgccccctgcaaagatggtgcagcctaaaggggccaatgtgggtggtggtggtgggaagcaggagtcgatgaggcaggagatatatagagttggtatgcatggcgatgacacTGATGATGATGATGAtagcGATGATGATGATGATagtggtgatggcagtgatgatgatagtgaggagactgaggaggagcgcgatggtgtagtgaggaa…
comp30084_c0	1583	perfect_SSR_1	(T)10	1440	1449	ggccaatgtgggtggtggtggtgggaagcaggagtcgatgaggcaggagatatatagagttggtatgcatggcgatgacactgatgatgatgatgatagcgatgatgatgatgatagtggtgatggcagtgatgatgatagtgaggagactgaggaggagcgcgatggtgtagtgaggaaggattggaggtttcggaatgatgatggtggtgatgatgaggagactgaagatgaaaattgagtacaagtatttgtgatttttatttatgggataaatgagcaatgcattgtgatagatgaTTTTTTTTTTcatgattgtgtttactgtgatgtgaatcatgtgatctatgaaaaattcagtggtttcctctatgattatgtcattaattttgtgtgatg…
comp30102_c0	1174	perfect_SSR_3	(AGC)7	659	679	aagcagttaaagatccaagagctccatcccatgaagctgacatggaggtaggttatgaagacaccgttgctgtcccacaaacttttgagagtctcgaacagaagtttatccaagatattattgagttgaccaaggaacttgaagatgcagaggacaaagaaaatgccaggcatagagagaggttgatggaaataaatacaaaatatcaagagaagctggtagcaatgagagctaggcaagcaaacaaaagagaagaggtcctacgtatagaatcacaagcgaggcataatgaataccaaaAGCAGCAGCAGCAGCAGCAGCaggcacatatggttggttatcaaagcaatgtgcgaccctctgagcctcatggatatgggccaccaggtgggcccatta…
comp30107_c0	1251	perfect_SSR_2	(AG)9	1205	1222	ccgaaattaaagcatcaagatcttcattaggaagttggtatttgatggcaacatcggcgatggaagtaaattttgatagcttggaaacaagagtggaataggtagaattacgatgcaaggtgaccatacgtgtatccccacctacgtatctgagttgattgtcatgaggccggggaattattcgcccactgaaactgcacatcaggcgaatgtgtggggagttttcttcagtgttggcagtcattatgtttggccaatttcttcgatatgtttggctttcgtattttaatccagggaggaAGAGAGAGAGAGAGAGAGacacacacagagagtaaaatgttttggag
comp30120_c0	1533	perfect_SSR_3	(GTC)6	129	146	aaaaaatcaacaaaaccaaccctgcaatagaatatcagacaaattaaaaaaatttaatataaaatattgagtcgccttccagacccaatgatcaaatctcagaatctcccaatgaaactcagctccctGTCGTCGTCGTCGTCGTCctccgctggtttccatttcctgatgaaatcgggatcggtgatcaaccgacatcaatcagtatcggtgccggtacgagcggcggtggagggaagcagggagaggagggttgatgacgctggagagcgacggaggactagcttctctgctggaatagaggctgcgacgatggtgaactctacgaccacggcgattgatcagagaagttttgttggaggcggagatgcaggcgaaatcgctgtttgggaaaaattg…
comp30180_c0	1909	perfect_SSR_2	(AT)7	114	127	agtgcatgactaattaagtttattacaaccaaaataaataaattcacaatatacaacatgaaactcaaaatgtcgttaaacaaaaacaagatagcaaacagaatatataatgcATATATATATATATacatgatagccatgtcctcttctcctatttttcatagcctttccctttggaaaagagcataaagacatagaacacattgcatatcatgcatctacaagttccatgtactcttattattagtatcattctcttgggcctgatcaaacgtggatgagctcatacatcgatccagtccagccatattaagtatcacatctcctcgagacagcgctctaagcccaagaaaatctcgtgtcattccatcattcacactattactcccatttgtgcca…
comp30194_c0	1957	perfect_SSR_1	(A)10	46	55	taatcactctgatttaacacagaatatagtaattcatctgtcttgAAAAAAAAAActcagaagctgaaagcatgatttgcagacatccatacaagaatataatgaagctgtgttaagagcataaattacagtgaagaagaaactgtcaaacttgaaatattctaaataatttttgactctcatactattgtcccttggtcacaccggacctttgcattttaccatttccttcactatgatttcagtggaatttgtcctctcacctattgaattttgcagtatacttctcgtactcttcaatttcagatttagttaaggatgacctcatgccatttatgactgcctgaaaatggcg
comp30246_c0	3090	perfect_SSR_3	(AGC)7	2	22	tAGCAGCAGCAGCAGCAGCAGCattaggaacattattttgagtcgccatattaggaatagctgaaacaaagcgtgggccgccccagttaccgtttaaggtgctcatagctggtggtggaggaggtagaggtgcattaactggaggaccccatgaaggatacagagtgttagtagtacctggaggtggaggtggaggctgtacagacacattcatacttctccaagggggtggtacagattgtcctacagggtgcatgccactgaaccactggttactagggacaataggtaggggaggtataggattgttagaactccaact
comp30339_c0	2732	perfect_SSR_3	(CTT)5	536	550	tttcaacaatttctctactgaattcatctacttccccactcatcaactccacccaaccaattcccgttatctcttgcttgataaatttctctactaacatatgctgctctacattttcacatgatatccagtcgttcagaattctccatacttcttcatttattgaaaaggaatttttacgattggcttgaggtacaaatgggtagttttgaacaagggtgctatgagcaattgataaaagcgcagcattgacacaatcgaatatcagcctttggttcgatcgcctctctctacacttagCTTCTTCTTCTTCTTttctgtctaaaaattcatgaagtaatatcgggtctagagggctactgagggagtgccatttatctaaaatagtggtggaatctt…
comp30484_c0	1137	perfect_SSR_1	(T)10	1105	1114	cgaaacagagcctggaaacgacatccatgtttgcctaattgtagagttaaaataaaagaaaaaaaaaggaaaaattgacaaaaccatgtggtaatatgttatcatgggccatgcttggtgttttcttctgtgccgagcgccaagcatctcagtatgcatgcatgttttctggctgtatatagtccttagtcatgaaatatatgtatttagatgctgtagcacctgagatagtgtattttctgaaaatgtatgtaacaattgtcatgttatgagttgccaaaaaatagttggggctaatacTTTTTTTTTTcttaaaaaaaataaatagaaaaa
comp30533_c0	1554	perfect_SSR_1	(T)11	562	572	caatcttgtagtcttctaaaccaacacaagtaactgtttcaagtagtttttttcttgagttgttctaaagtctattgtggtctaccagttgtttttcttcttttcattatggtgtgaaacagcaaacgagttgaagaagattgaggttatccagataaggttcattataatcccatattttccaattttctttgatttttgcctaaaattatttaaagaaaataggcaagttggtcttgattacttttgcttaatcatttagagcctcacccacaaattaaccacaaaaattctcagaccTTTTTTTTTTTatatactcaaaaatggatcatccttctcatgaagtagagatcccaatgccactaaacagcaatgcttatctagctcaaagccatgaaa…
comp30540_c0	1251	compound_SSR	(T)16aattttttaa(T)11	7	43	aaaaaaTTTTTTTTTTTTTTTTaattttttaaTTTTTTTTTTTcatctgaatgatcttcaatatacataaaggaagagaagaaactttcatgattttatctgactaatcttcagtgtagataaagcagaaagagaaatgggttgcaagccatcaaaagagtctcaagtggcaacgggaaacatggtgcacgccaccccacatcttcagaaaaagaaatcaaatgcctccaaaaatttaaaaaccaaagaaatcagcagcacgataaccccattacccactgacaaggccaattatgggacgacgacaaatgacgcgaatgtcaagactatagaagacgaagat
comp30547_c0	1657	perfect_SSR_1	(A)10	83	92	ggccttactcaacttaaatccaaatccaattaataaacttctttaaacatacttccacaccataaatttatacttttttttcAAAAAAAAAAgtacaaaaaaaatcagcattttcacaaaactttatctaatgtctagactacacgttctttgtgcacacacatttaaagtgtgtcgcatcttggcaaacttctacaatcttgggatccagtaaactgactattcccaactccatcggattcgctaaccaccgaaatttggttgttcaaattgccagatgctgatcgagtaaaaacaacctcagttcgtctattgaggtttgcagaagaattaggagctgctccatcgatgctagcttgttgtaattctacagcaagatcatttatatccgt
comp30557_c0	1026	perfect_SSR_1	(T)13	23	35	tgcatctccatttattgcctcaTTTTTTTTTTTTTgtatttttcttcatattggtaaatgcccacaccaaactccacccaagaaaactcaacaaacttaaatgaaagtaaatgacaaaggccattttcttccatttacgtaacatttagattgcttatttttcttttcttgcttggtggagagctgtgttgagaattgtcttgtgaattaatagatgtatcttcgcttttgtagctcaagcaagaaacgtctaaaaccctattaggactccctggaacataagaaacttgtgcagcatttgcatcctttgatgtctcattttgcattgttataat
comp30601_c0	2698	perfect_SSR_2	(AT)10	2233	2252	caacttacaaattcaaaatgtaatccattgtccataaaaacaacctgttttactgtgatatatatagcttcatgaagcttactactaacatctgcctgatccatgataacaagttcttgtttaggttaaaaacaaaaaccaaatattatatgcagcacaatttgctttaaatatataagcctactgtgagaacttcatttcatgcatcattggatttggaagtagtctctccaataatgggataaaaccccacctcagaccccgtacaaatggaagctttgtgcataaagaatgatgatgATATATATATATATATATATacaataaaaatattgagcaatctcacaaaatgaaaatctaatccactatctgtaaaggcaacctactttacctaacatc…
comp30679_c0	2938	perfect_SSR_3	(GAT)5	1356	1370	caggagaacttatctgttactccaggatatgctaatgaagaatctaaagatgcattgttttgtaaagatggcattaatgtcgatatgaaacaaggtatcccatctgaacctgatcaagaaagttctaaagttcagccgccttctaaattatctgttactccagctgtccacataaccgaacaatctgtaccatgcaattttgatgacaaagagcagaattcagatgcattgaaatctgcaacttctcctccaaagtctgctatgcaacgtttgttgtctaatggctccaaacagaaaagcGATGATGATGATGATtccaaggaaacttctagtgaaaacatggaagaggtcgagactgggagttcaagtgaagtcgaagtcggttcaagtgaagcccaa…
comp30679_c0	2938	perfect_SSR_1	(T)10	2673	2682	atgatcgattctaggggcacccctgtagtgccccaaatatttagcaacgtgggactaaacgctactgctactgctactacacagtcggtaatcccaccatatcattttctttcgagttcgaacgtagctggaacttcgaattctggaatcgatgtgaattctatagaaggtggaagtataaactttttcatgcaagagaggaacggtatgacagaggagcaagggtcgatgagcaggaaggaatcgcactctggaagggagctttataatttcatgtcatcgtggcagtagttaaaagccTTTTTTTTTTggaatttttaataagttaatattttctttttcttcaacttctgaagtgatggatgcagcctagctgaggtgactttagagatgaataat…
comp30687_c0	1348	perfect_SSR_1	(T)10	1261	1270	atctgacaacgctagtaccattccctctccaaagcgacaagaatccttcttccttcatggtcctcccaatacaatcaatcatccccctaaatttaattatcttcctgttattcagaatggcagcgttgctctcttgcgtttgaagaatcagctttgcgcgctctattggtgcaacgatgctgtggactagaccgcccaaggcggcgccggcgatcaaatctttctgaaagtttccgattcgaatccatttcttatttattttgagatctgcttcttcttcctcttcttctttcatcaagaTTTTTTTTTTaattggagttggattgttaaagaaatggataaatttggtgagtactaaatgcggaatcaagtaacgaatcgattgtct
comp30732_c1	4299	perfect_SSR_2	(AT)11	4277	4298	taggcgctattatctcttagggatcggcctaactagatcactaaagcatatgcatatggatgtgtgcgcatttgcatttttattttatttccatagttgctataaatggataataatcatatgatttttgcatttggatgatgattgtagcacacatatagaactatcggttatcattagggaatttgcattcatttggatacatggtacggacatgattgcataaaaagaaggtcgacgaaatcaatagaccgcctaatcttttgcattagttagggacatggacactgcactatttgcATATATATATATATATATATATa
comp30742_c0	1068	perfect_SSR_1	(T)11	1040	1050	aaactgtaggttttccccaattcccttatgatgaaccttaaactgagcaaatgactgaggttttgtatcatttggattgtattcgttgttatgtagctgctgaataaatgatgcttctatggaattaagaaatgctttgtgcttctcattggtccattcagtggcattataccttgtttgcatccgaagcagctcgacaaatttgtttattgtcacccatttacctatagattccaaaatgattcgatcctatttttgatgagaaaaaaagaagataaaataagtgtgttgattttttgaTTTTTTTTTTTcaaaataaaggacaaaaa
comp30762_c0	1637	perfect_SSR_3	(ATG)5	1413	1427	gaaggttgtctgggagtgaagaatcacaaaaagcagaagatattccatcatctgaacaactgccacacaaaccaaacctcaaaccaaaaggaaacgtcttttctcgtatcagctttccagggtccgatgtaggaactgctacgaagaaaaggaagtcatctgatgagaatgttaccacattaaatgaagtcattgttaaggagcatgatgaccagcatcataatcatcgtgatccacatcgcagtcattctaatggatataggaatagccgtgagccaggatcgagtgaagatgatgaaaATGATGATGATGATGattattactttaagaggaggccttccagaaggcataagagagagggaagatgcgagatcttctagatcgtcggatagagaccat…
comp30989_c0	1672	perfect_SSR_1	(A)10	1513	1522	gaaattgtatcactgaatctggtttttctggagaatgtatataagaaatgcctttcgatgcagttgttgctttagttgacgaaaacccacaggtagaaatcagataatctctcataaaatttgaagtttgaggcagtttttcacttgtagaagttgaatacaaactcaaattcgacagagacaatgattttccaatgaagcaagaaaagtaagaagactgggttttcttaataagcatcatcgtcatcatcgactacaagtgattatgataaactgtatttgcaaataaagaaaatttggAAAAAAAAAAgggaaaatcaaagaaataaggaatttaagcgataaaattaatgaatatgaaaaaaatatttgcgttacttcaacgattttgaaggttaa…
comp30999_c0	2006	perfect_SSR_1	(A)10	15	24	aaaaaaggaaggggAAAAAAAAAAttgttgcatataaaaatcgcagaaactacttgattttatcatgtagagcaacaacaaggtcatgtgcgtcatctagaagcttccaaacgtctaaattccctggcaaactattacacaatctaataacatcatccatgctactgcaactctttattatgaccttcctcatatgcaaaacacatgcagcaattgcatacaacagtaaatcatcggttgggggtgctcttagcctgatcttctctgaagcagactttccaaatttccccctaacagatgcactgtttgcccacatcacttccc
comp31003_c0	1631	perfect_SSR_3	(CTG)6	143	160	ggaatggcacctggccgcttgggttcgggttcattggcccaaatccaccttggttaaatgccggattcaaaggcccagatccaaatggcattgcacccagactcgcctgcccaataagccctaaaagtgcattagtaagaatCTGCTGCTGCTGCTGCTGatactgcatcatcccgaaattttgattctgctgctgatttggcatccaatttggcatcgttggatacccaccacctggcattccgatattatgaggccgaggaggaagcccttgaggagggccattggtaaactgctgaggcggcattcccagatttggggtgtcattagaatgttgaggggggaaactagtcgaagaagtaccttttacaccatctcctgtattattgaatgtaggtt…
comp31053_c1	2661	perfect_SSR_1	(A)10	570	579	acttaaatctaatatacctgataaaagtggttgcaggttaggttttgcaaggtggtttgttgtgtgaatccgatggtgaactttgagagttggttacaggttcggatctggaaggtgggatgttgcgaccgattgtgggcgacgaaagggaggtgttgactccggtggcgctgatatgagagtcggtcatatagggccggaagtgagattggaagaaaaaaatatagagaaaatatagatttgaggatggagagacgtaattcaaaaattatgcgtgagatgtgaggaaaactgggaaagAAAAAAAAAAgtagcaaccctcccaacggtcggtttgattaacccagtttgtaagcaaacgtatatatattttaacaagacttttgcggtttaaaatta…
comp31098_c0	1148	compound_SSR	(A)12g(A)10	1126	1148	ctcttcacattccatgtgtcgtttttattcattagcacctctaacaaacaaaagacatgggtgtctttctcccaatatttcaatattttcttgaaatatgtggttcaaagtgttctaattctcgttttggaaagtcgagaatggttcactctagtactatgcagtaaagcttctggacgagcttaaagcatatgcatgcatgcacacttcaaagttgggccaagtccaataaggctacaagacaagatagagactgtatatccctagcctatggaggcatattggggtaataaaaaaaatAAAAAAAAAAAAgAAAAAAAAAA
comp31118_c1	1206	perfect_SSR_3	(TGC)5	622	636	acgctgctgctggtctgcagtgtttaggaaaaggaatgaggatggactagggctgatattactttatgaaactggagatatggagatgaggtcactacctgacttagaaatatcagcagaaaattctctaacgtcaattttaagatggagttttaagaccaacatggaaaaaacgatgagctcttgtgccaatgggctgatcgcaatggtcaatggatgcgaacttgccataatatccctcttggaatgtggaaatgatttcagaataccagaatctcttccatgccttcatgataaagtTGCTGCTGCTGCTGCtgatgctgctatttctctttctgcaaatcaaaagaaaaaacagcgtctcagatatgggattcttggtggtattttgaaaggact…
comp31133_c0	2370	perfect_SSR_1	(A)10	16	25	agtaaaaagaaaaagAAAAAAAAAAtctttctccatcaaaatcttcatctttttttcacagtaagagcaacaaagaaaaaaaaactctatagtcaatcgtatgggtccatttcttcatcctcggccaaggaaccaatagactccttcactccattatcttcatccacttcgctctcttcgatgtcctcctcgttcgaatcgtaaacttgagtagaaatcatcgataagctcttgatcatccagtcggggcatttatcgactttggtgatgtttggaggtaattgggatgttgtgcatgaacattcgggtaccggatgggagagaa
comp31136_c0	1660	perfect_SSR_1	(A)10	11	20	atcttttacgAAAAAAAAAAtacaaataacattaattttgtttaatcgactatgatgtatgataaatataacgcagcaaatcaaaaaaggtgcaccgtttgttgcgctgtgtgccaagactacaaatttgttttgcgccattaataaccatgcgcgtctagctatgatactatatttaaaactcgcttcttgtcacaaaaccaaaccgataatgtttaaacaatcacgtaatacgcaacaatttgaactagggtagggaaattttatttggacgaatagaagacacaactgatgacacaagagatttttttttctgaatt
comp31166_c0	1329	perfect_SSR_1	(A)14	138	151	aaaaccaactcatcccaaagtgtctataacaatgtatgtagtttccacacaaaatgtgtgtttcgcgagaaggtacagaaatacagatgatatgagaatctgcaatccttacaagagtgaaacagcgagtggtatgcAAAAAAAAAAAAAAtcgcaggtaaaagttaagttgttattatgcatagcaacaaaagagggggaaaaagaaattcatatgattcgtcttttgaaatttcgagtagttgattgatatgtacgaactagcacgccgacaccaattccaataccgagacagatgccaagaccgatccctacaccaaccctgacacctgcattaaaccatgatagttcaccatcttcgccttctacgtattctgctcttgagtatatactgttata…
comp31197_c1	1195	perfect_SSR_3	(GCT)5	303	317	aaattttgtaacagcaggggcttgttttgtagccttaggcggttcttcatcggagctatcttcatcagaactttcttcatcgctgctgctatccttctcaacagctttggcagcaggcttgcttgtagcagctggggccgattgttttttagccttagctggttcttcgtcagaactatcttcatcggaggtatcttcatcgctgctgctgctatccttcttagcagttttagcaacaggcttgcttgcagcagcttgggcctttggtggttcttcatcagagctatcttcatcgctgcgGCTGCTGCTGCTGCTgcccttcttaacaactttagcagcaagcttggttgcaggagctgaagccttctttttatcagagtcggattctgaactatcact…
comp31374_c0	2534	perfect_SSR_3	(GCA)6	1801	1818	acgcagagatccttcatgtaaagaaatgcgttcaaacactagaactagcgtgcaaggagatcaaatctcataacttgttcttgaagcttctagaagccatcttaaaggcaggaaacagaatgaatgctggcactgctcgcggcaatgcaaaggcattcaatctaagtgcattgtgcaaactttctgatgtgaagagtacagacggaaagaccactttgttacactttgtagttgaagaggtggtcagagcagaaggtaagcgccttgtaataaaccgcaaccatagccttagaagaagcgGCAGCAGCAGCAGCAGCAgtaatgtatcgatcagtagtaaaacttcgagagaagaaaaggaaaaggaatacataaagctaggactgccgatagtaggag…
comp31433_c0	1206	perfect_SSR_1	(A)10	128	137	agaatacgtcgtccgctatcgcctatgttgatggaacaagatgttattttatgatgatatcatacaaataataatcactggtaacagtggtaagatgtctggttgtgtaatcaaagaatttgaaaggAAAAAAAAAAcataatatcgtgtatgtgtcgcaagtgaaatggagtagaacaatcaaaaaggatagttcatcaactacttgcattgagaagccaaatggtatgtgcatgatttgattcctaacagcagcttaaatccctttgaataacttgaagtatgtgttgtagagttgtatacctccatatagtttaggaatgatgtctggattatatgggtattaactaggcagactcctcgagagaatatgcatcatcacacaatacatgcttcgga…
comp31514_c2	1004	perfect_SSR_3	(ATC)5	199	213	ggaaacaggactataatactcattctatgtattaaaaaaatggctagcctcaacatttgcataaaggaagatggtttttcacaaaattatgttaacaaaaaagaattatgtgtgcagaaagaatcgtataccaagggagacatctttttagcagctctctcttctagaataggcacttccaggtatttttacaaacaaATCATCATCATCATCttcatctgggttaattaccacgtctttattgcctgttttatgtttacttctttgtagttcattgagagcaattttcaattgttgctttgctctctgcctttctaatttacgttctccttgttgagctttagtgacctctgcatgacaaaccacacagagcgtcctcatattatcaaggttacattc…
comp31537_c0	1798	perfect_SSR_3	(CCA)7	456	476	ggtggtgagctcactgactgcggtgggggaggtggtcgtgtacgtgtcacaggagaaacatcctctggtgctggtggtggaggtgatttcatcggaggtggtggtgagcttactggtgtaggtggtggaggtgacatgacaggaggaggtggtgagcttaccggtgttggtggaggaggtgacatgaccggaggtggcggagagtgtaccctcgttaccggtgaagcctctgaaggagatgactgctttggagttttggtttttgggctttcgggcttcgggctcggtccagatgacgatCCACCACCACCACCACCACCAtggccaccacatttggccttactacaatcaacgggccggttcaccacatttgcacacacatttgaaggcttctgcccg…
comp31554_c0	2328	perfect_SSR_1	(A)11	811	821	gtcccaatatggtgtggcgtgcttattacgggtcttagcactttgggccttctcttgcttcaacaatatggggtaggttgtcatgtgtttgttgtgcattcaaataacatgttgttaaatctttcttctttttcttcctagaaaaatataatggtatatttggaacaagatatttgtgggcagttaactaatgccatcttaagggcatggatgtctcctatgagactgtgatatgtgagattgtctatctagaggcctagtgattgaatctcattgttatcgattagctgtaagaaaaggAAAAAAAAAAAcacgatggtagttctgttttgttttatactgtttaatggaatgttttgaaactgaaaagttattcagcaccttttgcagatgtaccct…
comp31554_c0	2328	perfect_SSR_1	(T)11	2318	2328	aaattggagaagtccttaacaataccaatacagatgctaacaattcaatatataatctacccagagaagacattctgagcatgcaactccctcagagcagatcaacagttgatcttaattgaaactatgttagttctctctgatcagtaactagtatgtttagcaaataatcatcataatttatattagagttagcaatccttacgattttggataataatttgaatcaagcaagcacacagatgttcggtttacttagctagttaacgctggtatattgagcttaagttattttgttgaTTTTTTTTTTT
comp31558_c1	3168	perfect_SSR_3	(CCT)7	37	57	caatggcagaaaccaagtcatcttcaccaccacctcCCTCCTCCTCCTCCTCCTCCTcccccgcctcctccttttgaatgcgctgcattttctttgctttcatcatcctcgctcaaagctgcattattagacttatcatcattatcgctatcacttgaagagtcgcaagatccagagttagtagcgttcctcctctttttatttcttcgatttttcaattctaaccctctacgtttgagtgcgacttttttgccttttggagattcagcttcgtggcatgggtccctcttttttgattctgcttctattgatgtggacgatgatttgcttttcgcatcttcttccttctctgattct
comp31600_c0	1480	perfect_SSR_1	(T)14	213	226	taaacaaagaacaaaaaagaagaaagaaattatgtagtatttcatttccatattgatcgagactgcgttgctgcgccagcggaaggatagctatactgattcggtatactcgaaatacacctttggtacaaaattgacgatctcacaaaaaaagatgacatatcagtggtttattttccatttactgatcccatctttcaccgaatcgattcTTTTTTTTTTTTTTatgtacaagaatttttggagttcagcatgtctggaagcacgggagagcgttcttttgttgatattattaccagtattcgatactgggtcattcatagcattactataccttccctattcattgcgggttggttattcgtcagtacaggtttagcttacgatgtatttggaagt…
comp31600_c0	1480	perfect_SSR_1	(T)10	595	604	accagtattcgatactgggtcattcatagcattactataccttccctattcattgcgggttggttattcgtcagtacaggtttagcttacgatgtatttggaagtcctcgaccaaacgaatatttcacagagagccgacaggggattccattaataaccggccgttttgattctttggaacaacttgatgaatttagtagatccttttaggagttaggaggccaccaatgaccatagatcgaacctatccaatttttacagtgcgatggttagctattcacggactagctgtacctaccgTTTTTTTTTTgggatcaatatcagcaatgcaattcatccaacgataaaccaaattcgaattatagagctatgacacaatcaaacccgaatgaacaaaat…
comp31615_c0	1292	perfect_SSR_2	(AT)6	62	73	aaatcacattgctagctgcatttagctctgcctattcaactttataatttacaatcaatgaATATATATATATaaatatatgaactaataagttattatcatctcttgcgaagaaaataaagaccggtagctacgacaagtccagtagcaacaccgattgaggcaaaagctttgatgctaattatgccaacacttttagtaggtgtttccattaaacgggtggtattgataggctgcttccagtacttcacaattcctggtaaatgtcccctccctaccactgcaacaactgatgagtgctccctacataccttcaataatgacgatgacatgtacatatctctttcattgatgagggtctctattagagtag
comp31631_c0	1526	perfect_SSR_1	(A)11	16	26	aaaaaatggagagatAAAAAAAAAAAttgcattctggattaactattatagaactggtatagctgaataatcaaattttacattctggatttggcttttcctctaccttctgttgcgatttgttgcgtattatttcagaaactaatttcaatgggaaagagcgaaaacatagattctcccaagcctgagaaaacacctccacctgctcaggagcagccaatcatgactcaaccttatcctgattgggcagctatgcaggcatactacgggtcaggagttcccatgccacctccatattttaacactactgttgctcctggtcatcc
comp31662_c0	1433	perfect_SSR_3	(CTT)5	1183	1197	gtgcattggaaagagtctacgtcttaagtattgtggtgtttccaagtattgtaaaattctcacaagaaaacaagcaccgctctcgcttctattgttgttgctggttgctgtaataatagaatcattgtcggttgtttgggacaaactatcgaatacaaccacctcatcaatccggaaaactgtagctgcacgggcaatctgacctgcaagtcgagtagcaagctcaagagattgagcattatcaataattgatccagcaatcgctacactaacagttggcaactcctctgtttgtttatgCTTCTTCTTCTTCTTactcttccttattgtagattcattgtaaccttctccttctatttctgattctttttctttgatacttgaccttttttccttctt…
comp31695_c0	1277	perfect_SSR_1	(A)10	1	10	AAAAAAAAAAcaagaaagacaagtcagtggcgattactattttagttttttcattcaatcaagtcattcatatcaaataggtagtgtaagagcaaaactacaaattagcaatattgagtcacggtcacagggccatcactgaagggcggaaggagggaccatgccaaccccaaattttcaattaaactccaaaatgtatattatttctaggccaattctatttgcatcacgaattttacccattttgccgcttttgggttgacagtgcaattaatcaaaaccaggtgcagaaattaaaaaaagaaaaaaa
comp31701_c0	1153	perfect_SSR_1	(G)11	474	484	aaccaatccaccacatccactaacccgccttgaccagtaggactaggccagaccaccaaacacaaacccgcctagtccaagaggataaggccagaccaccaaaccaatccacaaagcgcgctaacagataggcgcaataataggggaacatagacaaagagctggagagagccaccaaagaacaatcgaaaaacgaacccggttcgagaatctgggcaaccaattcttgaccccggccaacagattgccaaagaacctgaaactgtaaaactaacaaacgcattaaaaatcacaaggaaaGGGGGGGGGGGacagaacgacataagcaggctacagtcgtagacaaaaatcagcctatacccaacctggtttgagacacaccatgtgagatagaaagaa…
comp31738_c0	1297	perfect_SSR_3	(TCA)5	234	248	ggaaaataacaccattatgttccaatgtcgtccacttcttgcctccacctgaaccaggtggtacacttgaagattttgagtacttggaactttccaaattctttttagtcatactgctaattttcttaagtttcgaagaagttttctttatcacattttttgtggatgattgactactagaaggaaccgaatttttcagtctctgtgaaattggtatgttgtcatcatcatctTCATCATCATCATCAtctaccttctcttcctttttcacagcatattcattttttacttttacagtagcagaaacactggataattttgccttcttatataaagattccatcggattattaacattttctggagtcctcttgtgtgaaacattcacggtttgtttag…
comp31738_c0	1297	perfect_SSR_1	(T)15	1237	1251	tatcatcatgcttttgtgataatgacagcttcttagaagtagagattgactgactttgcttaggttgattgttcgttcttttgaagatcatcggacaatcatcatcactatcgtcattgttactaaatgctggcttggtgctgtcaacatccatatctacacttctattttatcaagatttagacttctggtttacccttgagaaaccctgaaatgcttgaattggagcttgattgggaattacgggttccttaaggaccgaattagggttaggaattctgtgagctctcaattttacggTTTTTTTTTTTTTTTcagcctttgtgcttatagctgccctcgttttcttccccttttcttc
comp31795_c0	1301	perfect_SSR_2	(AG)8	140	155	agagcagcaactcctgttcatgtattttatttacttttagttcttttatgattactcaaaagttccatttaacatatcttgttagcaaatcaattcgaaacatcagtaagtcataccaaagtaatattttcagtgagttAGAGAGAGAGAGAGAGactataaagtatgaaaggaagtattgaatattcacattaaattcatccactcgtttaatccagtgaccaatattaagggttacaaaaggcctaaaatatggagggatattgattcttcttgttgaccgaagtcactttgatccaatggtcattagttcgagtatgaaatgtaagtgtaaaaatttatggggatacgatagatgttgatcattggatctcattgggggtttgaattcagggggag…
comp31828_c0	2561	perfect_SSR_3	(ATT)5	1218	1232	tgccgcccctttaggttgaccagttgcaggatcatttaggataatcacttttaacacttcaccaaacttattgaagtgcctagacagtgcatctttggttgcagcaaaatgaacattactaacatagacagttcgagattcagaatcttcagatggacggttagcagtatatgaggcaggtgttgatggaaatgtcttttgctgcccaggttggacatttgtttgcaccatttccttttccgtcatagcagcatctttctctttaggaagctgtgcattagttcttccaacagtcactgcATTATTATTATTATTcacaaccatctgactctccaccttgcttacagctctaggtaccacataattaggtggtttccatgtatttacattaacagatat…
comp31847_c0	1801	perfect_SSR_3	(CAA)5	1071	1085	gaagttgtgcagccagagcaaatacgttgaagctatgaaattagtgcatgcctttgatttagcagataaattcccaccagcttctctggtaaaagctttcttgactgatgccaaagataaatcccttgaaatcaagaaatcgggaggccatacaacaaaagctgtgaaagatgccaatgggaaggaaattggtgcattgaaagcagctatcagtgctgttaaagagcttggtttagagaaggttatccctcttgcggaaatctcagaaaggatcaatgaaatagagaaaagcaaggagatCAACAACAACAACAAtaacaacaagcaagctgcaaaatcaatgcctgctaggaggagtgctgagcgaaagacacgtcaacctcaacaacatcgaccatt…
comp31849_c0	1186	perfect_SSR_1	(A)17	1	17	AAAAAAAAAAAAAAAAAcactatacacaaatcaaagaaaagaaagaacagtagaaaaacacaaaagaataaaagaaatatccattgtggaaaaactgccttctcaacactgcaaaatattaggcatttgattggcaagtttcatctgcaattccttgaccttctcactcaactccaccttctgttccttgtaactctgtagcaaaaactcttttccttcaatcacctccttcaaatcacccacctctttcttcaacatttcaaccttctcatgctcccctctcccttcatactcttcaacgtacccattgctaccac
comp31951_c0	1037	perfect_SSR_1	(T)10	909	918	cagaaagaacaaatgaatctgcaggctcttatgcccaggcttgcatttcagttgccaaagatttgggtattccagtagtagatatatggtccaaaatgcagcaatttcccaattgggagaagtcatttttaagggatggattacattttacagcaggtgggaatagagtgctgtttgaagaagtactaaactgcataagaaatgctctaaacttccagagccttccaattgatcaacctctattcagcgacatcgatcctagcgatcctctcagagcttttaattagaatttatatgtgcTTTTTTTTTTcaatactgttttgtccacgaatggtgatatatagttttgtttcaatggaatgtcatgcataaaatgttatgaaacggtttgcttatcat…
comp31975_c0	1398	perfect_SSR_1	(A)21	1376	1396	tcttcgtcttgccttttgtaactctttttgttagaaaaataacaagtctaataaaaagatacatagccaaaatatttttcagtatctatcatacagagtaaccaaatggaaatcctctacaatttgtacatttgctttggaataaaaggctcaatgcttgaatatttttaagaagttatatttcaaccattatgtaaatacactgatccacaaacccttgctacttttttgtcaaaatcattagtaatattgctgcaataatataattttgatggtcctagttccaaaaaaaaagagaggAAAAAAAAAAAAAAAAAAAAAgg
comp31984_c0	1102	perfect_SSR_3	(TCG)6	713	730	gtcccacatgatcctgaagagacggctgatcttggttgtttgattctagaagaatccccttcaaagcttctagatgatagcaaagtgtctgtatcctctccctcatcgtcatcatggtacaaatcctcctcctccctctcattatcttcttcgctggagaaccatgtacctgtgcttgccatggatgacgtgctgtttctgctttttgatcttgattttcttcctcttgtttgagctcgtctcctcatttccttctctcttctccttcttgaagctaatttcacaacatggtcaaaccgaTCGTCGTCGTCGTCGTCGtcatggacaagttcattactttgacaatcgatctttggccttgtacgaaacttctgaagtccgtctccattggagacagtg…
comp31990_c0	2266	perfect_SSR_3	(CTT)5	1953	1967	ctccagcctccccactcctccattattcatctccattctactattcagactatcgtcccttcctaactccgagttcaatggattcaaattcatattaacggaatttgaattgaagtccaaatttattgagctttcttccatagcaccagcgctcccatttgtaccgttgctcaaaattctctgtctcaactctacgtgcgagatacagctacttgcttgcgagctttcagcctcatcttcttcaatatcagcaatctcgaatcctaacacatcagattcgaaatggccattcaattccgcCTTCTTCTTCTTCTTccttgccttccgcttcctttgactgctgtcagatacaacaccgtttccattaggaatgatcccgttagagatgtggggcaggtt…
comp31992_c0	1033	perfect_SSR_1	(A)12	84	95	cgaacattttctttttatactctgcttctatatgattaaatatcattacagtctatgtaatgtaaaccaaactttaaaaaaggAAAAAAAAAAAAgtagcagcagcttcgtttaagttctaaatctatgacataactttggcagctgaaatgactgcaaataaagaaaaaaatgaccgtgtcgtatgtagacggatgaaaaattaggtcatcgtggggtcgaatcctccagcgtgaagaccagatacacgatttgctgcagctaccttgtgaagcaactgctgcagccatccacgggtcgccgggtcttctagaagaaaactgttgaaggttccatctcttaacgcatgtgggaggcaagaatgcaaagcttcacatgctcttccgttgtctgaa
comp32057_c0	2666	perfect_SSR_3	(CAT)5	266	280	cttacattgcaatcggtgaacatatagatatactcgtacagcatacaagataatttaatgtccaaaaaactattacataaactacaagcatgacaaagaagtaacaaaaccaaaaaatgccacagcttccctagctctgctaattttgaactctatacacagtatatactggaaaactaaatacaaaactggttagagaaggaaccacatgcagccacatattccaatcaataaattcctcaaccaactgaatcttcgatcatcaCATCATCATCATCATcgccaccaccaatgttttcattatcagtagcatcttcgtcattttcattatcagtagcatcgtcgtcatcgtccataaaccgcttcttcaactcaggtgcaacaatcccaatcatggca…
comp32109_c1	1336	perfect_SSR_3	(GGA)5	1197	1211	attcgaagaagaagccacggtatttgggtgctggtgagagggatcggcagcggcggatgaagaggaagaggaggcagcggaggtatcatcggagtggtttcggcctagaacgccgcacagtacggcaaagacgacgaggaggaagttgaggagatcccatccgtttttaagtagagatggacggaaagatctgaaggaggaggtggagaggagggaagggaaaaagagaatggcaatgatggaggtggagatgaaagcgaggatgtagggtttgaagttggaggaagtagagttaggattGGAGGAGGAGGAGGAagctgagtaggatcgagaccagaatggtttgctgctttcttctgcttccattgctattttgttttgctacttttttgctttgat…
comp32113_c1	1670	perfect_SSR_1	(T)10	1618	1627	tcttgatgctgacgtgggagaacgtctgccatgggatagggattcggtggctgggatgctttctcagctcaaacacgttaatgattggttagatggttgtgtatcggatatcggagatgatacagaagaaaacagcacgtgtagtacattgaacgaaacggttgatagaatacgaaagaagatatacgagtatttgttgatgcatgtggagtccactgccgttgcgttggatggtggagtgcatgggaggtgattattgaagtgtattctgagtttaggggttgtgcatatgggcaggacTTTTTTTTTTctgttctttgaggggtttttgactgatttgttggatggagcga
comp32147_c0	1548	perfect_SSR_2	(TG)6	174	185	atttttttgtggaaatgatgtgcgtaaggcagattacatatctccaaagttcaactttattccaaattaaatctctaaatggtatcaaaatgtggattttgagtgtactgtaacactaaaatattcttagtgtgtggccaaacagtctctttatgtgcgcacacatgcaaagaTGTGTGTGTGTGggcgtgtacctgtgtgtgtacgggggaggttattggaacacaaactatgacaatatatcatgaccgttggatcttattgtgcttgcatacggggatgaaatcaaaggagaatctaatggttgttatatccacacacacacagagtgttccaataccacaaagacgcaatgataaggtagagatttgtcattaaaccatgtaaccttaaagacac…
comp32147_c0	1548	perfect_SSR_2	(CA)6	315	326	atgatgtgcgtaaggcagattacatatctccaaagttcaactttattccaaattaaatctctaaatggtatcaaaatgtggattttgagtgtactgtaacactaaaatattcttagtgtgtggccaaacagtctctttatgtgcgcacacatgcaaagatgtgtgtgtgtgggcgtgtacctgtgtgtgtacgggggaggttattggaacacaaactatgacaatatatcatgaccgttggatcttattgtgcttgcatacggggatgaaatcaaaggagaatctaatggttgttatatcCACACACACACAgagtgttccaataccacaaagacgcaatgataaggtagagatttgtcattaaaccatgtaaccttaaagacactccaaacgctatac…
comp32173_c0	2858	compound_SSR	(CAT)6tgtagtgttgcttaacaaggagcaatggtggtggttcgggtattgactcgagtttcttttcatttcttc(T)11	2688	2785	cttctctatcctaccagatggagctgagcagcaggacgtaggtggctctctcctgaccgtcggattccagatcctggtcaacaccttgccaactgccaaactgaccgtcgagtccgtagaaaccgtcagcagtctcatatcctgcacagttcagaaaatcaaggtcgctctgcatgtcgaatgaacgaagatcagtttaaaaaaattaatgtagtaggcaaatatttacattgggttgagtcaagaacgaaccctgcaaattggggatcaaacccattgctaattgataagcaatcacaaCATCATCATCATCATCATtgtagtgttgcttaacaaggagcaatggtggtggttcgggtattgactcgagtttcttttcatttcttcTTTTTTTTTTTc…
comp32213_c1	1506	perfect_SSR_1	(T)10	1473	1482	aatgttctatggttaacttatttggtggatatcttgctaaccaagaaatcatttgctagaacatctaaagatgaaaaggagcttagattattcaaaaagcacctcaggtcatatgattctgctaaagattgtctttctgatagcttctttaatggtgtgttggatgtctgtgagcctgaaacattatcaatataggaattttgaagtggtagtttacttcagtgaaaatgctaagtatcgttctgcgtttgcgaacattttgttactggctcaagaaacatattttcactccactctggcTTTTTTTTTTcctcttccagtagatggcttgtat
comp32220_c0	1848	perfect_SSR_2	(AG)7	201	214	ggaggatctatacttcaataatgaaaagttccagtgcttgcccaagcaaaactttactctctttgaacatactactgtttcttttaatcccccattttttcccctaccattcacaacataacaaaacaagaacagtaatcctaaagaacgagatttaaaactgaaaagaggtgttaaaaaagaaaagaaaaaaacagagaAGAGAGAGAGAGAGaccatgcctcttcaatcccactatatccaagcccatccattgccttttagctatcatcaccttcgcaaccgaaacaacaaacaaaaacaaccttctccctatacctcattgttatggttaacaagcatctcactttcttcaaccgtcacactgacatcatctgaattagtcaacttcttagcccg…
comp32220_c0	1848	perfect_SSR_3	(CCA)5	429	443	agaacagtaatcctaaagaacgagatttaaaactgaaaagaggtgttaaaaaagaaaagaaaaaaacagagaagagagagagagagaccatgcctcttcaatcccactatatccaagcccatccattgccttttagctatcatcaccttcgcaaccgaaacaacaaacaaaaacaaccttctccctatacctcattgttatggttaacaagcatctcactttcttcaaccgtcacactgacatcatctgaattagtcaacttcttagcccgtaaagcctcgagctcccagtccgtcctccCCACCACCACCACCAacacagaaacaacacaggccaactgggccaccagcaggccataccacagcccaccaaacccaacccgaaaccaaaacgccagca…
comp32268_c0	1966	perfect_SSR_3	(TAA)5	1026	1040	atctgccgtttggattctagaaggtggcatggaaagtaagcgcagctccgtttcaaatatcggtgaagccaacgttaagattgatataaaagacgagctttccaaaatagtagaattcgaatcaaaatttaaatgttcaaaactggaggttgagaaagctgttgtgacatgtgagggcgacctacagaagacggttgagcttttaaaggtccagttaaaacagcaagaatcagctaccatatctcagaatttggatgagaatggtgcaaatggatttcagcataacaatagtagtagtagTAATAATAATAATAAgccattaagctcctctagtgtgaaaacaccaccagtgaagctgctttctaattcactgcctgttcagttacatagaagagatca…
comp32268_c0	1966	perfect_SSR_1	(T)10	1933	1942	aataatatgtcatactgcgactacacaagcgttgattggagtttggactcgacgccgttagggctaccggcttcaagcttgaagggtgagcgtttatatgataatgcattgcatgtgtcgtatttgaaaaattcgagatatggagagaatggagggttgatggctgagaatggcgcagaggggcaaactgcaggtgcaggagctagtgaatggacttctccttttacggagaaagatttgtttagggttagtagaatgtttgctacctcaccttctccgtagttgcatgagttttatataTTTTTTTTTTccttaaaaataatggttgataaag
comp32342_c1	3265	perfect_SSR_1	(T)10	518	527	tggtaataggggtaatatccttgttcctgacaacagcttctaattttaaggacatatattccattgtaaaacaaaaaagatagagggatagaggatcctcttgtcttataccccttttacatgaaaaatatccataaggctcctcattcactaatatataaaaagtgggagatgtgatgcacattttggtcaaatgtatgaattgaggagggaagtacattatttctaacatatgaaatgtctattaagttgatcatatgctttttgcagatctacttttatatagaatttgttaatgccTTTTTTTTTTgaaattcttattatttcatgtgccaataaatattttctgcaatagtcctacctagaataaaagcacaccaagattctgatattaaaaaa…
comp32441_c1	1939	perfect_SSR_3	(GCT)7	1918	1938	aaaactcctgaaactccaaaggagagggagaaaatagaagggactgtttgggaacttcaacaaggaatgttccagaacagctcaccgcccccagacaccaagccctggaatgcctttgctgaagtacccaaacagcaaacaccagtacaagcatcgtcgttgccagaacaaacaccgaaagctacaaatccaaaatcagtaagaacagcagctaatggtcatcgcagtagtttgaaatcacaaactgcgtctccatctaccgcaatagatgaatggggttttggccatgatagcttcaaaGCTGCTGCTGCTGCTGCTGCTg
comp32441_c2	1638	perfect_SSR_3	(GCT)7	1303	1323	aacatgggtctaactgccttgaagaagaagtgcagagagttgggtattcctcggtggcctcatcgtaaaatgaagagcttggaaactctcataaggaacgttcaggaaacagggagagaggaaggagtagtaggagaagaagagctggacattgaaaaactggagcaggagaagaaattaatggagaaagaaccagcaattatgatggaggagaaaacaaagaagctgaggcaggcttttttcaaggctaattataagaagagaaggctgcaaagtcagtttgtcccaccaccaccagcaGCTGCTGCTGCTGCTGCTGCTgcatcaggaacttcaaatgctagctctgaaacactgaagaaaagctctagtaaaaatggaggcgaagtgaagaaggca…
comp32449_c0	1911	perfect_SSR_3	(GGA)6	128	145	gactgctgcaactaactccaccacgcatttctccatctaccactcgtcaaaatctttatttgcaaaaaggataaaacatggaccatgctgcagtctaaacgttaacgggtgtggaagtaggattaatGGAGGAGGAGGAGGAGGAcccgatatggcagcagttcggatctgtcaaacacggactttgcctgctgttgctgcacccgaatccgcacttcgggagctcaaattggcagttgctgcattgaatgaggatccgcctagctttgaatccggtatcattcgtatccaggttccgatacagcagcgagctgatgcaatagactggctgcattctcaacaaaatataccatgctgttatttttcaggtagaggtcaaaaacatgattttagcttatt…
comp32492_c0	2025	perfect_SSR_1	(T)10	505	514	gttcgttgttggggactggtgttcaattatcaattgggtgaggatgattgatttggggattcgagttgttgatttcagtgatttggttgttcgagtggtgaaggcaatggaagaattctggggtaggggcggtcgcggtggttgattggaactaaggtgaggttgtggagtttggggttgcggctgattgggttagcagtggaggttaaggcaaaggctgcagtggaaggtgattttgttggtcagaaatggtggtttggagctgataaggctgtagaaggaggtattgacagtttttgcTTTTTTTTTTgtttttttttgtttgtttgaggatatgtagtggtatgtagtggagatataggggatgttgtaggaggtcgatgctgagggtaggaaggg…
comp32496_c0	2336	perfect_SSR_1	(A)16	2290	2305	agctcaagcagcttgaagccattcatgtcaggcatgtgaacatcactaattaccacatcaaaactatctcttcgctctctaagaagggacagagctactgtagcctgagagcaagttgtgactcgatatttgcatttctgaagcatttgatccaagatcttcaagcaagtaacatcatcgtcgaccacaagcactctcaatccaatcggaaacagcatctgctccatggtttcagtcagaaccctaactttattttactttaccggatcagtcgatttttggcaatcaaatatgggtagtAAAAAAAAAAAAAAAAtagggatgatgattataatggtaatcgccta
comp32508_c0	1558	perfect_SSR_3	(ATG)5	1	15	ATGATGATGATGATGctcatggggcaaaagacgagtagttcgagaaaacaactcagccatatattatcataaataaaaagtttaattgcaggagtggagttgaagtactgcgactactctaaatgtacatgctagctatactagcacatagtattaccacatgcttatgatagcattaaaaaacacatctcatatatagtctaaatagaagctctatccaactcgatcttttcatccaccaaactaactcaggaaaaaaaatcggggacctttgagtagatgaaacatttgtcccaatcttcatcaaacataact
comp32508_c0	1558	perfect_SSR_1	(G)10	580	589	atgaaacatttgtcccaatcttcatcaaacataactttcttgttacttttacctaatgtaccagcattgcatggagtaaggggttcatcgttggaagaataagagagcaaacgtatgtcattttctaactcaattgcaaatttgtagtagtggttgtgcaatgatgagtgaccactcgcataatgtatccatgcattttcaaactcacactattcaacaaagtatcctgggtagtagtagttgtaggctttcttgcctagagctacctgcaccatcctatgacttggttcaatgatcggaGGGGGGGGGGatgggtcatcaagaggcgagggagaagaagcattcaatgccataggtgcacaaatctccttgtgcaggctggagtgccaactgggagtg…
comp32572_c0	2598	perfect_SSR_3	(TAC)6	1111	1128	tacaaagaatgacagtggcactgatattaaacttagtcttgatgaagatgcaactgatgtaaggattgatgactcaaaaccttccattgaagatgaaaagaatggcgatgtacctgaaagtcaagttggcatcgaacaaaattcagagactagcatcgaacagaatccagagactggagtaaagaacaaggatacaatgccttctgcagaggatccagataacaacagtccagatcagctcaatcaggtatctgctgaggtcagcccagatttaggtttacaagtaaaatctgagtcaatTACTACTACTACTACTACtagtactactgataatgtgtcaattaatgtaaagaatgaactaaaggataatttgaatgctaacaatgtcaatttagaatt…
comp32574_c0	2476	perfect_SSR_1	(A)10	148	157	tataattgcatgggacatcagaatgcaatccaagtgctttttacaagagatgttcatcatgcacaaaagtattgattagatcatcataactggttgctggaaattaagtacatagaaggtataaggtatttcaaaaaaaaacaaaggAAAAAAAAAAgtttagcaggtatatgccgcaagatgtaataactttaagctatgatcgatggccaacagctaaactacaagcacaacatttgaaataatatcatcttttaagtaaaccgcgagatatcttttgaaaaaatgattcaatctagatacaaaagcaactccatacaaggcttctacctcttcggtacacgttcgttccaccaagctccatgtaaggcttctagccttctactttgcccatgcagc…
comp32586_c0	3592	perfect_SSR_2	(AT)8	161	176	gtcaatattcacatccagtatcattggccaacaaatattcaaacgcaaaatgtatttactttaggaagcagcagtacaataaaatgcacaagaatgatgttgtagctgagaaaattttacaatgcaaatcaggttcaataagctttaaaatgggtggtacATATATATATATATATgcatgtaatgtatataaatacggatttctataaatagactctctgtgtaacattatctgagaatgaagaatcaatccaatgatttaaccaccctcctcctccatgtggccgtttccaaatcaaacttgagttcccaagtaggccagtaatgaagatcttgcttcagtgtcatcactttcggtttcccattcaaatgcactgttctcactcttacaaattctcc…
comp32598_c0	3705	perfect_SSR_1	(T)10	3631	3640	atcgaagaaaacgttcagaaattgaaaaggatgctaatgtgcaaaagaaagaatataggtgtagatggaaagtatgtaaaatgccatttaagtcatcatgggcgcgcactgagcatgaaaggatccacactggagagcgaccctacgagtgtaaggttgctgagtgcaagtcgacgtttagatattatgctgacttttggcggcacaagaagaagactggtcacagtctgtgaatgcctcgttgtttctgttaagtcctcttgtgactgtaagtaacttgagtttatctgttctttttccTTTTTTTTTTctaaattgctgaagcatgtaggcttgcaaggatatttgggtaggcatgcatgcactcgattgttt
comp32606_c0	1787	perfect_SSR_2	(AC)8	898	913	cttatgtagtaaggattccatactcttcttgatggatttgattgaatgcaagataaaaatgggtgatagtaaagttgatatattttaactaggtgtggtataaccgatgtaggaaacatttttgaaacgagatccatatatggtgatgctcatcttacggccttgaggacaatgtcgatttcgaagtggaaggtgataatacggctcacccaccaacccctctagttgcaccaaagaagagacccaaacacaccagaaggtccctgccaaactgttgggttaatgtgcaaagtaatgaagACACACACACACACACaaaaaaacaaaatgcatgaataggagacaccaactaattaaaagaagctgcttttatttttgtttcagcaattgcaaaatatc…
comp32609_c1	1701	perfect_SSR_3	(CTT)5	1580	1594	catggcttttgctgaaatgatctttttaaccacccttcatcgattatgctggcatcattgctcactgaaatctgtaatgcatcagatgtattgttttgcgctttttgcaaagaaaatttcattagaggtgaaaaccctggtggtgccatgagagatacaaggtcatgtggtagagctggaacaatgctgctggactcctcaaattgagaacttatatacttcgtccccatcttttcgtgaagagagttcgctcaattccacccaaattcggcaaccaaaattcaagagtgctctttttccCTTCTTCTTCTTCTTatcggtattttttctcctcgaaggttctccttccccagggaaggcgattctctacgttctccatggtctcctcgtcatccctaa…
comp32624_c0	4846	perfect_SSR_3	(TCA)5	258	272	atagtttataccgtaaatttatctacatggattttgagaagcaacaaaaaggcataacgactttttctactatgaatatatataaaggtacacaatatatgcattataaagggtattcatcactgctcaccactgcttaataatgaaataagaaaagtaacaaggccaattattatacaccgacttgaaaattttaacaaggccaattgttatatactgaattgaaaatttgtaggctcgtaaacctgttatcgtatTCATCATCATCATCAaaatgttaactaggttctcaaaactgagagcttgagcgcattgcatattcggatacaagctttgcaaacaaggatgacttattctcaagtagcctagttggagtgtcatgttcaacaatcaaaccat…
comp32625_c0	2768	perfect_SSR_2	(CT)9	73	90	gggagtaaataatgaaattaaagaagagaaaaagaaaatgtgtaatatgcaaatagctatgtactctatataCTCTCTCTCTCTCTCTCTttgatcctctggtccaaataaaaattgcatcaaattgctatgtttatctatacaaagttgtataaggcaccaaccatgtttcaattcatactcctcgatgtccttgtggccatctcaagaatgaatcccacccatttctcttacaataccatgctcgttagctgttagttgttagccacaagcactaaaaataagtttgtcccgtctggagttaaagtacaggtgtaaaaaatgtctagagttggaaatgtgcctgttaactgatgtcttggctggggagtcttttcagtatttcagctt
comp32634_c0	1555	perfect_SSR_2	(CA)8	227	242	tttttgctatagaagaaatctgttaaaactttgtttatcaaaaaacatggagggcatatacatcaagtgatggtttgtagtacatatatcagggcctgttcaatctgtaaataggctccgggcaataacctataatgccttgatttccactataaagggaaaaatttagtaaacaaaatagtgcgcacaaacgaaattcaacttgcaccactacaaaaaagaatttCACACACACACACACAaacacaccaattgagctgacacgcattctgctaaatggagaatatgtaatctttacatagtaagtagcataaataatgggcccttcctcctattgggccagggcggtcatccagctggctcatgcccacagctggttctgacacatatcatctgatt…
comp32634_c0	1555	perfect_SSR_1	(T)11	1535	1545	tcatcttcgcctcgatcaagaatgtctccaacttgaaccagcacagtttctccaccagtccatgtatcttgaccatctgagctcagaactccagctatttccagtgcgcatctcgtttttgagaggtctccatgtaagtccccgacagcaactatcctgcgtccttgtgtagacacaaaactcggaggattgcctttaattgttattgcctttaacataccgccaccattgttagcttttaagttagaattcggaatcagtgaagagttaacagggaacaaagaagccattattttgttcTTTTTTTTTTTaatatggtcg
comp32682_c0	1674	perfect_SSR_1	(T)11	1253	1263	agctgctgttgctccaaagattaggatgaatgtgcccacgaattcggctcccagctttctagtaagtgagacatcaggccttggaaaatcggtgaagcaagtaggagaagctgcattagcccatgattctaaaggcaaacatttgttgcagtttggcattgacttcctatcatatgaaagcgagtcgattctcgctgttgaaaacagtgggcctcctggtgtgccaggtgtagctggtgctgaagctgtaggtgttcctgtctccgattctggcattttgtgtcttacaatgtaaaattaTTTTTTTTTTTgggttttttttgggtgtgaatttggagtggacggaaaactttacatgttactgatgtttttataaaattttcgctacggtttaaatgg…
comp32687_c0	1393	perfect_SSR_1	(T)10	1031	1040	tatgaatgtttgtctatactatatgcgatcttccaactgttaatatcaaatcgaatttgtgaatgcccgatgtgttttcaatgctcggtttctgttgggcatgttagattctatgaaaggcacaacaactcagattcttaagtgcctagtgtttcatatatgttatgacatctggaatcgtggatagattattatgcatgcgatggtattacaattcatgggattgcaaactgtatgttgaatggcttttccactttgacttttgagatatgcagattgaatggaaagttatgaactgtgTTTTTTTTTTcttttgtatttgtggcatctggtattttgtctacggcggacctgatgaggtgtggttaagataatgacatcacgaactgactggttggg…
comp32706_c0	1803	perfect_SSR_3	(TGC)5	1608	1622	ctttccataactgtactagctgctcccaaatcctgtatgacacgattggtgacaagctcaaaaccgtcgcttgatattgaagaatcataaagccgggtacattgatctagcctttgactctcatccttgtactcaagtattcgctcctctatttggagaagaaatttctgtgactcgggatgcaagtcagcccacttagtgctgtaactggccggagacttgtccactgtatacaaataaagctgctcctgctgctgctgttgctgtggcaattgctgctgctgttgaaattgaaattgtTGCTGCTGCTGCTGCggcggctgagaaaatgaagaaaatggggtgcttttttggttgaataactgctgctgggtttggggattttggaaaggagaaggg…
comp32708_c0	1363	perfect_SSR_2	(GA)11	1341	1362	tggaaacaagtgtttttcggttagcgtcacatgtttactgggccctatgggctcttattcaggcaaagatgtctccaatcgattttgattatcttgggtacttcttccttcggtacaatgaatacaagaaacataaggaaacctgcttctcattggcaagaaaacacctttcagaatcacaaggcagcagcattaaatttttgcagcattaatattcttttattttgttagaagcatgatttttaaacctgcgtagtataatcaggatcgagggatctcgagagtctcgagatcgagatcGAGAGAGAGAGAGAGAGAGAGAg
comp32714_c0	1831	perfect_SSR_3	(CAA)5	322	336	aaaccacaattttcctcttccaattttggtcgtcttcgcctaaatccttcccaaactttctagaatttcaagctccaagtctccctccaaaatcaaatccctcgtatataatcaatatgaaatcatctcatcaccaacacactaatcattatcttcatggcatctaccctctttctctctcctatcagatcaaacccacattcttttctcaactctttcaaatcaagtaacaagcaaaacctgatcaaatccaaactgaaattctctgttcaaaatcaagatgaagaagtactgaaacagCAACAACAACAACAAtccagttccattacagtgattacggatgaaaaagaaagcaatcacgtgctagaagaagtggagagtgacagtcagcaagaggtg…
comp32750_c0	1222	perfect_SSR_3	(AGG)5	160	174	cgaacttttattataattgataaccatgtccgtcaagataactcaaagctcgatccaaatcccgacgatgtcggacatattgaagtcatcgaaagctcaaggtattgacattcagctcaaaacagtcggtccattcttcagagtagaagcaagaggaaaAGGAGGAGGAGGAGGagaagtgggaagggcagagggtgtaattagaccgtggttcagtggcaaagtcttgcatttggattcattgaagatgcaaaaggaaacggtgggaatggataagtcgattttcgggttgggtttgttcgtaggcgctgtagcagtacgccatggttacgaccaggggtgtcgaaaagcggagttgcttgccattgacgactctcctctctacctttctaagctagt…
comp32806_c2	1324	perfect_SSR_1	(G)18	1	18	GGGGGGGGGGGGGGGGGGagagggagagggagggggaatgccataaacaccacaccaagagctcaagggtctggaaacgaaggcgagaaactttcgaaaagtgataaagaagaaaaaacaactttggaagtagaagataaacatattggtaaaacggatattaggaggaatgttgaggaatccaatgcaacagaatcaactgttgctaagccgattcctcctgtacagttttatgccttagaaagagatcaacgtatgcttgatgtctggaagccatctgtaatcattgtttatcatccagacatgacttttgtcagg
comp32828_c0	1371	perfect_SSR_1	(T)11	1341	1351	tgataaagctttttgtagcgaggagtgccggaaccaagagatgctctttgatgaacaaatggacgaagatgatggtgattcatggtctgaaaattctgtttcaacttctttttagcattaggcttgtcttttgtttattttctcaagtgttccttttttattttgttttctcttctactgcaatggatgggtcttagaaattaaactagtcttgttgttacctgttaggtgagatttttgttgtttttcaatgatgtaaattcaaaatttggtgttgggcatttttcatagcttttttccTTTTTTTTTTTggctaagagagtgatgtatg
comp32830_c0	1134	perfect_SSR_3	(TGA)5	1081	1095	tttatggagatgacgatggagtgcgacacggcggcgaggacggtggtggacccagctgcgagccaggcccgctcggcccaggtggaggttagacgttctgacgtggactttttcggtttggtcgtgttcagagaggcgaaggttggggatacggcggcgctgtacatttcttaggaaaatttctttggaaatgaacgatggttagttatataacaacgtttgcggcgaagaggaagagttgtgtaaggttttcggtgagcaggtgatgatgagaaaaggttgtgtacgattttggtgcatTGATGATGATGATGAaacgtaacgaaaaccataaaatatttgatgtgctgcttg
comp32892_c0	1688	perfect_SSR_1	(T)10	1655	1664	tttcaagtttgggttggctttctccagcattaatcgctttcaagaataaaatccatgaaattgactcttcgtggcttttatcagaattaggtttgcgattgccacctcatgaacttattagttctgcttcagttcttcacttcagtggttcaagaaaaccatggcttgaaattggttttcctgaattacgaaaaatatggtttaattatcttaaccactcaaacagtttcttagttagctgcagggtagtgcagtaagcgtattttttatgatactttatagttgattatagaagtataaTTTTTTTTTTatggttgactgagttgaaacttaa
comp32905_c0	1037	perfect_SSR_1	(A)10	202	211	cctcattcaaccttggcagcatgtagatattgatatattataacaatgtatatgaaaaataatgccacaaaaatgttttgttattaaaaatatcttttgaactttgctgatacaaagtatttcttttccttcctttcaaagcgaaggtgacaatgaacatttgtagggccaaggcaatcctgccttgtaacttctcatttgAAAAAAAAAAcagccaaataaatgggaacaaaaagtattccttttttttaggacttattaggaaaggactttttgaacctcagctgtaacttctttggggggtttttcggcacaaagctccgcaacaatgcctttcttggagtaataatcaatgaccggttcagtttgcttgtgaaaagcctcgagccttgactttag…
comp32905_c0	1037	perfect_SSR_1	(A)10	1015	1024	gtcatccgacacaagttctcctttgtccatcgcctctttagctttgacaccaagtggagtttttgcagcaacagcggctcttaacatatcaccagtagccaagtggcacaaacagtattcatcctttataataggtgattgagtaccctttcctgatccaggtggacctataaggatgaggcgcttatctggtttggattggcatttcatgcgacggagcagctccgacatcatatcgactgacgggacatcagcgagatctactccactgctcgccattttttgcttgcttgctttgtcAAAAAAAAAAtatttgaacccta
comp32909_c0	1200	perfect_SSR_4	(AATA)5	976	995	taagagagtccattcatgtttaaattccattcaaatggcttggtacttctggctaatgccacataaagttgcactgtggatatacttgcaggccgttgagctccggtggaaaaaagttacctttcttgatcacccgaagtatgcaaatcccaaatacagagatgatgcattgaagcgtgacagagatctctgctgctttcgggaaatcaaacgtgacagtgaaaggatgaatgcagggagtagtagatggtgtgtttggagagatgctcagtggccatggtcgtgaataataataataacAATAAATAAATAAATAAATAaaagaagtagtagtagttccaaaaagtttacatttgcatagttgttattgttccaaacagtcaggatttaagatggatg…
comp32950_c0	3204	perfect_SSR_3	(CAT)5	2874	2888	gttctttcttacaaaatcgatgtagggtatcagagtacttcgatttttttggatctttgttcacaaccgcaattgtaaactgtgcaaaatgactccaccctggaaggagtttatcgtgattggcaacacaaagaaacaaggacagatgattgcagacatcacatccttgagggtatatcaaaatgtaccacttgtaaccaccaacttcaaatgcattactcctgagttcccttttattgatctgtgaaaatttctcaatcttccaagtaaattttccatacaaggcagaaggcttagggcCATCATCATCATCATctgtgtcccagtagggtggtgaggtagaaggagttccgttctcgacttgtccacaaaatcttgattccatgatggaatcgtccc…
comp32951_c0	2489	perfect_SSR_3	(CAT)6	55	72	aaagttttgacatcagtaccgtcaaaatttagccgaacattatccattttcttcCATCATCATCATCATCATatcataaagataaaagttttgtttgctctcccggatgcttctccatttcacgacttcttcccctttgtttcccgccaaaaacccttatttttcgcggcgactctctcctccccgtcgccgcaatgtccatataactcttccgccctccgctacctccgtcgacggaggaggcgaagatgcattttcgaagtactcaggatacatattccaagacggagagtcccgcgaagctgagcttttaaaccaatatgatatacagaagattggcaggatatatggacagaaaccgaccctggtgat
comp32975_c1	2807	perfect_SSR_1	(T)10	2729	2738	tttgcaaggagatcaacttccaatacactgacatttacacgaagcacaagatgttccaatacaaatttacaataattaaccagagtacaaaagcccttgaaaatctcacaaggtttatgcgcaatgtgcaaatggtgaggtatttaaaaccagtactgttttatcaactatacattgaaatttgaggatttgagtaatcagcggaaaatccaatcgtgattgattgaagttttaggctgaatttcgataaatatgagtatgatatgagcaagatgtaaaatgtcaggaagttcaaacaaaTTTTTTTTTTagagcaagaagtaatatttatgatgttgggagaaatatttatagagtaaaagtcgaaattgtaccatta
comp32977_c0	2599	perfect_SSR_1	(A)10	2492	2501	gctgttgcaactagtggaattgacaacaccatcaagctgtggagcccacatgcagaggttccttctatggttgcaggaggggcagcggggccagagactgctgatgtacttagtgttattgagtctaatcagcacaaattacgaaggagccaaggaattttcgtggagccgcttacagtgcatgatctacaatttgctggtgttcgtccttttgaatgcgcgcagacgtgaatcagaaatattggtgcacaagatgatgcttgccagttacgctgaaggtgggccagtttatgtgaaaagAAAAAAAAAActgctgcagtaagacattttatttacgtatgtagagaaagttaccagttgaatgactgttctctcaatttatgctttttgctatttgag…
comp32995_c0	2899	perfect_SSR_3	(TCT)5	2139	2153	cgcactccatacacgaaataaagtactcttttccttaaaagaaaactcctctcgatcaaaaacactaaaatccttataacccaacctgaaaccaatctaccacatatcaaagctagtaccatcacttcccatttccataaatgaagattccacacagtctgctctctcagcattttgaacgttagactacaaacaagtgcagcaagaatagtatacaaactcacccattgtagaatcgcccacagcccacattccatgttcttgaaatcctcgggcaaatcctcatcaagaaaaggatcaTCTTCTTCTTCTTCTtcagcccccttaatctgccccgatcttttcagcgtggctgatgacaccttttcttcttttttgctctctctgtagaaagttggt…
comp33018_c0	1554	perfect_SSR_1	(T)10	1545	1554	tcatagaaacattcagggaaagaaaagtgtccataataatatttgttcttcatttatcaactgcctttgggataagcaattgtttgggactgaaacacactatatgaatgatgattcttcggtttctcttccttctggcaatgagaccgtacaaattctggcaacatttgttgtattccgttccctaggtctgcttaaaattcaatcgttgttatttaaatgtatgattacgcatttgttagtttgcaaaatgtaagtttaatatttaacaataagtacacttgtatgattacatattgaTTTTTTTTTT
comp33056_c0	2401	perfect_SSR_1	(A)10	805	814	tcaccatacatcacaacacaaccttgcatcactcaaacactcaaacgttagaaaactttgcatgcttgagctacccaaatcctcaaaaagatcagaaatgtttgcatgaagtatatttatgaacgcaacgagataactttcatctacccatcacccaacctcactgcaaactttgtgattttctaaaaaaattccggaaaataatatggaagaaaagtctgactttgtaagtgctgggttgttttctgcacttttaatgataattttataggctggaaatttgttcccatcctgggtttcAAAAAAAAAAtaacatgcaaaaaagcatgaataaacgatgataaataaccatcagttgtttaaatttcttgtattggagatactaaaataaatcgactt…
comp33073_c0	2638	perfect_SSR_2	(TC)7	31	44	gcagtatctctttttcgtttcggcgaacgtTCTCTCTCTCTCTCaaagaagctcgccagacgataattttaggagtcttttcatattgatcaattcacaaatccctaatttaaggttagcatccttcaactctatctaagatttccataacccccaaataattgctcagactcatcagcgaaacagtttctagggtttaaaccctcgaaccgttaaggtgtttatggcggcaggacaaaacgggtcatatcgcgaatccagtttagaagcttctagaagaatcaggtatgaagatattagatctagagaatctagggttagggttagttcaagagagaggaacg
comp33126_c0	1821	perfect_SSR_1	(A)10	27	36	ggaacatacaaagatatcatctatatAAAAAAAAAAttagcagagtcttcatttctttccatttatatgcatatattttgtcaaatactctgatacctctgatgcactttcataaccaccttcgacgcatctaccgagtgccacaccagacaaatagctgccaccaagaaacagtccttcacatccattctcatttaatgctttttttgcagtttccaggaggtcgaaatggccaacaaggaattgaggtattgcttgaggccatattcttacaccaagaacttgagggtctttggcatttggatttataagcatttttcttagatcgcgatctac
comp33141_c0	4096	perfect_SSR_3	(GAA)5	2309	2323	tccacgtcaagattatgttccttgatatcatttatctccatttctctagatctactttcatcaaaaacagaagagacaggagattgtaccaatatgtgcccagtgcctgccagttcaagatcattttcaacagaagtactgccttcaaatattttttgaggtggagccacttctgaggaatcttcaatagtgacagcatggttctgagcaaaatcaagactcttatttgactgcacggtgtcatccatgttaatcaattcatcacgagcattcaattctgatatattttcgattgattctGAAGAAGAAGAAGAAgagtcagacgccactgaccgttcttcaataatttcattctcttctcgttctacacctacttctcctactgtcacatcacttgac…
comp33189_c0	1872	perfect_SSR_2	(AT)6	1708	1719	tgacgagctaatgacggttgcatttgataagataggatcaatgacaacttacacgataataaagcagagaaaaaagcaagaaccagccgtcatggctgagcttgatcagagaatgagaagactcaactccatgaaaatgaatgaaccttggtctatactgaagaaaagttaggccacagtcttccaagaaaactgaagataggaagaagtggaggtcgatggtccctcagagagatgcgtttataaggttgcatccttgcagacaacgatccatgaaagcaaacttattctacatgaagaATATATATATATtacaagtataatctttacgtacattaacctgaaatctattcatttgtcgacccttgtagtttatcctttttgtgtttttttctaacc…
comp33238_c0	1163	perfect_SSR_3	(CTG)7	298	318	ctgagataaccaataaaaatgtaatttaccatacattaaacgaccaacaacgtccttcattctttttctcacttcctacccactaaaaaaaacttcaacctacgctttataataaacaaaaaaaaagaagaaaagaaaacgaaatgtaaaaaagaagatgacataacacaagcttacaatctaataaggtggtggatgcggcgggcgtacattctggccccaaatcacatccgtcggataatgcgacccgtaaatccccaccgcacacgaatccacgctcccactagtcatcactctCTGCTGCTGCTGCTGCTGCTGcggtggttgggaatgcgaatactcccggtgaacatacctctgatcatgctgctcttcctttctatccatctcttcgttccc…
comp33270_c0	2050	perfect_SSR_3	(TCT)5	1	15	TCTTCTTCTTCTTCTtcccttttccctcattttacagtttttcttcttctaaaatgagagtggaaaatttagatattgaatcatcaacagtggaaattcacaaagttggagtgccacaggagaagactacattgcagtctttgaaaaatcggttaggggaaatatttttcgctgatgatcctctgcatcaattcaagaatcaaagtttttggagaaaagtaatacttgggcttcaatttcttttcccaatattcaaatgggggtctgaatataatttgaggcttctgagatctgatgttatttccggacttacca
comp33270_c0	2050	perfect_SSR_2	(TA)12	2027	2050	cttgaaatgtgttgttttggttatgagtgctgtgactgcgatagatacaagtggaatggaagcactgattgaattgaagaaggtgcttgacaatagatcacttcaacttgtattagtaaatccactgggcgatgttgcacaaaagctgtaccgatcggaggtttgggatttatttggaatggaaggcatttacatgagtgttagtgaagctgtagcagcaaaatctccaaaatataagaatcaagtgtaagagtaataaataaagtgctatgcgtactgtatacttaacaactgtgaggtTATATATATATATATATATATATA
comp33280_c0	4155	perfect_SSR_1	(A)11	40	50	gaacagcagaaatgaactagcgcttgctgcagctgctacAAAAAAAAAAAgacttcatacttgcaaaaataattatatatgctagaactgaacacaagatggcagctacagtaccatctacttttacaaattaaacagcccaacatgaaaattcatctcctacaggctaaagaaacaattacaaaatcggtagaaaaaaaatagaaactaatgtacatataaatcggacgacgaccatttggaatccgagcttctgttagcatccgatggttgcatatttcattgtcagtaatgatgttcatagacaaaacatttttaggagagcggcttgtgtcggtatcattgttagt
comp33296_c0	1522	perfect_SSR_1	(A)12	22	33	cgggccttcaagctttttcttAAAAAAAAAAAAttaattcgcaattcacggctctagatggcagcagcagcgcaaatagtaataagttgccaacaaaagggcgggaagggaataaaattcgcctaaattaacccaaacctgttgaaaaccctaaacgtcaacttattttgctccatctttatcactctattttcttttctccatgggaattaagggtttaacgaagctattggccgataacgctccaaaatgcatgaaagagcaaaaattcgagagctactttggtcgcaagatagcaatagatgctagcatgagcatatatcagtttcttat
comp33314_c0	1437	perfect_SSR_2	(GA)6	1387	1398	cagcgacgtcatcaatgtcgtcgttgaagttgagacgcagatccacgcggacggagagaccgaacagggttctggaccaggagagggcggcaacacctagaggagtttcgtaggcggaggtggtgatggtcgggctggtctcaggcggagatggtggaacggcgacagcagcgcgtaggcaggcgggcatggcgacaactgttgcttgatttatctgctattttagaaggtgatgttattaatttctttttggatagaagtaccagatttggggattttatttatgaaaggagaggaaagGAGAGAGAGAGAgggagggaggtgaggttaccgtgggtggagtgggacaag
comp33317_c0	1170	perfect_SSR_1	(A)23	1	23	AAAAAAAAAAAAAAAAAAAAAAAtggagggaacggcaacgcacagaaccgtgaaagtaaacggaataaacatgcacgtagccgaaaaaggagagtccggtccggtaatcctcttcgtgcacggattccccgaactctggtacacctggcgccaccagattcggtccctcgccaacttagggtaccggtgcgtcgcaccggacttgcgcgggtacggcgataccgatgcacccagtgacgtcaccgcttactccataatgcatctagtcggcgatctcgtcgccttaatcgattctctctccggggaacaggtgtttgtggtgg
comp33325_c0	3117	perfect_SSR_1	(T)10	1050	1059	gcacatataaaatttcgagggtataatgtagtatatgtttgataggcatgtttgatgatattgacaatgatgtttctcaaagttcaaactgatggaattctgtattcacattgcggggtttaagaaaaaacaattaaaactattattttgatggcaattagaaccaattaagttacaaaggctgctgcttactaaagttttagaggttcgttaaaagatgtgcatgaaataaattgcagtgcaggtttgttatttccttgttactttggtctgttttgaagtaaattataagatggaaacTTTTTTTTTTaaatatcaatatgcttttattttccggagcttcttcgcaattcgaggaaaaggctgtgtacatcatcgatcttcccagagcccgctatt…
comp33327_c0	1701	perfect_SSR_3	(CTC)6	258	275	acctttttctaccctctacattgttaatcaaacgcctttcaccttttacttccttcaaaaaccaaaccatttccaactcctccatcaccatcaacaacacataccgacagcggaacaggactccgatcatcttcatcgctgctgacctcaccaacttcattatcactgctgcaactcaaaaacacctcactcccactatcatcgatcaacacctgaacatgaggagcaaccatagaagaagaggctgaagcacccctCTCCTCCTCCTCCTCCTCgacatcgatcacgagctcatacccacgatcgttccccgatccctcttcactgttctcctcatcactctgtgttatccttctgtacaaactatcatcctccacgtcgtaaaaatttccagtccga…
comp33359_c1	1505	perfect_SSR_1	(A)10	92	101	tatatacagtatcatcatatgattctatcaaaacactagtatctaactgggatctccttacagctacatttggcagtaaaatttgaaaaggAAAAAAAAAAttaaaaaaaaatacaacattaatctcctatttatcaattaaaggaccatgactattgaatgctttgatttggtacagtaggtggagaggttctaaatacatgttttctacatctctgaaatatgctatcatatagaagatcgaattgtactcctgctctctctcggttcacaatgaacagaatgtggtctgcttctaaaatcttgtaataccatatccctggttgcaaaggatgaaattcagagtcattaacaacaaaatggctaggatgctcgattggtattcggggatgggtcata…
comp33397_c0	1051	perfect_SSR_1	(A)11	36	46	gccaatcctaattactttaagccaagtatatatatAAAAAAAAAAAggaagttccaacttctatcacgcaaacagaaggaatatttaggcaacatcagcacaaatatacacattaggataaatgaaagatcaatgcaacaaattccaaaaaaacctagaaactatttttcaattttctttcctttcttaattcaaataaccccttcttgaatacccaattaagagcagcagctagttttctgggtaactggttgccctcgcatttgcacagtccctggtcgcccggcatttgcagtaggttgacttgccatccggctctttatctctgctgtcatggtcatgaatg
comp33408_c0	1968	perfect_SSR_3	(CTT)5	435	449	aaaaaactagaaggtaaatcattcacttctcttcttctccttcttcttcttctctttcttttccttcttgctctccacaacagcctcgactttctcttcttctgcttcctttcttttcttcttcttttctttcttacttgactcttcttcgactttcttcaccttttccttcttctttttctctttcttctccttcttcacatcaacatcttcatctgcggcctcctctgctttcttcttcttttctttcttcttctcctttttgacttcctgtacttcatcaacattctctacttctgcCTTCTTCTTCTTCTTcctcctctctccgttttctgaatttggttcaacggcttcttcttcatacttcctctttttagccgcagatgcttcatctccatc…
comp33411_c0	1117	perfect_SSR_2	(TA)6	62	73	agtatagtgaatagtggttgtacttgtgaggaaaaaagggtaacacagaagattgtaccgcTATATATATATAattgacagcatactataaacatgtatacaaattgtagattcagcagcataaaagaaacaaaaaatcaaaaatatcgaaacagtatggaagcaaattactgttcgctaacttgatagtgaactcttttctgaactcgtttctgaaataaggcgtacttcatataaatcagtctcttctccattcccaacttctgcagttattcctggtccaaagaatgattgaaatttcccctgtctcttttcaaaatccgataattccaaagcttttgcttcgaaaacaagaactaaagagtatctccca
comp33453_c0	3668	perfect_SSR_2	(AT)6	2012	2023	tccttcaagcccaacagtttcttttgctgcagccatagcaagaaacccagcacccatttccacctcttgcaatccaactactactaacccaacctctgaagctgtactacccacccacgatattagagaatcactggatgctcttgcttggccaacattccaagttccacatagtatcttaagattctctaattttgtgtacataagctctttattagaaagctctgctcgcatgatactatcaatcgtccccggtgacgtcaaactccatccacgaatacctccatggtttgcaagagaATATATATATATaccaccaactgacatttttattactggactactatgtgcaacccaactccctagtaaattcccatcaagatccaacacttgaattgt…
comp33462_c0	1571	perfect_SSR_3	(CTC)5	374	388	gttggaacaataaacaaaacattttgttctatatacaaaaattaaaacaaataaaatcaatggactccgtttttgccccattttgagtttattcacgtaaataattttcagggattctttttttcattttttcatgatccattttggtatatatttcacacattaatccttcagtgaacattgggtgaactttaactgcttaccgaatgctcccagtacaccacaagctacttccaacagtttacctctccttttggacgataccttcttctccaccgccggcaccaactccgtcgccctCTCCTCCTCCTCCTCgggaaacaaaaccgaatcgatcccctgtaccgaaatcctcccatccgtgtaaatatcgggatcgaacaagtaagccgaactttc…
comp33468_c0	1625	perfect_SSR_3	(TCA)5	113	127	tttcttcctaaatgaatttcttgagaagatccaaactccttcaatctgctttctcctccctcctcaagtccaaatccaattcctcgactttaaaccctaatcatactcacatTCATCATCATCATCAaaatcttcctctcttccgatctttctatactaaccgccgcaccacccagaacctagaacctttccagcgccgccgcagccgcttttataccgcctggcgtcgcaaccctcgcgtcatcctcgccgttactctcgtctccggtgccgcggctgtttccgtctactacggaaacctcgagactgtgccttataccaagcgcacccacttcattctcctttcgcctaactttgagcgccagcttggggagagtcagtttcaggagctgaagtcac…
comp33479_c0	2281	perfect_SSR_2	(AT)6	88	99	ttttaacagaaataaacagcttcaatagcatctcaatccccgtacaaaattatcctcttttgcatatatgataaacattgcaaatcaATATATATATATagtcaggccgacacccagctcactaatcgataggtacagaggataataatgacagtaatacatataccacaaggtacagaaggaaaaaaaaataacaatttaagagaggccaagtacttttccagaagcaatgtcgatatcaatatcgaagaaacatggccttgtgggaaggccaggcatagtactcatagtaccaacaaggggatatatgaaaccggcaccaatgcttgccctgacatctctaattggaagtacaaagccagagggagctcctttttgtgatggaacatgcgaaaacga
comp33484_c0	1249	perfect_SSR_3	(ATG)5	67	81	caattttaattttttctttttaaatgttacgttaactcatagaatctacatccataatcaaagtatATGATGATGATGATGgatagttggacataccaaatattgtcaaattctatattttattttaaatatctaattcatactcccaaatgattcacatagattgcttaaggcttttactttcattccactgatgcagaacatttccattgatatcatagaacaaaacatcaacttctgtatctgttaactgcagcgatatgaatccttgtccatcgtagaagaatcgcaacttctcttctgtaggtctgtagacgcctcgccatgcttttgatcctgccccacttgttataaactgtaaaggacctttattgctactaa
comp33500_c0	1361	perfect_SSR_1	(T)11	1271	1281	agacgaggatgtggacaccatctttgcagaggtcttagattggctcatcgctcgagcacaacaggctaaagctaaagaatccattcaagaaactacatctacctagtcttgttggtttattgtctggatttaaacttggaatgaataagcttgtacgcatatttacgactttcccttatttatacctatgaatttgcaatctaaagcagttcggattattttctccttcttactagcacattttttatatcacatattgtttctttgtctaacttgttctgtaaatatgtgttttgtaagTTTTTTTTTTTggaattttatatcgtatgattagatataagaattcttttgatgtagtttgactctttgagttgtaagctatcagttgaag
comp33508_c0	2391	perfect_SSR_1	(T)10	1084	1093	taccaggacaagcgaaagagcgtataggagaagagaaccctcagatgaatatttcgatgataaccataagataccagattctgctttgaataggaaaaatgaagacagagcttcaccttatgatgataaacgcgaccaggttcttttcttaaataaatataaaagaaaactctttaattggcaatcatggttttttatggcttcaatacttattttcttaaatacccgaaactcgtgcaaaatcaaataaatgaaaacagtaaattatatcacaaattaaaactattgaattcccacctcTTTTTTTTTTgcactattcagttgttttcttatatgccactaacagcttgcgggctgattgttttgaaaggggagtttaggctatttgtttggcaattt…
comp33519_c0	1125	perfect_SSR_3	(TCT)6	355	372	tcattctcttttattccataatttgtctgtatatgaagcatggacctcatcctagtttacatttacaattaaacatttagcactaagcattcataattcagcatttcaaacaaaccaatcctaatttcggtggttataagaaaaggcttttttttctccaaacatgacactttagtacttaagtggtcttctatttacctcacactgataaacgcttatacataacacatctacagtgatcagacatctggattcccatataaccattcaatccttgaatgtgtagaattcaagtagctcTCTTCTTCTTCTTCTTCTccaatatctcaaacaaactaccatcaaaaactcctctaacagtatccttctgcaataaaccattttcatctttccctacac…
comp33524_c1	2677	perfect_SSR_3	(GAA)5	2084	2098	aatgctcatcataccaaattatcagagttcaatgaagaggatgtaaaggacattctactacatctaaagagttcatattcatatgcattaaagctgcttcatataacacttgcaagctccagtgaatcttcagtcccacctaaagaagtttactacctatcaaacaaccttttagacctcattgtctcgattgaatcatcgcttggttcaaaatacgcgtcacatatattatttgttgctaagccatggctttctgttcttctactaggattagcttctaaccatctcgttaagtcgtatGAAGAAGAAGAAGAAggtggcaaattttcagcgcttccactatggctttcagtattgggtaagcaagaggatgaagaaggcttacaagtttataaaaat…
comp33558_c0	1386	perfect_SSR_1	(T)10	159	168	gaaagaacaacaaaaaaccaatacttggtggaagaaggaaaagaaaaagaaaaagaaaatgcagcaaagtaaatttgatacacataaacaccaatcgcccataaacaaacaaacacagcagaagcataacttaacaaaatacaagaaacaaacatacaTTTTTTTTTTcctttttattattcacagccaaatttagtaccaaagctagtgaggcagatagcaaaagcctgaaaagcagagagaggctgtctgtaatccatagtgaaaaggtcatccccaaccttcccaaactgaagcaaaaccacttcttcatcgccgacgttgccttcctggctcggatccactgttgccacaagctgaaagttcttcactgaagcgaccgttaccctaccgtgaaaa…
comp33587_c0	1399	perfect_SSR_1	(T)10	101	110	atcattaaacattaacactcatgtatacccctatgtattctacaatgcaaacattctactttttacacaacaaaacaataataaagaaacataaaacgtgTTTTTTTTTTcttcaaaacacgtccttaaccaaaatgttcccaaaacttaaccggcttgttcacaaattattaccatgtcaatacactcacatttaaaattattttttaaatatcacttgcagattgaaaataagtttattgcatagaagggttaaaagcagcacactggtggaataaaccgttgataataattgcagtacacattattgacaaagcaaacccttcaaaacagactgcatgcttctaacattcgtgcaaacacagtaaggttctattgtgcattcagcaaaccagcttt…
comp33587_c0	1399	perfect_SSR_1	(T)10	1353	1362	ctgggttggctgatctggtagaaggaacgggactagcaacatggaaaacgccaacgcagccttcaatagcagcagctaccgattcataatcaagaacgtctgctttaaaaagtttcaggttttctgatgcattttcaaacttcatcaaatgagcattcttttcatcatctggatctctgactgttccatggactttgtaacctttggagagtaatcccttaacaagccacgaggccagaaatccacctgctccagttacgcaaactctcttctcttctgatttctccatttatcttgaagTTTTTTTTTTgtggataaatattgaaagtggggcagaagacaaatgg
comp33630_c0	1389	perfect_SSR_3	(CCA)5	574	588	tctgggccatccggtcgcccgaaacccgaagaagagttgcctccgctgccaccaaaacaaccaaaacccgaagaagaattgcctctactactaccaaaacttccaaaacccgaagaagagttgccaccaccacctccaaaactacccgaaccagatgggctgccaaacccacctccaaacccacccgacccagatgagtttccatatccacctccacttccatacccacctccaaacccaccagacccagacgggtttccaccaccaccactgcgtccgaacccggatccagacccaaatCCACCACCACCACCAtatccaccacctctgttgtagcctgaaccaccaccaccgccaaagccgcctcggttgaacccgccaccaccgaaacgaccaccg…
comp33637_c0	1010	perfect_SSR_1	(A)11	1	11	AAAAAAAAAAActgagttaacatcgcaaacaaggttatattgaaaggccacgatcaacagaagcaggtattaaagcattatacaagtacatggtacaaaacaagtttacaaatcaaaacaacaagtaaaggaaaattccttgtttcaaacgcagtgccgtttgggattacaaacaaacctctggtttagcagacttattgtatacaataacctcattataagcaaaggaagccgaagccgataaaatgactagagatccgatcaaagtcaagcaatctcattttcatacacttcacttgcatatttccagt
comp33638_c0	1073	perfect_SSR_1	(A)11	59	69	atgcactaaaacaatacacaatatcaaataataaaaatttaatatttgtgatcttgacAAAAAAAAAAAtaagtgcacaataagtaaattagtattacatgttaacggaactcccaacaaattgcatctatttttgtgattcaatgagaaaataaacgaaatataccaaggccaacagctgacaacgataaaacggcaccaataccgtattttattaaatctaattttgcagtctccaattgtgctcttagcgcatgaatttctctatcaagtttgctattcaactcagtagtttctgaattttgcttagctagctcatctctagtccgccctctttcaaggttgaggtccaagcgttgtccagcagta
comp33688_c0	1254	perfect_SSR_1	(T)10	1185	1194	gttgctcaagtactgagattaagataaaagatgatcagaagaatagtagagcatcatcgcctgtacttggtcgtgaagttgaacgtggcacattgtcttctacggatggtgtgttaatttctccggttggtggtagaaaaaccacaaaattttgccagaaaaacacttatgaagaggatgtgattatactgtcaacgccaactagttgcttctcaaaacgcaataagagcaataaagtttgcaaggatgttgtcgacttgacggattctccgttgattatacagctgtaaaagtttttccTTTTTTTTTTcattgttgtaatcgatattatatgtatcagaaacttcgagtatggaaacaatgagttcaa
comp33689_c0	3815	perfect_SSR_1	(A)10	3	12	ggAAAAAAAAAActtttgttaaaacaatacatcattattaccaatcaaaaacaatttgatctctttcaaaaatatccccaattctcaaatcttcaatggatgaaatcacggcagagtcaaatcatcgatacgtgaagatgcaatcggagccgttgatttctacatctagttcatttcgtttacagccattagaagatagaaattggatttttgatgaattgccgaaagcaaagatcgtgtctgtttcccgacccgatgttagcgatatcacgcctgcccttttaacgtacaccattgaatttcagtacaagc
comp33690_c0	1254	perfect_SSR_3	(CAG)5	295	309	tggcacaaaacttgatgcaaacataaagcagatccatttctacaaacattgagagcataagaaagaagcaaaaaaaaatctaaaacatgacaagcagtgctgcaaacaaataatagcaagtacaagcatcctaggaaacaaataaacagttcaaaattgctcacatataacataattccttgtcagctttgtcttaatcaaacaagctgaaacccatatcatcatcctcttcctcctcaggctcctctttcttctcctccaccttctcagcagcagcaggagcagcacttccttCAGCAGCAGCAGCAGgagcagctgcaactgcaaacttgctcgggtccttcaagaactccttcaccttctcagcctgagggaaggtgtactcagtatcaacagcaa…
comp33731_c0	2432	perfect_SSR_3	(CGG)6	493	510	ttacaacgacgtcaatgttggcgaaagcttttaccaacaatctcaacagagaaacgatctacaaagaaacgaaaatccaacaatagaagaagtggttaacgtaccacctccttcacagccgcatcagcaacctccgccaccagtgaagccccagatcttaccagatgtcaaaccgcacgaacctccgcttcctccggttcagcagcagccgcctcgacctcttcaaaatcagtttcaacagggagatacttttcctgaaggtaattccaacaacatgaatggaaccggtggcaacttcacCGGCGGCGGCGGCGGCGGgggcaactttaacgccggaacgggcggcaatttcgccgtcggcagtgctgctggtactggtggtggtgggacaacaacatt…
comp33731_c0	2432	perfect_SSR_2	(AG)7	1694	1707	gatgacgcaggatcggagcatcaatatggaggaggtgtaggcgatggtggtggaacccatggtaaggagagagaaagagttaacgagagaggtggttcagagagaaggcatgaaagagagaaggatttcgaaggagggcaggagatgatagaaagaaggcatagaggcgaagatagagggagggaacgaagtagagactatgatagagagagggaaaggagtagggatagagatagaggtgaaagagagaggtatagagatgatagagatagacatggagatcatcacagcagcaggcacAGAGAGAGAGAGAGggaaagggaggtggatagagatgatgattgggacagggggaggtcgaagggaaggagtcgttcaagagaagttgagaacgtgaag…
comp33740_c0	1298	perfect_SSR_3	(TTC)5	1011	1025	aatccagctttgtgttcgtccaaccactttggatacctttctcctatttccttcatgggttcatgaagtatctctttagatagtaactgttgcatcatcgtctccactatagattccatatcctcagaaccagccatctcttcaaattgtttaacaaaatcctccatctcgttctccatccctgctcctccacctcctctactattcaccgattcaagtccctttaccgcctctttcgtctgcttcctcagctcttccaacgcctccgatgcatgatccttcttcttaatactattggatTTCTTCTTCTTCTTCgaccccaattcaggcaaccctaaccctaatccagacggcgttgacgatgacgtggattctctactaacgctcgtttcgttcggt…
comp33762_c0	1153	perfect_SSR_2	(GT)6	1141	1152	agatctccaacgtatgacgagattatgcctggtgtggctatgtcttctattgtgagatgggtgactctgcctttagcttcagagtcgcagtctatgccgtgccaatcgcagcagttggtcgttttgttccaagaggcaaaaaatgaactgttgcggaaagacctttttatcatcattagggcaaagtagtcctttgggtggcattggaatgtggaatttggcagtgcacatgatactgatgctgctgatattgagagtaggaggagaaagaggaatggagatgtattgaatgcgaacatgGTGTGTGTGTGTg
comp33764_c2	1069	perfect_SSR_2	(GC)6	83	94	gaagggtctggatatcgacaccactcaccagcatgtgatgggcgcttggcctcagagtttgccaatgctactgaatcttcttGCGCGCGCGCGCacacacatacttcctacttatcaaaatatggactgtgattattgctggatttgaaagcgaggaaggataactgatgagtccatcatgtacattgtagaaacgatgttagttatttgtgttatgtcaaagcttatatatttgcagataagatgagcaaacgtgtagaacacagaagtgaaagagctagtgcaacgcatcctcagtcaaagactttcggttatcagagttcaactgtgacgtatggtggtgttaacagagcatattatacatcatctaaaataaggaagatggttggtgatg
comp33773_c0	1772	perfect_SSR_1	(A)12	1686	1697	gtggaaggagttggccaaggatgctgttagtgaaggtggtagttcgtatgctggtatcctggagtttattgacgagctgtgtaagtgatcaagaatcagcgattgtagtcgttcaagtaatcatatgaataaaattctattattatgcataaagagtagacaagtttaatcgaacaacttgttagtatatttgcatgtttttgggttcgtagggcatatgtgccgtcaaattcatcattttccatctcttttgatgaacaggaatgtcgagtacaaactttttggcatttctgtttctttAAAAAAAAAAAAggaaaccaagtaagcttaatgatgtgacatcagtattttctttgtttcttgtttctaaacctatcaacataggtg
comp33785_c0	1179	perfect_SSR_1	(A)10	817	826	cctcagtctacaatacattgggatttcttccctgccacgtagcaattacctctgttcagcacatctgcagtctcaagcatcagaccttggaattgcaatagcagcctctgctcaagcttcagttcttaatgattgcaatattgtcatgttttacctgtgcacttcatatctctcacagcagctctgtctcttgcgcagcaactcactactgcattgccatagcactacatgccctttgccatagcacaatgatatgataatttttgaacatattgataaatgaagaaaacatcttgcaatAAAAAAAAAActgagattgataaagaggaaactacccgatcttctaaagatgcaaggctctcaaccagtccgaataatcaaggggtctcaaattctttg…
comp33799_c0	1198	perfect_SSR_2	(AT)6	97	108	atatccactagccgtatgcatgcataccacagccaattgataatccatatctaaaacatgtttatattgcaacaaaatctactgaaactttataacATATATATATATacacatatgtaaattcccgtctacatacaacagataactaaacgatcatcatcctatagacagaaaaaaccctaagcaaacaacaaaccatgtatatgtgtttttaacatcttaagccgtagccaaagggacctcaacgttggggttgtcctgcaaaaaattgctaacgatggatccaacatcctccagcccaacacccatgcacaacggccctttagacactctcaaaagcccatcttcaaagctctcattcctaaccctcacgttgggaccatccctacacttgcccat…
comp33809_c0	2097	perfect_SSR_1	(T)12	1949	1960	tggtaggtcattcgaggaaaaggttcttacgtgagatttgtaatcgtagcgatccaagggaaggagatgctgccacggctgcggttatcccacgtgttatagaaagcggagctaacattgtgcgtgtccataatgttagagattgtgttgatgctgcaagagtaggcgaggccttgcttcgaatatagtatgcattcgagtatcaaaatgctaagcttgcatagttctgagtaacttgaacattacatcaaatgttgttgtgactccaagactgtccaatttttgaaaatagagctactgTTTTTTTTTTTTgtattgcattgtaatttgtaaacagtatacaataagtggattccaagtaatggtgtaatttataaacgctgtatgcaataattggtt…
comp33828_c0	4578	perfect_SSR_1	(T)10	4569	4578	aaacctttgggtaaaaaggttagaacattgtatttggtcgttgatactgaattccccttaaattggacagctgaattagcatcccgatcattacagaagatcgtgcgatagccaggcgcctgaggctggacgcggccaagttgtatcgacgacgacattcgacgactgtgctgtgaaactcgcgacgaggatccaaaactaccgcctctgctgcttctagacgtggacgccctaattcgatctataataccgttcatattctggttccagaaataaatatttttacaaaattttattgtcTTTTTTTTTT
comp33833_c0	3519	perfect_SSR_1	(A)13	99	111	ggaaaatgcacgtttcctgtgaataaaaacgcgggcgaaaattcccgctcttcagaactccgcttcctccaaatctttcctagtccaacgaacactccAAAAAAAAAAAAActcaactatggatgccgcagtcccgacatcagaatcctccgcacgccgcccgagaagagctgctgctgtagatctagcaggcaaatcgacaggctcggaagacgcatcggacgatttcgaggatttcactccgaaagcaaagcggaagcgtggagttaataccagatatttgggtcttgaggactacagtttgattgatattattaaatccaatgtcaagctgataccccatgcagtgaagcaattagctgctaagtacgagtcagatggaaattctgtgttggctga…
comp33864_c0	2266	perfect_SSR_1	(A)10	8	17	aaggaatAAAAAAAAAAtcaggaaaataagaatccggaagtagagtataagagggagaagaagagattgaatatataataatttatatatttaattctcgtttctctttctgttgtcggaatcggttcttctgcggtcaaggaaaaattcagaatgggtgcaggaggaagaatgaccgtcaaagaacgtgaggtccaagaagaccttgaaacattccgccgtgtcccaagtgacaaaccgcctttcaccgtagggcagctcaaaaaggccatccctccccactgcttccagcgctccatcctccgctccttctccta
comp33864_c0	2266	perfect_SSR_1	(T)17	1322	1338	tcaggggggcgcttgctactgttgatagggattacgggattctgaacaaggtgttccataacataacagacactcatgttgcgcaccatttgttctccaccatgcctcattatcatgctatggaggcgaccaaagtgataaaaccgatactcggtgagtattataagttggatacgactccggtttataaggccatgtaccgcgaggcaaaggagtgtgtttatgtcgaggaggatggtggtaaaagtaagggcgttttctggtacggtaacaagctttgagttctctgatgtaggatcgTTTTTTTTTTTTTTTTTcatcttttttctttcaaagtgtacgcatgtgtttacctgtctttgtgccttctggcttggtttattgtcttttttcctctct…
comp33865_c1	1110	perfect_SSR_4	(GATT)5	146	165	aaaaaatagttttcttacagattgaatgaagaaatcgagctgtacactaggtttctctgcacatggatctttttttcagtgatgcatattttttacttgctctgcattattttggaaagaatgtgataaacataaactggtgatgGATTGATTGATTGATTGATTcaagctatagccaatggactgtaactgtaaccagcaagtgaataacaaacgctagaagaactggattgcagttcagtgcaaggtcgaggagaaaccaagtcagagaaaccagatacattagtacatacccaccaagggtcagaagaagagctcacagacaatgtgatgttcgataagcatattgcagaaaacgggtcgttttctacaccagaaaagatgcctgctgtcccgata…
comp33880_c0	1862	perfect_SSR_3	(TAT)5	1800	1814	ttcagtgtgttcgcatcaaggtgatgatgatgtttattctgctccttgtctgatgcgtgagaatgagatcttggatgagctgctttacgattcgaaacaggtggtttcgaagatttagatgcagcatttgggatattagggttagggttagggtttgagatggcggaaacttcggatttcttacggcggaagtaatctgcgaggaagagaagtgccagcacgccgccgacgagtactgatagaagtggtactgacaccgtcgacaaattcactgatgatgaagaggatgatggcattttcTATTATTATTATTATttttttggactttgctttgagttttgggttctagaactgatatgcgtg
comp33889_c0	1459	perfect_SSR_3	(TGA)5	391	405	atccaccgccagaaaattcgaccagccccactttgtcagaggtgaactccaatccagggatatccactccagatccgtcggctactcttatgcctacccctctgatcccattcaactcgacaggtcaccctatgatctcacccgcacctctcctcctaatttcgattctttaatcgtcggcggcgacacaggattaggatatcaaaacgaagaggaggacgaggaacatgaagaggtaggaaacgctggattaagatttcaaaatgatggtaaagaagatgacgacaacgacgacgatgtTGATGATGATGATGAagatgaagacgaatcggaaagtgcagggggattcatcacagtcggaggcgttaggatatacactgaagactgttcttctcccga…
comp33931_c0	2418	perfect_SSR_1	(T)16	261	276	caagaataagtttttaacataagacagtccagaaattcacagatgcgttaaactgaatacagagatgaaaatagaaatcaaacccttgataagaataactatatgtcaaacaacattctaatatcattacaatttatcgttaacttaaaataactgcagaccactgtagtaactgaagaatactaatccaattataacacaatagagtagatgatacattcacccaagtagccgtagtagttggtaccatatcaatcaacTTTTTTTTTTTTTTTTgggtttttatctgtataagcaaccccgtaatgtaggaataatctctagcagcatacaaatacaaaccatgtttccaagatatggatattcatcagccttcatccattagtttcttacaagctt…
comp33935_c0	2210	compound_SSR	(A)12tcaaataagaaattaacagg(A)10	86	127	atgtacaaattaaagctacaatcactttcttctgtcgcttcacaattccaccaaaccaatacaccacactagccagaaacaaattAAAAAAAAAAAAtcaaataagaaattaacaggAAAAAAAAAAtgagatctatttaaatcactcgagtaatgaaatgcacaattaaccttccacatttaccccttccttaaggtgtagcctgtgcaggcggggaaggcccaccagaattggcacccttattatccagtgtatcgtccgactccgtcacccctcggcttgcaatctcctccatcattctgaccacctcgctcacttcaggcctggactctggcatgatggctacacaggccatggagagctgcagcaactggaccatctcctcctcgacgttgcca…
comp33937_c0	7514	perfect_SSR_1	(T)13	7319	7331	aaaactttgggatgcaaaaaatactcgattagtttaccactggcagaagatgcatgaacggcacacttttcttcagccatactccagaagcattggtggtggagtcgttagagctgctgttactgatattcaggtgttacctcgaggattcttaacttgtggtggtgatggttgtgtgaaacttgtacagctaaaatgataagttacatgcttacagccaacaaaatattgaatgttatgagacatataatgcttatttttggcgtataccactggacatggacatccacagaagtgctgTTTTTTTTTTTTTaatttataaaagatgagataaggaacatatgcaaactaatttgttagtatcattttttagacggctgatgtataatgtacattaat…
comp33939_c0	1558	perfect_SSR_1	(T)10	240	249	taaagctttatcagctgaacaaagactcgacaatagaaagcgaagccaagggttttgtatcatctttgattttaattttgtttgtaatttacatttaaaattaaagtagacttcatataaacatggacggagaggagctcagcgcgcaagaaactgcgctttacgatcgtcagatccgagtctggggcgtcgatgcacaaaaaaggttaacttaagttttcatatttgcatattttgacTTTTTTTTTTggggttcttggcaatctctgtcgattaatttaggttaagcaaggcaagggttctggtcagtggaataaatggcacgtcttctgagttttgcaagaatattgttttagctggagtggggagtttgacacttatagatgatcgtgcaattac…
comp33968_c0	1196	perfect_SSR_1	(T)13	1136	1148	aaaggaggaagcgggaccaatcggaggtgaggaggtagataaggcgggactcggaggtggagtagggaggagagcggacgagagcggactggtggtagcggatttgggcgaggagggagtgggagatttggacgtggaggaggaaaaggagggagatggggagaatgaggaagagggtgatttgggagaagagagcgaagtggctacggttgaggatgagtgtgatggaggtgaggaagatggatgggagggagataaattggaagtctgctggttctaaatccatggcggatttgttgaTTTTTTTTTTTTTctttcgattatttgtattgttcgcggagagggaagtgggaggtttttg
comp33971_c0	1596	perfect_SSR_1	(A)10	28	37	gtaacgtattacatgtcaacctagtacAAAAAAAAAAcacttataatccttatttagcatagtaaatatagcaaaatatacatgctaaaggttcaaggcacttgctttttcagacttcatgttatctccatctttcatgttaaactattgaagtcctaacatacatggggatgacattatcattttcctcaacacattcaacaggaattaagaaaaattgcacccttatattggactatatcaactcaatattacaatttcaagaaatctaataacagccgcatcgcaaagaacaagcacaaaggtaatgaacgaaaatttcaaataagatttgctt
comp34003_c0	1151	perfect_SSR_2	(TA)6	11	22	tgtgtgtgtgTATATATATATAtgtatatataggttttaaaaggtgaaaatgtacgacgaggtgtttttgggtttgtgaggcgaggcgtaagccttgaaacgttgaggcataagcttttcggataaaagaaaaatgcaaaacatataatgaaatttgaaataaaataacgttaaatgtcaaatattaaacaagaaaataaagcattcgaagatagtattttgaatcggtggaatccgataaatctttaacccacttccacgcaatatctttcttgctcatctcttcccttcagtagtttgcactatgtactgctactgctgc
comp34056_c0	2441	perfect_SSR_1	(T)13	2420	2432	gcgacgtcgttctgaaacttggaaactttccctccatctaaagatccgttgctgaatccagcataagccgcagctgcatagaatctgtcgggataggcgaggctcgaatttaccctcgccgccatttaaattttgacttttcttctgaaagattcaacagagatctagtagaaccaaaaagagagagagaatatatgagatctgaagactgcagattcagcttttcagcgtgtcggggcaacggagtaattaaagaagattattaagagcataaaaacattaagtaaaacattttaggtgTTTTTTTTTTTTTaaaggaaaa
comp34061_c2	2808	perfect_SSR_3	(AGA)6	302	319	aataaaacaagatctagggtttctattatattgcggcgctgtatatttacggttcatctaaaagatgcctcctcgaccgacaaagaaagcaggcggaggaaggaaaacgtctgcaaaggcggttaaaggcgcaaaggccgtggcagaagatgcaccggatgcagaagtaaaggggagcgagacggtgaaagtcgaggaagtgacgacgactgttgtcaaagaaactagaaaggagatcaatcttgaggaactgcctgcgatttccaacgaggaatctaagggggctgatgctaatgaaatAGAAGAAGAAGAAGAAGAgcaatacgaagaagaggaacacgaaccagaggaaaggctagagcttgaggataacgagcctgagtatgaacctgaagaaga…
comp34070_c0	1228	perfect_SSR_3	(ATC)5	853	867	atttgcgctctgaagattggccccatctaatactgctccctttaggtttgcaccgacaaattcacactcacgcaatattgcatctttgaaaacggaatcgcttccttctacttccgtaaattttgctttctggagattagcgttagaaaagatggttttccgaatagaagcatgtatgaaatcaacaaaggagaggtcgagtttagaaaggttgagaccagaaagattcactcctcgaaatctgactttatcagattggatgcatttgacaacatcttttctggtcagttcagctgtggtATCATCATCATCATCctttgccttattcatattgtttatatgctcaactaatccaagtagctgatagtattctgcttctcgcaatactccttggtactc…
comp34084_c0	2077	perfect_SSR_1	(T)10	1814	1823	gggatggagctggaccgaacgatggattgctgctcgtccatgggagcctcgtcttaacgttcagcccacaagtcccaagaaattaccaactaaactaaacagaaaggtaaatgcaaactctgcaaataaaattccacctccaaataaaagtttggtcaagccagtagatgaaacagtagctatacaagaatcaaatgcgaagacaggagtaacttcatctctgtcaaaagcaaaggtgaagcatgagaaacaacaagcaaatggaatcactgtttgagataatggaactacgtacatggaTTTTTTTTTTaaatatattattattattgtatattttacatgtatgtgtacatgatgcggaccggaatattgttgtacaattggtgaagtttgtcctta…
comp34090_c0	3518	perfect_SSR_1	(T)11	3367	3377	tcaaatgatctcttctcaaatgttgttgaagaagtttctggaaagttggacaagttagaaagtgcatttgcaaggttggacaagaggacttcacttttagaaactagactcagctgggaagaagtggagataatttctcttataaaccgattaggcaaaattcatggtaaaaacaaaaaagcagatgcagtcgatatctcttctacatcacatactgctccctacagagaaattcaaagaattgtagctggattttcaactgcatatgttcctcatggggttcaatgcctctcactctaaTTTTTTTTTTTcatttatcaaatcagtgagatgcaactatatgactcacccccatcaatttatgtaggggcatagtttttttttacatgcatgaacatg…
comp34106_c0	1512	perfect_SSR_1	(A)10	92	101	cctcaatcaaatttaaaaggagttttatgaagtaaaaaagtacaggccccagtaagaatgcatataaaagcacaaaaacaaaaaagaaaagAAAAAAAAAAcatcttataagaatttgagaattaggggcatcaaccgtgttcttcaatgcacaatttttgcatattctaaagccaaagaaattaacaaaacccaaagccaaagcgaaatcaggaagcaacaagatcaggtgcttggtcctcaaccgatgttaaagcagtcttaaccttgtttatccaaacgtccaatcgatcccttatagatttgatttgtgctactcccagaactctaggttgaacccatgacacgtaaacgattccttctacttgatctattatgccttcaataagatgcacagaa…
comp34120_c0	6213	perfect_SSR_3	(TTC)5	5831	5845	tcagttccaaacaccttttgcttagactctgtcatctgcctgaatgcagatattgaatcttccactacataaaccggacaaatatttttatttttcttctttcttgattttttgctctctgaatcaacaacagatacatcaacggtcaaatcttcaacatctttaggaggctttttcactctctttttcaaactagccaatgtatcagacaacataaacttctcttcaacctcagccctagggtttcgagcttcttccctagcttccaaatccgaaatcttcactattttcgaaacccttTTCTTCTTCTTCTTCaacataataagcggagcatcctcatccaattctccttcaccgccattagtttttctcttagatcccttaatcagattccccgac…
comp34130_c0	2602	perfect_SSR_1	(T)10	2372	2381	tttcgatcaaggatgtaggaaccggctttttgctttacggctctatgttggatgacatcggcatcgactaccctaaagccccgacttatttcggtgaaatgatcggccagatgatagtgtcaaggagccttagttttaaggtagtggttgagattttgaagaaggtggaggagtccatgtttaaatctcagctttttgacgcggttatgaataaggccaaaggcgatgatgttttggggttggaagctgctgatgttgaagcttgcaaaagcctgctttcttgattcggtagaagttgccTTTTTTTTTTgtttcattcgtgtatttttatatcgaggtatttggttagattcatggttttgatgcatgactttttttcaagtatgtgccgctcttttt…
comp34133_c0	1837	perfect_SSR_1	(T)10	172	181	gaaaagccggtgagagttgttggctacagtggatcgagattttggttgaggatggtcgtggcgtggtggttgcgaactgacagtggttggacgactttggggagtgaggtgaaatcgtataggattcttcgacaactatgatgctgtaatggttgtagcgtagctgtgcacTTTTTTTTTTgaaatgggaaggaggtggtggtcgctggttggtgaaggcaagagaggaaggctggtgagaagtgttgtttgcttggttttgtggatgaagcttgtatgtgacagtattataagcagcagcaacagaacagggttgcaagtagatagtgcaaatgcaagtggaaagatgattacgtgccggaagtgggcatagttgtgatagtacggtcagttgttgat…
comp34156_c0	1783	perfect_SSR_3	(TTC)5	13	27	aaaaaattccctTTCTTCTTCTTCTTCatgttattatgagcaattaccatggcgagttctgaagcatatcaagcatacggaattcaaaggcaagatctcagagcggcaattgccaaatctttagagcttagagctcttcacgctgctttattacaaggaagcagcagcagtcctgctactgttcataaatttcagtctgtagcttctccttctctttctagatcttcacatcagttgtccgctgaagattaccctgtctttaccccgagctatgatgacgaacccttacccggatatcaaactatgcttccagagagccaaagtgta
comp34160_c0	1239	perfect_SSR_4	(CCAT)5	177	196	ggttataagctacaatttattgctgcaatataaagaaatggcaaataagaaaactttccatattgatagtgatattaaaaacataagcatatcagtgctattataattattctttcatacatacatacatatatgtgtgcatgtgcaagcatgtgtgcatgcatgcatccaactacCCATCCATCCATCCATCCATacatacatacatagagcagctatttggatacaaaataataataaaaaatatgacacactagatcttgaccgctggatcccaatctgttcacatttgggtttgaaatcagtgtgcagtttaatggttgaaatccattatatcaccaactagtgtttcaatagagagtgtgtgtgtaacatccattttcaagaaaaaatatataa…
comp34167_c0	1261	perfect_SSR_1	(A)18	1	18	AAAAAAAAAAAAAAAAAAggtagatacaacaaggatcaagcttgagcattagcaccagaaacaatctccaaaatctcgccagtaatcttagcctgcctcttcctattatacacagtactcagactcttcctcaaatcaacggcattatcagaagcattgctcatggcagtcatcctagcagcgagctcactagcaagggactcctgcagtgccctgaggatctgactgttgaggtagagtggtagcagggcgtccaggatctggaccgggtcctgctcgaactggatgatcggcgagaacgacggagtggcggatcgg
comp34184_c0	2825	perfect_SSR_1	(T)10	188	197	cacttttaacaacctttaccccatggacatttaaagctacatgaagagacaaaacacacaagttcaacgcacacatacactataaggtaaactaaaaaaaaatataggaaaaaaagtctagttgtgcagaagagcagtaaacctaattcatgggtttgatggggatatttcttcctctatttttgggTTTTTTTTTTcctttttttggtagagatgatggagggtggttcaatttactaactttacaaatatgccaatagacaacagcaacaaaaggagaaattctccttcacactacaattcttttctgcattaacactttgtttatagttgcttcatttttgttgccattcctacaagcctctcgtaacacttatcagtttaaaggtggaaagtcat…
comp34189_c2	1391	perfect_SSR_3	(CCT)7	1371	1391	atgcttggtatgagccattggcctcagcatcatttattccgtttgcgagaatataagcgttatcaagctggggatcatttggtagagtctcatcgtcagatccctccaagctgtcaaacgcacttgcagtagcactggcaccaggagacctaggcgacgctgatctaataagattgccagctcttttagtatttgtgcatgtagattgcttatgaccttcaacaactgtatgcaacctcggcaaccccgcagggaaccctagctcaaccatctccccgttcagaaccaccatctccactcCCTCCTCCTCCTCCTCCTCCT
comp34197_c0	1462	perfect_SSR_2	(GA)11	1441	1462	gttcaatatcttctcgagaaattttcctattatcgcaggttgcgactgacattgaatctgcatcagctacaggatcttcaagggtagctttaccattttgattgttaccttgtgattcttgtgaagctacctgagcttcggctgtcatttgaagatcctttgaggtcattggtttggttagcttcatttaacacaccactatttgtgatgcaattcaaatattgaataatatgataagactatttcaagatctgaagtttcaggttaaccctccaagagtgataggttaagaccataaatGAGAGAGAGAGAGAGAGAGAGA
comp34228_c0	2140	perfect_SSR_3	(GAG)5	2117	2131	cagaccgttataagctttgtggaccagatccgaggcgttggttggcgactgttcgagtacagtgaaggtggtgttggtgaagtagcggtgggaggtgaggcaagagcagttctttctgatgaatgtgtagtccggagaggaatttgggtcggtggagatgtcggagagtgtggcgtcgaacatggagagggttagggttaggttttgggaggatttgaaagcgaggaaggaggtgcagatgcgggtggagtcggggcaggtgagtggggaggagaaggagagcggaatgagagagaagaaGAGGAGGAGGAGGAGgtggcggtg
comp34233_c0	2117	perfect_SSR_1	(A)11	23	33	tgagcttccaacgtccttggttAAAAAAAAAAAggaaccaaatatctagtctgtatcctcaaatgaaacaagtaacaaaggcgtccatagtgaacggtaacagaactgccattacatggatacaagtaaaacatgcgttattcaaagaaaagcaagccaccgcatcatacaaatatttattgaggcccttagtttaatagtggttgctacagaaaaacttgaggctaatgccagtcaccatggatcgaatgtataatgtagattcctccaggagccgatgcttcaattagtaggcaattttccaaacgccttgtccttttctttttgaatagg
comp34254_c2	1899	perfect_SSR_3	(TCA)5	1677	1691	gtaaacacatgtccggatctttttctacatggaaattgacctgaccatgtttgacctaggcttaattttttcaagatgtttttgaaatatgcatcgttttcttgatctataagaaaaggcacaatggtttggcctagtgcttcgtactctttccacccgtatagatgttctgctgattgattccagaaaatgatatctccagcaccaggtctgaaaacataaatagcatggccaatatgctgaagaacactctgatagggatttctcctaaaatatccaggcaatattacagtatcacatTCATCATCATCATCAatctttttgctaatatcattactattgagttttgttttatttgtttgagtggtgagtatgaaatcttcacctaagactacacct…
comp34266_c0	1680	perfect_SSR_1	(A)12	334	345	gccagcttattgttgtcctagcgacgcgtcgatgactccatttctacaggcgaagtttcttcccacgaatgtcgtatgcacacctgctatagccagtcgccgccagttacctcttactcttcttctttcctcccataaatgatcctaccaaacttttaaaaccacaaaatttacacctccttttgttttacgcatcataaaacctggtggatacaatcatttgttttcactgtatcgaattttttgagagatctaaattttcaggtgaagaaaaattgaagactaaggctggcattaattAAAAAAAAAAAAcactcaaactgttcaaaactttgatatgaactgctgccgttttgaatttggattcagaaggaaaagggacatttcacaggcactaga…
comp34299_c0	2974	perfect_SSR_3	(GAT)5	250	264	gtgattcctttctttaccatggaaaagaatgatctcaaattgcttgcaatatttgtattcatcagaattcagtgattccactcggatggtaatacctttgttttgagctcatttgcctatcaactgccctcatttcagcagatattcttcacacaaaaatgaaataatcacaagaaatctgtttacacattcatccgttcagctatcatgtcaaagaagttcttcaagtgtagtgcacactcaaataggGATGATGATGATGATccaggatgcttgtctacttttattgacatattcgattttagcgtaaagaaatatccacataaattgctttctcaaagaatgtctgggtgcgataaacatttggagagtgaacattcaaggggaaaactagatttt…
comp34301_c1	1167	perfect_SSR_3	(TTC)5	119	133	cgagatttgcccgttgctttgcaacggccctgtttctacttaaatttctaaaattaaagtactttgggacagaagttgataaatcctactcgcaatctaaaaactcaaatttctctctTTCTTCTTCTTCTTCacatggaacaaggaggtcaaattcaagaggagaagaagaagatatatccgtcagtaaccatatctcaaaagggaagtgaagggaataaagaaactatcgtttcttgtcaagaatttgaaggagagaagaaacctgtcacctctgaaagagaaattgaaggggagaaagagtcactatctgctagagtagtttctttgctatttggtgatgtgacagtgcaaacagttgagaattgggtagctttggtaagaaatcgaagtgggaag…
comp34331_c0	1515	perfect_SSR_1	(T)12	402	413	tcatccaaatagttgtgttctactaattatatgtgggaacataagaatgccattagctacttttatatctattatcagcagccgcaaataacaataatatattggaaactggtataacaagatcttttgcttagcatctagaagacttaccacttgatcaaatcttgtttacatttttttaaattaagagataacaaaacatttattatcatcggatatatgtaatacattgttacggggtttccaatccatcaaccatagcattgttactgtataagtttgtttgaattagtaatacgaTTTTTTTTTTTTaaaagaagcaaacatgggctgtcaaaaatacctaaaaagctaatatcgattacacctaatatagttcgaaattgtattcccaataca…
comp34348_c0	1588	perfect_SSR_1	(T)11	38	48	taaaaaccacccaacacactttccctttttccgtttcTTTTTTTTTTTcctttcttctaaaaattccgtaaccaccctaacttccccactctctctatcttgccccttcttcttcgttcaaatctgtactctcacattctccccctcacgtttgtttcttcccaaccgtcctacaccttgcaataattttcccgatttctgtaatcgtgttactcgctcctcttataatcctctccttctcatctctattcaacaaattcaaaattatgatgaagacgtcgtcgtttggtaatttcaccgtattcaatcataaccgattgttggattagggttttggtgccatcggca
comp34393_c1	1410	perfect_SSR_1	(T)10	1300	1309	aaatcgtgaattcgaaaccttcggggtaccacacttatacacaaatgggtagtggtcattttgctaatgaaggttttagaaaagcggcctactttagaaatttgcaagtcattgattgggataacaatatgcttccgttgtcaaaccttcatctaacggctgatcattcgagttgttatagcatacaaggtggggtaaatagagtttggggcaattatttttactatggaggtcctgggaaatgtattgcatgcgcttgatgatgatcttcatttttttgtttcgaccattaattttcaaTTTTTTTTTTaactcattattcctttctccttttcttttgggttatttaacatgtagtgtttgtatattgagcaattttcagggtaggctgtaaatttt…
comp34408_c0	2051	perfect_SSR_1	(T)10	2000	2009	aggatgctgtgagagctgcacagattcgagcaattagtagaaggctagtgggtatgacgaggagcatatcgaaattgccaacatatagacgtaaataccaacaagtagtgaaatcgcttgtagcatactgtctagaaagtgaaggatcagcaggaacaagttcagctagaatggtttcttcaattcatattgttcaagcacaagtgtagtaatgatattctaacagcattcttttttgtcttcttactagttgataggtgttgtaaattggttttggcattggatttggatgtaaatttgTTTTTTTTTTctttcttttcttctaatgttgtgtatagaacagataacttgc
comp34414_c0	1545	perfect_SSR_1	(A)12	1418	1429	aattcatatccaaaccacaagaatcaccaatctacagttcaagattcctatcgcctccaatccaatatgcaacctcaaccctgaacaacttcacgaaccacgaactcgacctctaccaactccctgaccaatcacgactgcctctctcatcacagccacagcaccacgaacccatacttcaacgcgcactcgaattcgtgaatcgcctcaaatcgccgcaccccaatcgaactccacccaaacccgcaatgcctaaacccaatttgaccactcccctcgaagcctcgaaccaactctcatAAAAAAAAAAAAgagaaaagcttttgttgcgaaaatgaattcgatttgagattgaggattgaggaagaagagaaattatctttcgattttgtgccatgt…
comp34421_c0	2754	perfect_SSR_1	(T)10	2671	2680	tgaaggaagggtaaataagaagtcgaagtttaaacagtctaataagaaacaaaagtttggtggacataagcagaagaataataatgagagttcagcaaagaaaaatcccaaaaggaaacaacctgaaaggagtaataaacaacgtttcagaaacagtaagaagattaaaaagtgaggttcttaagcaaattatgagctatgcaattatgtattgggagtccactgtattttacatcaactgcatatgagaggagaaaccatcttgaattattttactatatttataagttagaatactacTTTTTTTTTTgatatttgtattcgtgttatgctgaagctgactttttgaacgctgtaagaatttttgatgaaaatttagacgat
comp34427_c0	1394	perfect_SSR_3	(GTC)5	964	978	agcacttcgatcttcattattaacctctgagttgacaactacgttgtcaccaacaacttcgtgcaatgcatcttttttcaagctcaaagagctaatctttgaaccactatcttctgtaatatcttgattttctgaaccagattccatagtattttcactcctagctggcagctgatcaaacccactttttctttctttgcgatagcctgcccgtgaaaagtcgtcgtcagtttcattatcgtaatattctctatcatattcacccattcttctcttcccacgagctgattcatcatcaaaGTCGTCGTCGTCGTCatacctccttgagttcgcagcacgattctgccccctaaaatcttgaactctaccgttttgccctctgctttgaggcagtttttc…
comp34444_c0	2324	perfect_SSR_3	(CTT)5	521	535	cgacttctactggttcttcttcgcccaaatactgattacttgcatttccatttccttctttatgattcgtctcatcactggattcgatttcttctttgttatcattcacgcttgagattagaatttcacggaagtttggaagaagatcatagtcattttcactgaaagataactcattgcttccactcttcttagcttcttctgcgtcctcttttgtagagtttgatatcgactcgacctcttttacaatctctgcatcattttcagtttttgttgtttgagattttgaagattcaagccCTTCTTCTTCTTCTTcgcattctttaagcttttctatggcttttttcaagcatacgatttcatatctagcttcatcaagcataacctcgtaattttcct…
comp34459_c0	3247	compound_SSR	(CAG)5cctcat(CAG)7	2609	2650	attgttaaagaaaaataccaaaaaacagatgatcaagtccaccctgtatcattctataacaccatcccagtaccacaaaatgaaattgcatccgaattgcaacaagaatctgcacaaggacagccactgccaaacatgcttgcccagtcccatccttcaaatatatcaaacagcaacccacaaatgctagcttctagaaacaacccggccctgcccatggcccaaaactacttctcaagggctcaacagttcgatcaatcttctcttcaacagcaactacttcatcaacaacagcagcctCAGCAGCAGCAGCAGcctcatCAGCAGCAGCAGCAGCAGCAGtcacaactgcaactccctcagctaccaagatcgaactcatcaatgctttcacaaaat…
comp34490_c0	1420	perfect_SSR_3	(CTC)5	740	754	tgattctgactaatatgatgtcgactgttataaatatcctgctcttctttagaaaatggggggttgataaaggtagtgtctgaggtccaaaacacaggacagtatcctgaaaagggttcccctgtatcaccaactcgccggcaagctataccaccaatatcgtcgtatcctactagaaagaaatccaaattcttgctttcacaaatacccttccaaagaccttgcaaaggtctctcaggcgtgggataggaattaacaattttgacaaaatgctcagcttcccacaacttcctcttctcgCTCCTCCTCCTCCTCtgcttcctcaaccccttctcctttcctggactagtctgattagcaaaatacttatatgcctcgtaagccacctcctgctctttc…
comp34497_c0	1862	perfect_SSR_1	(T)10	74	83	aattactgtaatttattattactgcactagaagaacgtctcctattgcgttgcataaatttttcctttttttcTTTTTTTTTTcaatagtaagcattcataatacaaaaggaagcttaactgcttgtagctactttaaaagagacttatcgtatacagaaaattgtattggatgtataacagagagattgacattgcttcataattagcttctagccaagactcgaaatcactcagggttaacttctgaaaatgcttctgtatcgaatttgtcatgcagttcattcacagccatatctattcttgctttgtccttcccgacaaagcttatgatgagaggaccaactcgcgatttcctatagcaactaatgtggatatccggat
comp34519_c0	4677	perfect_SSR_3	(AAT)7	3211	3231	tactctgttccagttataatcggaacgtttgatgatgaagattccaaaaacagcgatattaaaaaatgcttttggcccacattttgtgagctaagagcagaactaaagaatgatctccatggtggttacttgcaaaaatatgaatttgtcaacacatatttaccagctcatctttctccaatgagacagatagctactcgtgtaaaagactctctgcatttcctctgtggtggcaatgtcatttcagtaatttctgatgagatttctagcataatagcttgtgccttatgcctgtccgaaAATAATAATAATAATAATAATcctctaaaacatttactaaataaatatatttgtaatcaccattccacaaatgtgctgcagtcgaacctataagttgca…
comp34532_c0	1089	perfect_SSR_3	(AGA)6	906	923	caagggagaaagcttaagtgcgtcgtactaccacttagtgaacccattatccaacacagcggtaggtgcagaaatgactcacagcttcaccaccaacgagagcactctcactttcggaacccaacacgttcttgacccattaactatggttaaagctcgaattaacaactatggtaaagcgagcggtctcattcagcatcaatggaggcctaattcttttgtcacgttatcaggtgaggtcgacaccaatgctgttgagaagagttctaaggttgggatttctcttttactcaagccatgAGAAGAAGAAGAAGAAGAaacgatgtcctgtgtttatgtttttgagcttgtactttattcttgttaagtgttttctatttcattcaatgatacggtcaa…
comp34546_c0	2519	perfect_SSR_3	(TGC)6	453	470	acccttaaaaagcttttaacatataactatatataaaaaaacttccatccatccatcttaataaacaaaaaaggggaaaaagtctttaattataacgaagagatcattattaaaacccaaacaaaccctccatctcacattactgagcaactatttgggttttcatcgctaaagtagtgtgtgtattgctcgttttgtggaggcggttgcatgtacatagcaggaggtggtggcctcgggtaccccatcatcgggtacatttgatcttgaccgttcatcatcatcatcctctgttgttgtTGCTGCTGCTGCTGCTGCtgtggtggaggcattgcagcagcgtgctgccttctgtgtcgatctcgaaggtaaaggacagttacaagacaaatgaacagc…
comp34574_c0	1348	perfect_SSR_1	(T)11	1232	1242	cgaaagcccaggcgatgccctgaatcccaacagtggagcacttggacggagacttaacgacacccatgacggtaaggatggtgatgtagaggaagaggaaggtggccatgaactcagcgattccagctctgtaaaaggaccacgacttgagctctccgggctcgaagaaaggggcgggcggtggctctttgtagtccttgtcttccctcatctgcgccgatgttccgatcggttgcctttccgagtacttgttcgctcctactctgacgtcttcttcttttccctccatttttcttttccTTTTTTTTTTTgggtgagtggtggtggtgagtgggaatgaagaaatgtggtggaactttatagatggatgaagacgaagcgataaagatgtcaggctgt…
comp34613_c0	1177	perfect_SSR_2	(CT)6	40	51	ttttctttctgcatctcatgcaatgttcaatcattcaaaCTCTCTCTCTCTttctcttcttttacatcatcaccacatattgcttttaaaagatgtgtttgcttttactaattccatgaaaggttacgttcattgagtcttcaactttctatactcagctatctattttttacaaagaaaattaaaatgggaagaggcaaaactgagataaagaagatagaaaaccagaaccagaggcaagcaactttctataaaagaagagatggtttgttcaaaaaagctaaagaactatctgttctttgtgatactaatctcttattggttatattttccaattctggaaagctttat
comp34627_c0	1349	perfect_SSR_1	(T)10	45	54	tggctgatggtagttttgatacaaggcagcagtttctttccttcTTTTTTTTTTcttttttttaaatggagaacttgctgtcgtttatgatgcagttgattgggaaggtggtcaagaagtgtcgatgaacatatggtttgaacgtgtagttgtcgcaggggggatcgtggtgatatagtgggtttgtgagatgatcggttgaagaggaaagtggttgcagtggtggatgtaggagaaagtaattgagaagtatggtatgtatgattgttcagaaaatgtttgtaggagaagggtgatggaatgttgaggcagagcggtagtgttgtttcaggttgcaatagttgtcgaaggaga
comp34631_c0	1482	perfect_SSR_1	(A)10	731	740	tcatcatttaaagtagtgtaaaagttaatatacgtcgagtccatcaagaatgtatatacataacatttccttttctttcttggaaagtattattaaacatatcatgtctatttttgatcagtgtcgcctagcatatacagtaccaatctttaaggcgtagtccaacattgtacctataatcattttctgctattactagcaacaattaaacaaggtcattttcagataacaaaatttgaaataaaaaggcactcgaatgatatagatatattattacatcatttaactcagatagaaaagAAAAAAAAAAgcagggaacttagaaggagcatacccttaaaaagacaagatcatcaattgcactgtatgaggctaaagcctaatccaagtcattcttgg…
comp34642_c0	1184	perfect_SSR_1	(A)23	1162	1184	tcttctttttgttgaactcgttcatatatgtactgctgaaaagtataatattgtatttattgtttcatgattcagtttgatttctactttgaaggacttggggcaattgaatgggcctgaagtgggagcatgagagcctcttctgtattttaagatacctttttttccttgatttgtgctgcattttgtatatgtgattgttatgttttcgtgaagccaattgactatactctttgcttattgtttgttttgtgcatatttttccttctacccttttttttaaaaaataaaaaataaaatAAAAAAAAAAAAAAAAAAAAAAA
comp34644_c0	2083	perfect_SSR_1	(T)10	97	106	agaaaaggagaatgaataattcatgattgcaacagtacattgtgtacaatgaataaaatgataggtccaataaaattacaatcttctttttctcaaTTTTTTTTTTaaattgccacattcattataccacatagcactattgtcttcgttcttagaaattatcagagaaatttcatactggtctgagaccatgtttcattgccgccttccaaaccatatcaattctatctacatcgatcgccccaacctcgtgatgcgtgtatccttccaagaagtgaaccacccctccagcatggcacgcatgaaccactcctctgtccattgtatactcacacatattgagaccctgtacatcttccggcaacctcattgcagctaactctccataagtgcaatctc…
comp34654_c0	1518	perfect_SSR_1	(A)10	76	85	taaattcataaagcaagctgcataaagatatcacacaggaaattaaggatacaggtttgaaattttatcagttacAAAAAAAAAAcataaaaagttgcgaaattataacaaatacatatttactttgcattttgctcgtatcaggatattgggcaaattaacattggatcattagtttaataccccctgctcattacaatcatgcttaaagctaagcatagcaatccatttttctaaaatactaatattgaataacgatttgataatttataatttagtgaagctttcttccaacagaggttcagcaaatcaactcaagttttctgaagaacgatgcaccagtttgatttgtcatagaatttatccacgatcattgcattgtcaa
comp34670_c0	1095	perfect_SSR_2	(TA)6	984	995	taggatacagcagtttgtattattacattgtattcttctgagattgagtaataaagaaattccagcttttcattttatcaaatcttatttgcaagcatttgcctttttcttccccggttttttataattcaagaacttgcatcaatcttcacatattttttcatgatgtccttgatttattagccggataattgagaaacagtacagcttgctcgctaaaaagaagtgaactttcttgcatggttttttatgtacacatacagacataaatgcacaatttgttgaacatgtgtgtgtatgTATATATATATAcacacgagtgttatggcacgcgcgtgaattgttttccttataaattgtatatgtttaaatcagtcaaaaaaataattttttattttc…
comp34720_c0	2362	perfect_SSR_1	(T)10	2093	2102	aaaggtagccactggatctctggacactagtgtgataatatatgaagtggacaagcctgcaagccaaaggataacagtgaaaggtgctcatttgggaggagtctatggattggcctttgttgatgacaacagcatcgttagtgcaggcgaagatgcatgtgttcgtatgtggaaattgacagcctgaattccctcattattgctcaataaataaactgttctctcgctctctcttattattattattttgatgtgagttgtgctgtgttttctgacatgttgaagtgttttgcattggtaTTTTTTTTTTcaaaaagaaaaattcgaaacaaggcgttgattgttgtagataacttgttccattttgttctctccaggcttgagcaaagaattaaatgt…
comp34746_c0	2007	perfect_SSR_3	(TTC)5	1799	1813	tccttaaacagagcatatccaagtacccgttgtgcatctatttcttccacacaatcctcaaggccaagctccattagttttaggtagccaccaggttgtagcaattcaccaacaatcctgtctggctccttcaaatctctttcgattacttgaactcgtcttccatcctttccaagagtatacgcaagagcagctccagcaactccggcaccaacgatgacgacgtcaggtccatcgcaactcccaccactttcccctttactacctacattctcggtattatcactcgtcctatcaatgTTCTTCTTCTTCTTCatattgaaataattggtggatttgagaagaaaaagaaaccctagaatcgacgctatgacccctccaaagagatattcgtttgac…
comp34762_c0	2180	perfect_SSR_3	(TAG)5	375	389	tgattgtagagctgaagtaattttaatttcatgcaagccatttccttagtcacaaaatggatagagctgacacttcaggtttcgtcagtggtggaagcagtcacaagctgaagttccttacattcttcttcttcatctacactcagcttttcttgtaagaaataccatgtacaataccccccattaagagtcttctgtaatttcacatttcctttcctgtcctacactctatctctttgtcaagtaacaaatcaatctcaaaatgttcaatctcatgcattcagtattaacatacaacaaTAGTAGTAGTAGTAGcagctttgaagatgctgcattatccctagattgcagtccacaagatgattgttgcaaacttattcttgggctgggccccactcc…
comp34788_c0	1620	perfect_SSR_3	(GGA)6	1377	1394	taggaatacgaaatcgaaggtgctgttcccaaattttaagttagggttcaatttggcagaagcaatttcggaaactccaatctctttcaatgcgagtacttcatgtccttccaaaccaccgaagatcagagcttcagaatcgggcgtgaggaagttgttagaaattaggttttgaaatacggatttgaatgaattgacgcgcattctaaaaattttggtctgcgacgatggatcggcgtccagaactggattcaggagattggccgatgatcggaagccggtggaggggacggtgagggtGGAGGAGGAGGAGGAGGAgagaatgatgtagatgaaacgaaggactagaattgagaggaggatcgtgaggagggttcggattgagcttgatttttttgc…
comp34842_c0	1439	perfect_SSR_1	(T)10	1425	1434	ttgttacttgagacttaaagatggtaacctaccagtttctttcatccagaagtacctagttacaaaactgaatatttcaagcgaagcagagcaacaggtggagatcgagtgtcgaggacagcccgttaacccgataaggcccatctgcagtttagcagagatttggcaacaagatagactgacccaaagagctcatgcatccattggagcctcagctaaggattttgtgttggttttaaactacaagtgcaaacctcaggcaccttgaatttattttacctgtttttccacttaaaatgaTTTTTTTTTTccttt
comp34854_c0	1960	perfect_SSR_1	(T)10	1906	1915	tccaccatcgatcgcgtgtcacccagattgctcgaactcgatttcgcgacatgatggagcctcctccacgatatcgccagactccgccattgctgccctagcttctgttcgcgacgccaccaacatcgcccatgtcacgagcgcgcgaaacccttcgctcgtcgtgcctccagatcgctatgaactccccttgcctacgcgcgtgcgccttctctcagggaagtggtgaattcgatttgggggaaaagagtgagacagtggccattcgtatttgttttgaacgaaagagataggcttcgaTTTTTTTTTTgaactggattgagggagagagggcggccatttctttgaaaatttt
comp34878_c0	1604	perfect_SSR_2	(AT)8	1376	1391	acctcatcgatcccccattttctgaaaattaacatgaacaaaaataaataaataatataatatagcgatatatagactgaatgtatatcgtggaaactttaatagttaggatatgataaaatacatagatgaagataatagcaaaaggatttggctttttttctatttattttgtacatattagctcaagtgggagtgttttactctattttagttgggaaatcatactctctattagctgtgtgtagattgtataggtgtgatctgaccatgaataatcttcttttttaagctttcatgATATATATATATATATgcaaatggaaaacatttgatatggtggatatgttgtgatggtatgctttgtatatatttgtataattttggaaaaggcaatag…
comp34879_c0	1928	perfect_SSR_3	(GAA)7	1637	1657	caaatcggttcgcctaaccaccaggtgggttctttgctggccatggtgaattcggatccggttacgggatcgatgaagttattgcttataatgccgtggtagggtgggtataggccggtaacgattgagtagtgatttgggaaggttaaggttgggaagacggggattaggccgagacgagcttcggtgccgttggagattaggaggtctacgtttgggagatccgttttgtattggtagccgaatctgaagccatcgcatgaaattaatatcacagttgggtgtgagattctagggtttGAAGAAGAAGAAGAAGAAGAAgataggattagtgcgagtaaggttacgagtgttaggagaaggactgcagtgagtggtttcatggccgctgactttgtg…
comp34887_c0	1090	perfect_SSR_2	(AT)7	32	45	aaataatttacgttttagaagaaaacctcgaATATATATATATATcaatgtccgccgaattaaaccgagactacatcatcggatctgaaatcggccgcggtcggttcggcacagtctatcactgtatctccgccacagatgacgcctcattcgcagtcaaatccgtggataaatctgccatttccgatcctctcgatctccactccatctcactcgaagcgaagctgactcagctcgccgccgtcggaaaccctaacgtcgtcaacattcacgccgtctacgaggacgacagtcgcatccatcttgtcctcgatctttgttccggccctaacctattcgataaaa
comp34922_c0	1845	perfect_SSR_1	(T)10	121	130	aaaaaatatccataaaatggaaaactcatcatcattaatattattttatttcaccacatgcttctttgttgtcatgtctttccgttctcgataatcaaattgtttttccattttaagtgaTTTTTTTTTTcattgtaaatgattgaattttcacacaacaatgattggtattacacaaaaacttaattacttatcactctccaaaaagatatgacttgatcatccatgtgactttgttcccacaggcttctctcctcttctttaaggcaaacttgaatcatgaaggcaaacaccacagtagacataaacagagctgcaccacttcaacttttcgcatcaccaaatccaaaaaagagagggcacagcaacaacagatcatggatacacatccaacacaac…
comp34954_c1	2129	perfect_SSR_3	(AGG)8	2045	2068	gtgatggttgggatattgtgttcgcatgtgatggttgctttgagaccgactatatcggaagcccttaagatgcttgaaggtgatattgatgtccctgcagtgccggatagaccggttcctcttggacatggagtgccgtatatggatggcaatacttttagtactgcttcacccatgagtgggtttaatcttaattttagggatatgctaagataatgggtagaaattgatgaactgggcaagtgttgatgtaaatggacaatgattgattcatcaaggaatcttaattattatagcctaAGGAGGAGGAGGAGGAGGAGGAGGggagggtggttaattggggaactcatgtggataagtaagatgttaactgtgccgactcctg
comp34972_c4	2131	compound_SSR	(G)18aggggga(G)18(AGG)6	1	61	GGGGGGGGGGGGGGGGGGagggggaGGGGGGGGGGGGGGGGGGAGGAGGAGGAGGAGGAGGggggaatgaaataatgaggaggaggcgtgattacaaagtgccagacatatcaatggaggaaaggatctccatttctgacaatgtttttaaaagatacaccatggaggaaggggatgataaagaaaaaagaagaagggatggtcgagaaggagtgggcattgtgtggttcagaaacgatctaaggatattggacaatgaagtgctgaacaaggcatggatgaggtccagttcactgatccccgtttactgcatggaccctcgcattttcagtggcacaactcgtcactttgacttccccaa
comp34972_c4	2131	perfect_SSR_3	(ACA)7	890	910	tcttcttcaagaattgacgtccatgcagcaacacttgcaacaacaacaatcttcttgttcatccagcaatcctacgattaagtttaagctagaactgatgtggggaggacttacgatgtatcatgttgacgatcttcccttttctccttcagacctaccagatgtatacacccagttccggaagagtgtagaatcaaaatgcagagtgagggcatgctgtaagcttccacggtcccttggaccacctgcaagtgtgagcatggaagaagttggtggctggggaacaattaaccttccatcACAACAACAACAACAACAACAaaaacaacctccttttcagggactcaattttattggaggtgaaacagctgctttggccagattacatgaatacttctg…
comp34976_c0	1461	perfect_SSR_1	(T)10	191	200	tccagcttccattatagcacaagaacatacagacagagagacgagggctctgagaaaagatggaaataacgtgacaaaaacaacagaaacaactctacaaacaataatacatggcagaagctattgttgccttctagcataaaggtttatccaattacattgagtctattacattaaaaaatatgtcctgTTTTTTTTTTcaaaagagctttgctttgcaaatcaggattagcaatcaaacaaccaggtaaccaaagcaacaaccattttcaacaagaacgaataaactaatatctgcaaattatctgcaattgcttttctcatattgagagaactgggctctcattagaaaatgctaacaaacacatgtgcaaattgggtactgcattagaggaaata…
comp34986_c0	2419	perfect_SSR_1	(T)10	2285	2294	actacttcgaccttggcattggtgtcttgtctaattgacttgattactttgccagattttccaataactgatcctatcacagaactgggacaaagtatgcggtatagtacaagcccttcagcacgagaagaagactgtttctctcctgttcttctcttctgatttcttctgtcattgtcatcatctctttctccgtctctttctctgtctcttcgctgtgagcgctttccagtttgaaccatgtttgaagtgattattatatacctgaattgaaggatttggattcagaggcaagtttgaTTTTTTTTTTctcttctgttttctgatttttctttttttccccttttgatttctaagttttctccgtcgattatgaaccctagatttaggaattaagcg…
comp34989_c1	1426	perfect_SSR_1	(A)10	79	88	gaaggagaagtgagagaggaaaaactgcagaaacactaaggagcgaaattgaagttcttcaacactttggatcatgtcAAAAAAAAAAtgagattttgaatggtatttcagatacgaagaatgaattccactttttctggtcgtcaagcaagagtagatagtcctatggcagaacggaaaactactgatgagagcaggctctggatacactggactaggatagtgcctatacgtggggagaatattccaaggcacgtgtaagtctgaaataatgactaaagtaagtggtgcacctgcaactcagtggcataatgagatgatgggcaagcaaggcaaggctggagtcactgcaagaaactaaggactggagcgataagttggccgtatt
comp35012_c0	3188	perfect_SSR_3	(AGG)6	3054	3071	atggtaggaaccaaccttccagtgaaattgttgccgctcaaatttagggtttgaagtccagtgaacgaagtgagagtggagaacttgagctccccggagaggttaaggccggagagatcgatggaggtgatggaagaggttccgccgtcatcggagatggaaactccatgccacgtggagagaggggagttggccgaccaagaggcgatgacctgaccggaggggtcttggatgccctttttgaactctagaagggagtggaagtcgggagggagctgggcaagagctagaggagagaaaAGGAGGAGGAGGAGGAGGgagaaagtggggagcatttttcgaagggaaaaaaggaggaagaaaacgagaaaagtttaaggcattgaaaacaatgaggag…
comp35022_c0	1000	perfect_SSR_1	(T)10	396	405	ctcgtttactctaaatttaacttgcttgtcattatattttctctatttgaccagttttatttttttgggccgaatttttccgaatctgggtatttttttccaaagaatcttgtacaccttagcttcttctcagtacaaaattctgagtatcttatattgagcagtgctatgagtatacactaaggttttcccagatttcaatcggacacagacttcgtgtatgttttccatgcagtgcgtaacaagttgtcaatcgatgcaaagaacatacattgggttgctgtttcaccattttcattgTTTTTTTTTTcaattcaaactgcaggcaactgccaaatgcaattcatactacagatgaagatcatatcaaacttcaagtgcccattgaaatagggtaat…
comp35070_c0	3954	perfect_SSR_2	(GT)7	3205	3218	ctgcttgacctgtcctttaacttctattctttatacatcttttgaagaatcgtcagcaaaatttattgctgcatctgtcgttcttgctttggaagatttgcacatggttaattgtttttctttagatgtaaaccatacattaacaggaagtgatatttatatatacactgatactccagtttctgaattcagaattcaattgtttatagaggagtttcacctgatgttttattgcttgaccgaacagggtatccacaggtaactctaaatcataaatcgccaaataaacatatgttaaacGTGTGTGTGTGTGTtaattttaaatagcagcaagctatttctttattgcatggtttttagctggtggacttcagatttgggaaaaaactaactggagaa…
comp35138_c0	1250	perfect_SSR_3	(TCG)5	1028	1042	gctgcttcttcgggggtgttgaatgttcctagccagacccggactcccttttttgggtctcggatttcggcggcccatttgccccatggacggcggcggatgcctctgtattcattctttctttttctttttgtggatatctcggttgaacccctggtttctacttcttttacagttcctttcgattgagctgctttcttattaggaaatgacaaaggctttacatcgaaaacctccaaagtatcaaactcgtcttctttctcattactgaactcctgaaaatctgcttcaaaatgagcaTCGTCGTCGTCGTCGtcatcaatcacaatcgtccgcttcttctctaactcagcaccaaatccgaacgatttcttcttcttcagttgaggccaaagatcg…
comp35143_c1	1022	compound_SSR	(A)22(GA)11	1	44	AAAAAAAAAAAAAAAAAAAAAAGAGAGAGAGAGAGAGAGAGAGAggagagatggcgagaggaagaacagacatggaggtcggagaggacggcgtcgctgtcataactatcttcaatcctcccgttaattcgctttctattgatgtgttgcaaagcctcaaggataggtatgaagaagcgttgagaagaaatgatgtaaaagccattgttcttacaggtgcaaaaggaaaattttcaggaggttttgatatcagcgcttttggcagtattcaaggggggcaaatggaacagccaaaggtgggatttatttcaattgatatcatcaccgacacattagaaggggca
comp35158_c1	1918	perfect_SSR_2	(AC)6	1623	1634	tgggaatgggattgtgaggcacgttattcgtataagcaaaaattctccatcattacaccaaatatacggcatgcccatgttgtttacacccatgttgtttatcatagatgcacaagtgtatacggttgggataaaccaacataaacaaaatattttattctacatcacaacataataatctcaaacgtttcaagatttagaagcattttggaatagtaataaatatattgtcaacatatgaaattatgtagctttaatagcatgaaatgaaagagcaaagatttatttgtaacagcaataACACACACACACaaacaaggcaacaccacaaatgaaaatcaaatatcgcagtggtctttactagaacagtgtactgaagtacaagaaacactgctaaag…
comp35172_c0	1040	perfect_SSR_3	(AGC)5	284	298	gtaaaattgaagaagtcggcaagtaaaccctagaaatcagtaagccggggaaaagcggaaaaaagtgaaaaaataaacggagaaaaaacggcatccaaatcagtcatgaaggcaaacactccgacgaaggcgagcactccgacgaaaagactggcatcgtctgattcttcccctaatgtggtaaaatgttctgcgtccgccaacaagaagaagaagactgctgaaaaagtattaaaaaaggataagaagaaggttgctgaagaagtaattaataagaataagaAGCAGCAGCAGCAGCaaaatattgagacaagcaacgccgccagtgataatagcaataacaaaaaaaagacgaagaagaaaaaagatgataatgaagaaatgcaaatgtgtactttt…
comp35199_c0	1408	compound_SSR	(CAC)5(AAC)7	111	146	aaacaagaacatgcattcattaaatctcaaaatcacgagaacaacaataataatacaaataaatgaaacaaacatgaacatgtattcattaaatctaataatcatagattCACCACCACCACCACAACAACAACAACAACAACAACactgctcaaatggattacttagatacttcttcttcagccacttctgtttgcttgtctcaaactgatggaccattacatcaaggatatctacccaattcttttaatcagccatcgttgtttagggacactcctcaagaatgtgatgtagctgatgatcctagaaatagtgttttatttggtgctgatattgatagtgggcctttggggatgcctgactccttgttggcaaacagtattgattcaggaaagtaca…
comp35199_c1	2624	perfect_SSR_3	(GTT)8	1	24	GTTGTTGTTGTTGTTGTTGTTGTTcagatatgctggttgacccatctttgcagatattggtgcagagggtttgatacatggttcagattttggtacttcctttatagcatttggagtaacagaagaaatggcttctaaaagtgtagctgcagattgattagttgtcttatgttgactcttattcaagatctgttgaggaagaactgcacaattgttggttgtatttgagttagaaaacgatgggacatcttcagctatcaatcctgagtggagtccgttagctgttagtaaggagttgccagttgacgaaaacaaattatttgc
comp35221_c0	1969	perfect_SSR_1	(T)10	1879	1888	tgacagtaagttgatggagggggttgagatgcttgaaccaaggttgtgaggttgtcgaagctgagaaagtgggttatatgatgtagtgaaagttgtgatcatgggaagaaggggaggcaaggcactgttgatggaaagtgagtagtggtggaggttatatgtttgtttgagggtattgacagtgatgaagaagggatggacacagcagttttggtgatgaagaaggatgatcagaggtttggtgatgaaacaaggcagtgagaggtttggtgatgtgcaagttatgtatgtatgcagtagTTTTTTTTTTgcacagaagtatgtttgaggtaactaccaggttatttgatgtaactagatggttgcacagtttgatgtatccacacttatt
comp35245_c0	2297	perfect_SSR_1	(A)10	4	13	attAAAAAAAAAAgccaacaattttaacatgtcctgtgagtagtaacgaaatagtttagaaacgccatccattagtttccttcttttttattcaatctccatatttcatgttcagagatctccctcgaaagtggccaaaacaagtgctagaagagaacaataatttgatgctgcggtccagccataaatcaggctactaataaattttcaattctgtagcactgttttctgatcatgatgtctggcttttcatatgatgcagaaggaccccccggtgactcaataaatgtgcttccctgctattgacactcat
comp35245_c0	2297	perfect_SSR_1	(A)11	1351	1361	caaattgtgcaactctaacctttgcagacagtaaaaagttatagcataaaaagcctactgatttttgtttcgcttgaaagcaattgcaacttgcaagcaaattaaaacatcaagatatctcactacagctcataatggcacaacaaaacataaattatcatgaagaattttaaaagacaatattgaagacgttacaatatattttagagaattgctactctattttatccagaaaattcattcggcggtataccgccaagtggttatgaagtagctccacgtcgtactgacgaatgaagtAAAAAAAAAAAttagccaaatttcattcggcagtagtgctgccaaatgaaactgggtaacttagatagtgtaatacggcatctttagcaccactctata…
comp35250_c0	2006	perfect_SSR_1	(T)14	1940	1953	aaggtgcggtagcagggattgactgagattgtcggtacgcattgctgccgctgcttctcgttccgattgatctggctgctgcttttggagaaagaataaataatctcctaaatctatatatactgttcatatgattcggcctggagaataacagttgttgtttatgcttgtagcgaagctcagggttagggtttttgaagaaagtgtaagaggaagatgatgatgcaattgttagagctgatgaataagtcggatccattttgaattttagctcttgtttcgaaaattctgttgaactaaTTTTTTTTTTTTTTaatggtaatgctgggaggaagcacagggtttatgatatcaatgtatctctgcg
comp35256_c0	1132	perfect_SSR_1	(A)14	2	15	tAAAAAAAAAAAAAAgaaaagaaaaaaaaacctactttctgactgaaaaataaataaatccataaatgctactatttagatcagaaaatatccaacaccttaaatacgtataccttgcaagagatattacaacagactgctttcgaatttactacaatttgcttcctttaaaaggagatattgctatctcgttaggtattggatacttttccttgctaacttcctcggtgaactgcacattatcaaataagaggcaactctatgtggcactgtcatccacttctgagttgaatacaaaacttggaaatgtagtgg
comp35297_c0	1790	perfect_SSR_1	(A)14	1759	1772	agcatttgttatggtcgagctcatttccgcaaaacacatcgcccaggcagcagcaataagactggaaataaggggagggcaatggaacgaagccttcctacaaatggacggagaaccatggaaacaaccattgaacaattattattcaacgtacgtggaaatactgagagtgcctaaacagtctatcatgataaatggacatcacataaatgcagaatgatttcctttttattctgcttctgtaccattcaccaatcatgtatatattttgaggagttaactaacttagccccttgttgcAAAAAAAAAAAAAAtgtgaatatacgtcgaat
comp35310_c0	3438	perfect_SSR_3	(AGA)7	3417	3437	taaaataaagatattccttctgaggcaccaatagcatttgccaggaatttatctgaatttctataaagaaccattaatttcagatatccaaactctttttctctgtaagcaactatgtgcgacaattctttcgctatggatcgtgattctccacaccaaggaacggtgacgaggaggaggatgtgattgtgttctctgatctgggaagtgaaattcatcttcgtcaagatgccccattctatttctcttcttcctccagctgcggaatttgaggatagaaatggtattaataatgaaattAGAAGAAGAAGAAGAAGAAGAa
comp35317_c0	1211	perfect_SSR_1	(A)10	170	179	ggaatttctttttcatacagaaactaaataatacaaatccataaaatcatacataataaacactctttacactcaagcaagaaagcagcaacttcaaattaatctaaaataaaaaataaaataaaaagtttcgtatcattttctcactaatacaagtttttgaaaaaagAAAAAAAAAAcctaccgaggaccattcgccttttgcttagccttctcaatcaaaggcttcaactgcttcttctcggcgagaattttcaaaaagttgaacaaaaacggaatgtaattatgcttccttctaatgttttccgtcttccacttcttgaatttctcctcctccatgacaaccttctctgttaaattctcgatctcagctctcacttctgcaagttcttgcgctac…
comp35317_c0	1211	perfect_SSR_3	(TGC)5	410	424	taaaaaataaaataaaaagtttcgtatcattttctcactaatacaagtttttgaaaaaagaaaaaaaaaacctaccgaggaccattcgccttttgcttagccttctcaatcaaaggcttcaactgcttcttctcggcgagaattttcaaaaagttgaacaaaaacggaatgtaattatgcttccttctaatgttttccgtcttccacttcttgaatttctcctcctccatgacaaccttctctgttaaattctcgatctcagctctcacttctgcaagttcttgcgctacatctgcatttTGCTGCTGCTGCTGCatgagcaactctttccttgtctgcagttctttaagctcagatagatagacctccttcctgttctttataaccgctaaaaggttg…
comp35359_c0	2699	perfect_SSR_1	(T)10	857	866	gtaatgttatattgttgagctctatgatcttgtattagtatgtctctcttctttgggactgtgacttaccgaaactaccatccatatttgctggtatatccacaagcatcctgcaacgccatcaaacctccattaatgattcatatataacccaagccatatccgagcagtccacagttgggctatgcatgtacatataaaatatggaagactgaagaacataatttagtggtgtacgtatgcgcttaacatacgtccagatatttgaaaagatttgcacgttgaggcttgatttctgcaTTTTTTTTTTcacttatcatgatgctcaatcaactaatcaggagagttatagggtctacatataaatatcttcatgtggaatatagttttaaatcatga…
comp35359_c0	2699	perfect_SSR_3	(AAT)8	1269	1292	atgcgcatggcattgaaaatgactaggttgcttaagataagcctttggaccatccaaaggtatcattttttaattttcctttttggaatttgaacttattcatcttttaccgaacatctcagtgctttggttaaatttttagtcattttctttgtcaatacaccgtctttacacctatcgactttggtgcgagaggtcgcatgattaaaacttgtttatcgtgattcaaatctttgtacatatattgaaccatctaaatgtgcgaattcaaaaaaataaaataaataaagataaagataaAATAATAATAATAATAATAATAATggagataaatcaactgatacaaaaagagaaaatgtgacagggtcccatatttcatcgtcacggagtttctcatca…
comp35359_c0	2699	perfect_SSR_2	(CA)6	2558	2569	attgggttaaagcttcacttgttgttccaaagaatgaattaccaacggtaatctcgccaaaggattacaggaaacggtttaggacatttatgacaaaatacttcttgacgattccagattcttgggaggaaaaacaagacaaggtgcaaaatattttgtagcagtaaaagccaagatggaagtgtttgtcaaatattaatttgtggagcactcactattattagatcttcccaatatttgcgattttcaagcaaatatactggtgaaagtggtcaagactattttttagacacagttcatCACACACACACAattgttcaaatacatacgaaacactttgcccattacattttataaactgggcggtctttgtaatgaattatgatttaggcttcaatt…
comp35380_c1	1151	perfect_SSR_1	(T)10	848	857	tatcttgctccagctaatccttttgccaaagaggttacgaaaagggtagaaacaaacaacaacctatggaagagctggaactggagatcagaaggcgacctaatgttaaacggtgcattcttcatcccttcaggagcaggagcatctgcaagctattcaagagcctctagccttggtgcaaagccctcctctatggtcggggccctcacttctggggctggagtccttggttgtagggcacacacccagtgctagtaccacataaagaaagaaatttcttattttaacatcattaaagaaTTTTTTTTTTcttttccttttctatttggtgttatcatattacatagccatcttcatttatcatcatcagccttctcaacctcccactgcttccaagtc…
comp35400_c0	2310	perfect_SSR_3	(GAG)5	30	44	aagtaaaagaagagaaagaagaaggaggcGAGGAGGAGGAGGAGgaagtggaggaggtagcacaggaggaagatgaagatgaggaggaagaaactgatatcgccaaatcagcaaaaaaggaacataaccattccaaaacgagcaatgatacttctggaaaagagggtgatagcttctttggatcatccgacggtgcatcgtttcatgcaaattcatttcgagaactcaatttatctcgtcctttacttagagcttgcgaggctttggagtaccacaaaccaacacctattcaggcagcatgtatacctttagcactacttggccgtgatatatgtggtagcgcc
comp35449_c0	1872	perfect_SSR_1	(T)10	1785	1794	agaaagcaatggattgcttgcggcacaactttctatccttgtcccactgctttaccttgatattactttcatgacgctcttgagtatgatgtgtctcggatcatggttatctacaatcaaagatttatcttcagttgattatgtttcaaattccagaattcctttcttgtgctaacaatcttgttgtaccctgtacagggtaccttaaagcacctgtgttatttaaggggtgcttgtatatttccatacctataagctgatgaattaaatatgtttgaaatactagctctaaatatgtgaTTTTTTTTTTacctattaagatttggatctggatttgtatgtatcgagtgttttctccatagacttgtatgtataatgtgaattttgg
comp35455_c0	1440	perfect_SSR_1	(A)10	1406	1415	taaaagtaatcaggcggaagctgggtactatatccaaaaataatataggtaccatatccaaaaataatcatggaagctggtatatagaaaaactaatcaataaattacttgcactaaaggtgatcaaatggaagctgggttctacaaccaaaatataatttaggattgcataaaaaatatgttacgcatttggtatcatcaagcctgcataaagccactgcctggatttatttatttcatgcattattaactccactgagcccgtataaaaacaagtcgatgtatatataaagaatttacAAAAAAAAAAcctggacaagctgtgggcctgctag
comp35461_c0	1058	perfect_SSR_3	(TTC)6	721	738	tccatgttctcctacttcatctagtagttttttgtaagctttactgaaatcctcaatttcctcactactaggacacccatatttgtgagtaagcttgtccaaccttacataaatatatccattaagagacaccttaaatgcatacaattctatattgccacctaattgctgtaggatctcgcgagcaatagaaagcacacggtcaccccatgctacatctctcagcactattccaccaccatctcctccatcgcccatcttcggctcagcttcttcttcctcctcctcccattcctcaatTTCTTCTTCTTCTTCTTCatcctcttcactttcgtctatttctcctcctttgttatcattggtacacgaagaaaacagcttgaataagaatctaccgtt…
comp35462_c0	1667	perfect_SSR_1	(A)11	45	55	tccatgacaatctaacacacacacatacatacaatgtacaaagcAAAAAAAAAAAcaacaacacttgcatgctttctaaataaaatcaaacgaaactaagagagaatttttccaactgagacctaactaaactaccgaaagagaagctctgagtctgcggtgagttgttaaccctattctggggcattaacaattcatttttaacttgaaatgttaatggctccaactctctctttatgaggtccaaaatgcccatatcgacagggttcccagagatatcccgtacgtagaagacattcttagtttcatcaccatgtgttgcaatgtctgcacgtgcaacagtgaggccgtactc
comp35472_c0	2256	perfect_SSR_1	(A)10	187	196	gccaaatacagttttctcacaatgtaatttgttttcagtgttccttgtagaccttcattacattgatcgagaaacaaacatattaacttcccaagcaaaagagttttcaggaattacggtaccaaaaaatatacaatatcaatacacacgcataactcagagaaatgcaacgtaccatgcatgagtAAAAAAAAAAggttcaataagttgccaaagaccgatcaagctgccatgatagcatgctgactcttggtaactgccatgaaagcacgtggactcttgctgataatttgcctgagatgctgatatcgatccctataatgctccaacgttgaacaaagctgtcttatagcttctctcttgccttcagctccatccaaaattaccaccttttgtctc…
comp35474_c0	2025	perfect_SSR_3	(TCT)5	27	41	tatatctcttccttactgtatttctcTCTTCTTCTTCTTCTtgtgttttcttctttcttctcttctcctcctctaaaactctattatcttgcttagaccgtatcataatatgatgcgaacccctacccgaaccaagaactacaaagacaagtgttctgtttgcatgttgggatgaatatcactttatattttagcccgtaactgctgcacttttatttctttctttctgcactgagatacagtatatatacagactgttgtaacaagctctgtaatgtaattgagaaaatattcaatcatttcgattcaatcatcaattctcctgtactcaaatacctgaa
comp35478_c0	1562	perfect_SSR_3	(CTC)6	451	468	catattcaaccgccttctctccaccctcgtggccaccgaactctcctcccgctcctccctcaccatcctcgccgttcccaacaaattcctctccagatccaccgatctcctgcactccacctccatcgccgatgtcatccgcttccacatcctcctcgaatacctctcctggcccgacctctcctccatcccctccccctccggccgcctcgtcgccaccctcttccaaaccaccggccgcgcccccgacgacctcggcgccctcaacctcacgcgccgctccgccaccatagtcgcctaCTCCTCCTCCTCCTCCTCcaacgccaccatcctctccctcgtccgcaacttcccttacaacgtcagcgtcttcgccgtcaactcccttctcacccccta…
comp35478_c0	1562	perfect_SSR_3	(CGC)5	1077	1091	cagccgatttaaaagccaccattcttaaataccacgtgctgcattcatattatccattgggttcgctcgaatcgatcgtgaatccggtgcagccaacgattgcgacggagacggaagggccggggaagtatacattgaatatcacgagggtcaacggatccgtggctatcagtaccggaatcgtgcaggcgttgatcaccagaacggttttcgatcagagtccggtttctgtttttgcggtttctagggttttgttaccgagggaggtgtttgggaaggaggtgcagagggttgcatcgtCGCCGCCGCCGCCGCtggtagtcggggtgtcgccggggatatcgccagccgcgaatggggatccggcgttggggttgaaaggagaggtgacgtcatcga…
comp35495_c0	2040	perfect_SSR_2	(CA)6	155	166	ttctacttcattatagatactatggtattaatatatcgatctatataacttgtacaagatggttactctgatagcataatatcattttccactgtaattttgctattcacttaactaaatatagatatacagagcaaaatgaagatacgtaaccCACACACACACAaaatttactcagattctaggccaccctctctaaatgagacaacaataggactactaaccctatgatacaaagacacccaagtcaagtatccttctgaaaaccttctgctcacacttgcatttctctcaaaatgaactcgaaactttgccttctccccagctcttgaaaaaatgagcacatttggctcaactgtcaccgatactccctctggtgcaagaaccatagccttgtaa…
comp35526_c0	1300	perfect_SSR_3	(CTG)6	215	232	agattaacaaaatttaggaaaatttcccaataacatttgctgtatttccaaattttgttaactaacgacaatcgaagcagagtaaatcaatatatctcagaacaaaattcaacctattggaatacacgttagtgcttaacaatacataataccactgttcccagtgcttaacaatacacaacaaaacaatttatcgactgcacacacacaatcaCTGCTGCTGCTGCTGCTGcatgccgcccatctgctgaggtggccgccaattaggagggggagggccccgcatcatattgggaggaggcggaggcggcatgttaggtggaggctgcatgggcctgaactgctgaggtggcggcggcattgcaggtggagggaactgctgattgggcggctgaggtg…
comp35529_c0	1610	perfect_SSR_3	(AGC)5	24	38	cagctgaaataccgggaaacactAGCAGCAGCAGCAGCacttctactgccaaacataaagaactattccctcctcttcctagcacaaaaggtgttgaaataccaggaagcagcagcacgtctagtacacttgcatctcgcctcaataaaggaaagggcaaagtaaaagttatcaaccctcctcgcctgaaagaaccacatggtccaattaccgattcatcgagttttcctgaacttaaacctgtaacacaaaatcaagctccaggagcaggaagcagcgttaccaattctagaaatgaagtggaaataccgggaaacagtgttaccaactctagtaca
comp35535_c0	1531	perfect_SSR_2	(GA)6	1272	1283	taggagcgtcaataaaagatacaggtagggaaggaggaggaatagaaccacctatgggtaacctgctcccatctttgcccgtaggtgcgtcgcccttccttttcttgtttggtttcttgatcttgaatgcatctagtaggttagacattgtacttgtgtaacaaagcttcagtgaaagtattagaacctttgtgagaatgctggtcaagcttaagcacattagctctacttattgaaaactaatctcactccgctctggagaagtcaggattcttaactaaaaaagaaaggaataagtatGAGAGAGAGAGAgtatgcaagttagtgcggtaaaaaatgatgaagtgatgaaaaaaaattggaacaaaactaggagatctaaagggggagataaagccg…
comp35544_c0	4044	perfect_SSR_3	(CTG)5	390	404	tgaccgaccttttttttatactagtaacaatacaagatatccatgtccatgtccttctaacatatccaggctttttttctttgaaacaaaatagaatacatggtataacttactaacacataggcgttttacatttacagtgaaattatgatttaagcctgtaacttggaagcaaatccttcccctatctaaggaatgaatgtactatatctctagtattcccttctttgttgtttatgttttttgctttttttcagtaacatggacactgcatcaagttcacgggtggttccagctttaCTGCTGCTGCTGCTGctatttttgcgacccattaaccactctaatgcttccattgcaacttctttctctgcaagctttttactgctacaaggttggcca…
comp35545_c0	2026	perfect_SSR_2	(AT)11	1	22	ATATATATATATATATATATATgatgtgttgtgttcatacataagcattgacgcagtaggataagataaaatagagatatgtacaatagctggaaaagttctgcctattacaggggttaattcaagggagtgggatcgtccttttggcttattttgatggcagtacatgtatggagttatgtacatttgcaagcatattgaaggctggttttaaaatgggtattatataggttaaggtatttggtatattgttatcttttttagaggatttggtctctttttggctagaaaaatccataaattcgtattttcggaggtttcc
comp35555_c0	1760	perfect_SSR_1	(T)11	1613	1623	aaaccacgatcccgaactacatggccgctacggagtctgcacgtgcacgcatacgttcgcagagtgcgccgaggcagaggccgggtactcctgagaaggatagaaacgggtctgtgaagaaacggttgtcttacccggtacccgacccgtattattgtggtagtttgaggagtccgagttttaagagtgcgatgggaagagttgagcatatgtccaatgtgtctgcttcttcttgctgtggaggcgagctttcgccttcttcaaccactgatttgagatggctgagatgaacaataactaTTTTTTTTTTTccttctaagtattgattttagtttgtgttaggtttgaatgtgtattgtttgtttgattgttgattagaatttgggtgtgcgcaatgaa…
comp35568_c0	2841	perfect_SSR_3	(TTA)6	1912	1929	gaaatagtagaatctaggggcaatttaatgactttttgtggatccctccaaaattataatttcttgtttgacgctttgacagcatgaaacgttggtttttttctagcatttctgaaacaaaaatggtagaaaacatggagtcttccatcaattttatctattttttagtttcctgtctaacttcctgttctttcatttttggaatctcctaacatcattctttttcaaatgaataatactgtgtgaagtctaaacatactcatctaaagattcaaaaccattattatccttcaattattgTTATTATTATTATTATTAaccaaacaccgatttcatcttacagatgtctggtgtaaaaccctttttcaccgtgaaacttgtctccactctcttatattg…
comp35587_c2	2062	perfect_SSR_3	(CAG)7	352	372	ctacatcaaaccactaaaactgtctataatctatcagttgctccgctatgcagttaacaggcaattaattccataacaatggattattaactcgttgattaccacacataggtttaatcttaacatatcattttgactccaacaaactacatctaaaatgctacaaatgcctagacttcatcagtccctcccctacacagctaataattgctaactctgtgattatgaacttcgttgcttcgtgttttgactaattaacttgctgctgactgccgtacatgggatatgcaccataaggcaCAGCAGCAGCAGCAGCAGCAGcgcatattccaattcacctttcagcaaactctccgaacaaataaggggcagtaagggccatgctgataaattatagtg…
comp35593_c1	2209	perfect_SSR_3	(AAC)5	7	21	agcaatAACAACAACAACAACaatttcgattccttatcagaagcaggatggagcagagaaatgggaccaagcgagaaaaaaatcatatacaatgagaaatcaaacgaatacatttcctttgtaaaagaggtgaacggattaagagcacgtgcagattccggaagatccagagaagaagcatttgacggacacatggcaattggtaaggcactgtacgaccatcagttattttctgaaagtctaaaaagcttcagacgggcttgcgagatccagcccacagatgtcaggccccacttcatggctgggaactccctctacgcc
comp35603_c0	4807	perfect_SSR_3	(TGC)5	2172	2186	tgttcagacgatatatttgtccacacattatgcaacatttttgagacgccgcctttctgagatactgctgatgtaacagaaggacggagtgccctgatttctggcttatttggtccgatgtttgtatttttaggctgagatttactagtatcgactgaagaagattgacaactttgcatctcttgttgactaccaaaattttgcttctgctgctgttgttggtgcttctgatgcttctgatgtaggtgctgctgcttctgttgctgatgttgttgctgcaggtgccgctgtggtgtatttTGCTGCTGCTGCTGCtgtggtgtattgtgctgctgctgatgctgtggatgttggtattgctgctgctgtggatgtttccactgcagttgttttgtcatt…
comp35604_c0	1608	perfect_SSR_5	(CTACT)5	184	208	gttcgtttcattatggttttcagttgtctaatacaatactacttttgtacttagcagaacaatcaatcacgcattaatgggtacataacttatttttaattttattatctttgcggtgatagacggattttaaaaatgttgaggtaccaacagataaaaatcccaaattaatttctttacttcCTACTCTACTCTACTCTACTCTACTcttcttcatcaccaatccagttccttcacatctccagtctccaccctccaataaaatcgtggagctccctttttcaaaataatggtggaatcggtaccaacgaacaggagaggaagtaacccgcgattcgaatccgacccgctaatctccatcgacatcccacccactccccctaacaaatcccctcattc…
comp35607_c0	1241	perfect_SSR_2	(AG)8	1211	1226	atggttgtgaaatctcctttggaaggattcttatccactgtcaaagcaaaagaaggtatcactttgttcattgctctactgaagacagagtgctttagtccacctacaaatttaacccatttcatgaagttcctctccaccaattctacttctgtttgattacggagaaatggtgtgtatcgcccgggccttagtcccttggtatggcttaatactatgccaaagtttagagctataagtatcaaaattgtgctggagaacaagctagagctttgcattatttgcatgtacaattgtgatAGAGAGAGAGAGAGAGacggagagagagaaa
comp35613_c0	2468	perfect_SSR_1	(A)11	2412	2422	ctaaaccgacaagcttctggtgttgatcccattgatttactgcatctgtatagacatatccataatttccatctactgaagtaactggatagtatactccttgatcatatgatgccatgccattgtccataaagatttgacagaatgaaaaggaaacaaacaaagtcaggaaaaagccctaagttgtgcttcgcgttcgagatctaacaaaaataagaactcctctaaccaaattgagaatcgccttcggaaatagaaaccctaaccctagagtatagattaatcgaataacaggtttacAAAAAAAAAAAttaaaagtatttaagtaatcaaaaaatgaaaacggatagagagacg
comp35638_c0	1402	perfect_SSR_3	(TGA)5	924	938	tagttgggaagtattgtattggtagtagaaaggaggagcacggaggtggagtttgatgttgcagttgagtggcagttgaaacgttgttgaggtggaaccaggtggggttgtttgcagtggaggaagattgtagcagcagtggtattgggtggatgttgtccgttgctgttggtgttgaggatggagtgaaggtagtgggctggggttgatgttgtgctggagtagagaatggtggtcagagatgggttgctgaagtggttgtttagagataaatggaggaggatggttgatgcaattaacTGATGATGATGATGAtggagctttggcgatcagggtggttgattgggtttgttgaatgagcaaggtaggttagttgtagcaacaggttgtggtgcactg…
comp35650_c0	2682	perfect_SSR_1	(T)11	2664	2674	aagcataactagcgctgtgaacaagccaactttacccgcaatcgccgaagtattcgactgcaccgtgggcaaaaaaccaagtaaagcgaagtactatttggacgacacggtcgacgtaatcaagacgttacaaggattaaccagtgcgtcgccgaaaagccaatcgaatcatcaagtttcttttgaaaaatatatctaaacttatatatatacaggtagaaagatcttatctctacagactgtactgtagatggcttacaacacaatgtgcatacaatgaaatatttgtcatttaacttcTTTTTTTTTTTaaataaaa
comp35670_c0	1482	perfect_SSR_2	(TA)6	1388	1399	catagaagaagtgggtgtcctaattgaagagccattttccatgcttgcattggatgagttatgcaaacagcttcatgaaagcattcaagaagccttgtcactacagaagaagattcatgttaggctaggtgctaagatgaagaaaggccgccgcatcaacggatggcccaactcttaaagacaaccaagaagcaatcaatcaaatcataaaaggcagaataatattttgtatgcatgttatcatatgcatagtgatggaaagagctcggtgttgagtaaatactaaatagtatagaaaacTATATATATATAcctataaggtattcttgtatatatgcatgcatatgaataaagttttcttgtacatctccacaatctctacttgaactattcca
comp35679_c0	1153	compound_SSR*	(A)21(GAA)6(A)10*	1	47	AAAAAAAAAAAAAAAAAAAAAGAAGAAGAAGAAGAAGAAAAAAAAAAAcactcataatactaatgtagcttgaaacttaactaattaagatatttctccaaagatatgacatccatgacttcatcttttcttctttgctctccatgtcatcatcatcatacttcattcgtgtatagctagtaatataaactctacaggatctaaggttcctctcagagcaattaatcaacaaatcttcaaattaatcaacataagttttatgcaactgacatgaactctccgatccagaagcccattttatgtataaatttgtcatatgtatacccccaagttaaagaaaaaggatat
comp35706_c0	2013	perfect_SSR_3	(TCA)5	1006	1020	ctacgtttcttctgcttattcaaatgtctttcttgctgcgcactatttagtaactgcaggtcagtgtctgtattagcaatacgttctgccctagcttctgagcccactccctttttcttcaaggatagcttttccacttttgaagtttggcttctggaatcgtcatctttcctccttggtgacggagatctgtgttctttccggctaactttatcagttgtgctcttttcacgaggaacgtcaccaagttccttccgcttgttgagtatttgtgaacgcattcgtgcatcaaaacgtgccTCATCATCATCATCAttatcatcgctgtggtcgttattagaaacgttattttcttgcactttattggcaccatcttttttagagcttaaagcctcccta…
comp35706_c0	2013	perfect_SSR_1	(T)10	1991	2000	cagtaggatcacctccctgtattaggaatgatttgattacgcgatggaagatcgtgttgtggtaataaccttcgagacacagctgaacgaaattgcgcacagctttaggcgcctcttttggccagagttcaatgtcgattggacccattgtcgtctttattaccacttttcctttcgttggtggctctagcacgtatactgacgacataatctccgacgattatggcgaccgtcaaaattaggtttttgctctctatgattttgatttcaatttggggacgtttggaagtaaaaaatttcTTTTTTTTTTactttgaaaaatg
comp35744_c0	1720	compound_SSR	(A)10ggaag(A)10	163	187	tgtttacaaatgacaagataagagaaagaaagcaacacataaattgagcattatctgaaatgaaactcatgaactaaaaactatgacctttcccccacatactttttttctttcttaatacatgacataaatcagcatttggaatgttacagtgtaaaatttAAAAAAAAAAggaagAAAAAAAAAAcaataaaactatgcataataataagtaggtgtcttcttaattggaaagaagagaattaggcggggctccgacaccaccccctcttatggatatagtgggcaccacgtcacttgaggtggccctgcttatgagatttgagtcgaggtatactacgacaactgtgatgtcatcgtggaaatggcggcggacgcctctgtctattttgttcagat…
comp35752_c0	1698	perfect_SSR_1	(A)12	749	760	ttttgggattgaggaggaaaaccattattttcgcatatctgtttattattgttatttttttcctctgcctgattacagtcatggttatcatgtatgaaaatgaaactcatacagtagtgttttgttagttgattactatcagccgatgtgtttgctgtattactaatagattacctaagtagctatactatcccattcaagctctaacacccagtttgacactaacatgtacatgttgcatatgcatataaatgaagtggtgctaaaagcaccttgaaaagttattcttaatactaaattAAAAAAAAAAAAtccattaaaatcctccacaatatttcgtactaccttaagaagttcttcttaataccagatgcacctcaatcccatctctttctaaac…
comp35755_c1	1653	perfect_SSR_2	(CT)6	926	937	ttaatttcagtatattccaccattttcgtttcttataaccgaagcagctttcggatttagaacacagctgttatatatctctttactcccgagcaatgctaggaataattttccgaagaagctcgaagggttcagtagtgcaagggccattttcatccacaaagtgcgataattcactttccaatagagtataagcatcagcgaaggccttaatgcactggtgaatgcggaaacagttccttcccacattgttagatgggaataacggatcatcaatatgaatcggatcaatgctgaggcCTCTCTCTCTCTtcatatatactccacttccttgaatagatattcgcatttgacgaggatcaaaaacatacccaaagaagtaaaggaagtccatcaata…
comp35775_c0	6760	perfect_SSR_3	(CTT)7	1	21	CTTCTTCTTCTTCTTCTTCTTcaacctgttcagtcatggcaacctccctcgctcagcaaatcaacctcttcaaatcagtccacaaagggattcctgacccaattaggcatcccataactcgaccttccatattatttggacctaaagaagctgctgacatcgatctccgatcgattcttactatctctctgtcggggttggatgcactcattgaaattgacgaaagatttatgagatacaaagatactctttttagccagactactttggaagtagatagagaaaagatggtaaagaaagaagaggagaaattggatcggt
comp35807_c0	1335	perfect_SSR_1	(A)10	1174	1183	taataagcaatatcgctttatcaatttcaacatgactttgtttgtaatacatggttaaataactaacagtaataaaatttaaaaattctgaacatggttgtatcgatcatcaagaatataagagcgaaactacagcccacaggtgcaaactgccacatcgctttatcaagattatagatcaatccgtgtaagggacgagtcctataggctataccacagatctatgaacaacttaggctctttgcagtatcggttattaagttcccagaaaaccgattattcatgactaatttcagaaagAAAAAAAAAAccataaccctagagtatgagttattcatgtttcggatctaaagactacaagctcgaacaccaaacatatccaatcaaaatttataactg…
comp35854_c0	2229	perfect_SSR_2	(AC)6	190	201	ctgcaatataatacattctaaattcaaaataaagtacacagccataagttttccactagaacactaatacattattattcacagcaaattcaaaaaacgacaatttgtttcaagttcagcatgcgaaagaattgaatgaccattcaattttttcatcagctgataaaacttccatatatatagacaaaaACACACACACACtgatcaatatggtggaagagggatatatactccatgtaaagactgcaccaacctaacccacttgcggaaaataaggagttaattttgtagaatgaactttaacattacaagttccttttagcgttctaaagaagaaccgtcttttagtgcttctcgggcttcattatcctttcctaatgcagcaagagcagcagcttg…
comp35873_c0	1999	perfect_SSR_1	(T)10	1947	1956	aagatttcgtggttatgaagatggatattgaagggacagaattcgatattataccaaggttgtttgagagtggtgcaatttgcttgattgatgagttgtttcttgaatgccattataatagatggcaaaggtgttgtcctggggaaaggtctccaaagtatgaatatacatatggccagtgcttggagctgtttacttctttgagagacaatggagtgcttgttcatcagtggtggtgacgggtaattctgttatgtgatttggtgtgttatttatcatacttacggtttgcatgattcgTTTTTTTTTTgtcatatgaataatctgatttttattttcattttaggaagaaa
comp35894_c0	2061	perfect_SSR_1	(A)12	52	63	cttctgtcacaacaaaaatcaaatttacattcaatcaagaaagaagcagccAAAAAAAAAAAAcagcaatgtctgctccattattatctacatggccatggggaaacttaggctattacaagtatctgctatatgggccacttattgccaaagttgtgcactcagtgatatatagccatgatcatggtatatcagagtcatcatcatggtgttttcaccttctcatgctctctattcttagaggacttgtacatcaatcatggttctcttttagcagtatgctcttctttactcgaaagcgaagaattattaaagatggtgttgattttgaacagattgacaaagaatgggattgggataatt
comp35925_c0	2246	perfect_SSR_1	(A)11	30	40	atattatagtactccaagaaaaaatacagAAAAAAAAAAAcaaagtacaattgaaataataacttgatttgtatcaccaccagttcttgaataatgaattatattttcatgaatattgtatcttgcatagcatctaaatgcaaatgtaccatattcaacaagattaatgaatacgattatacaaggtattttaaagtatcaatcttcttccactgtcacgagtgttggtattttatcagggttatcaaaatctatcttgtttagtctcagacaacaaagtacatgttctggtaattcctcttgcttctgagcctgaatcgttaaaccaagatcaagtatc
comp35951_c0	1401	perfect_SSR_3	(TTA)5	1374	1388	atctcttccctcaccagctgcaattgttcttcactttgaataatgacttttttgacagcatatgttccatcatctgaaatatgagaaaggtctattgatttgttcttagcaagggcagagcgggcgccaacagcaacaatctccttcacgagaaagacgtaagcggagcctccatcgccgagaggcctcaatatcttgaacctgttgtcgttgatccaaacatcgccgccgccattgacggcgtcgtatatcgagttcagacctgaaaatgagcaacccattctatttatttatttatttTTATTATTATTATTAtttgttgaatttg
comp35952_c0	1608	perfect_SSR_1	(T)13	265	277	gttcttatattcagcaccaaaccaatatgctataataaaccgaaagcattctaccagtacaaagtttcaaagcaaatgcaaggttgtatatagtatatattacaagcagcaaactgcagagacaaaatatatcacctactgaaaacaaatacattgcaaatctgcagttttgcatacataaaatcatctacatcaactattacctaccttcctgaaaccaaacaatccattacaatacaacacaattaaaactcaccacttacaTTTTTTTTTTTTTaaatccatcagtagggcgagttcgagttcgaaatatcaccttcagttcttgctaacataccttccccataacagccctttccctttcctttttctggtagcctcggtctcaggaaccgacct…
comp35952_c0	1608	perfect_SSR_3	(TGA)5	847	861	ttctaagcattcgtcatggtacacgtgcccgcattcgagaacggcggctgttgaaagttcgttggtggagactatcttctgtgcgctccatggcgacttctcgttcattggctttgagcagattttgcaggtttgatgtgattttgaataagaggtggatgtaggagtagcggcgtcgaagagcggccagctttctttcattgcggaggcggctacgagctcggagaaggttcgcatcgaccagctttcgtgtgattcttctagggatagttgctcattgttgtgtttacgagcttttttTGATGATGATGATGAtgggtttgggagcaacggttctggtgctttgaacgatgaagatgatgatgacggtgatgtaaatgacattgatggttttgcaat…
comp35960_c0	3403	perfect_SSR_1	(A)11	3393	3403	tttttgttccttccaccccccatagattattaagcattccatgcagtaatttctcttttctcgtgtctttttatttttgcccatgatagctgtggtaaaaacagcgttttcagtttgatgcctggctttgcaggatgcagatgaaataacatgaacctgctactagcttttgttgtcttttcttttcatttagtgcttgctgtataatgttactatttagcaaaaacagattatatggtattgtattatgtatgtgtgtacattttactttgtttacctaattgcagttcagttttgagcAAAAAAAAAAA
comp35961_c0	1998	perfect_SSR_3	(TAC)5	1796	1810	ccttcgaaaccaattggagaagtgttgattgccattgggagggtttggagttaggagagaggaatttgaagttgatttggttggttactagagagcagctagccaaaaaataaggtaaatgcagaattgaaaaaaagcgagtaaagaaacttagggagctactgaactactggattctggagaagggatatcaggatggtttcctcacgcagttggagtatgcagcagatctgaatttcttgattcctccgtttggtcgaacgtcttcaatgcagtaacctaagggagcttcgtaatgcaTACTACTACTACTACtagaatcactttcaccaccttttgactccatcaaaacattcacgattcaattcaataagaataatctgatgatccaatccgcga…
comp35975_c0	4333	perfect_SSR_3	(GAA)5	2122	2136	ctggcaaagcaggccctagcaaataataaatgtgttgtaattggccttcaaagcactggagaagctcgagttgaggaagccgtgagcaaaaatggtgctgagatggacgattttgtgtctggtcctagggaactcctgctcaaattggtggatgagaactatcctatgccaccaaagcctgacattggaaagggtgaagatagtgttaaagagcttcaaaggaaaagacactctgcgaatccagatgtgtcattcagtgggagggtgagaaaaaccgcgaaatggagtccaagtggcagtGAAGAAGAAGAAGAAgctgaaactgattctggtgcagattctgctgaatctgatgatgagtttcaaatatgccagatatgcaacaatgaagaggaacgg…
comp35978_c0	1330	perfect_SSR_3	(CCT)5	667	681	gtttaattcacattttaaaaactaccgcattcaccatctaacacctccaggctgacgtagcagcaatatcccttccccgccagctcagcaccatggacccgtcctttctcgccacctggaaaccctccaccggccccagtctaagcagccactccgcctgcgactccgtgaactcactaaaccccaccatcccgaacccctcccttcccaaaacctctgaccatgtcatatctcccggggcccatcctactactgccccaaacaccttaggcctgatcactgccctttccaccctcttcaCCTCCTCCTCCTCCTcgctcccagcggctgcataaatggactctaaaacagtcgagtaaaactccagccctgtagcaaagctcctcctgaacgaacacg…
comp35986_c0	2142	perfect_SSR_2	(TA)6	235	246	caataagccaaattgtaatgagctgcttgcttgattgttctttctgcccttttgtggccctcacttgattgctgatactgaaataccaaatcaagaaaatcagtatgcacattactttgtttctcttacattggacatgccagctgtgtgttctttttggaatagttatcataagcttttccagaagtaatttggcttcctcaaaaaattaatacaggaagctcaatttgcaagTATATATATATAattcggaggagtcatactgaatcatcatttcccatcagaaaagaatcaatgtatagttcactgaggccaagtgaagctcctacaaaatgtcattatcacttgcagctataattggaattgctgttggtggtcttggattgacaatattaatag…
comp35993_c0	1145	perfect_SSR_3	(GAT)5	474	488	cggccgcttcagatctgcaactcaaatcctccaccgcaaacaactcctaacccgaatctatgcccacttcaaatcggcgactccaggcttcaacttcagatccagtagcccgctttggatctgcgactccaagctccagatgcacgcgaacatatcagacccgaggtttactggtctgctatttcatcctaaagcatgaactttgatataaggtcgattagtggaaactattaattgcatgatgatttggtgttgcttggattaagagctggaagcggttctgataatttgcaattgttgGATGATGATGATGATtgctcggtaggtttaatcccttgtccattgctcagtctgacctttttatgtaatgtaagaagttgaatatagttgacatgattt…
comp36005_c0	1194	perfect_SSR_3	(CCA)6	479	496	tgagaatctacatgcaaagaactttatattgctcaactacatccagtcttcaaccttcaattggtggtcttgttctaaccctttagcatgcttcatcatcccacatagttcttaatatcagcacccaaacagccaacacccatcccattcccaccaccacatacaaactcctccttcgatccattactagaactccccatacattgtacattcccaatatcacaaggcacacacccctgcccattccccaaaccaccatcattgcacatcaaatccatacaagaattcaatatctgcgctCCACCACCACCACCACCAttaacaaaactcccatttaacattccacttggcttctgatatggaaaagctccaatctctccctctatcctcccccttata…
comp36016_c0	2476	perfect_SSR_3	(CTG)5	1561	1575	tgaatgttgtgaagtagagaaggattgtgggtttatgggtacaaattgttgttgggtttggggttgaggttgaggttgagatggctgttgtactgggatggttggaagagtgtatcccgacccgggtatagttgcaggtacaggcataggtgcatgttgatttcgatatggaattggtggatctattgctggaatttcacggtttggttctgggtttattggaattgagggctgtggcattctctcttcatagtataccatccgtggatccgaaataggagcatcaactggaggaaacttCTGCTGCTGCTGCTGatgatgatgatttatcccctgctgcggcacagtctgctgcatctgctgcttcctgatgtcaggtcttccatcatcagatccata…
comp36018_c0	2738	perfect_SSR_1	(T)10	208	217	aaacaattgtatataaatttttattcaaacctccttttaacaagtggaaagttgaaacacataaacttataaagtacttgtcttttgaataaataaataaaaatgcttatgcaatcaaagtagctaatacaaatgcttttttatttctatatggtagggagattacttggttcctcgtgtaggcctccactacaaacacagagagcaTTTTTTTTTTacaagatttcaatcatgctcaccgtttgtaccatattcaaaactaagtaaatgccattgcatgaagattgaggtccaactacaattaaactatgtaccctatgtatatacacatgcagataaataaattaataaatgatgattgtgtagcaaaaagaaacaggttgcttcaatggtcgagcg…
comp36049_c0	1025	perfect_SSR_1	(A)10	685	694	atatcacgaatattctgagttttatggccgagaaccgaatgggctcctggatctattcctcgccgcaatataccacggggactttcagcttttttcccttccatgtttgattttgctggcgtttcaacgatctggttgtgattggaatgatttgagctatttttttgtttgtgtgacactgacttattttcaggagaatctggataaaatttcttgctgcctaaagttccacggcatgaattgcccatgaaagattactatctcatttaaaaatatttcagctcaaatccatccaaaatgAAAAAAAAAAtcaagaaatgataaagataatgccttttttgctggaaacgcaaaaatttgatactctgcgtggatccttgatttggaaggcaagactga…
comp36059_c0	1127	compound_SSR	(A)10g(A)10	948	968	gttcttaaccaattataaaagccttgccatggagaaaggatggaagcaacctcttttaattgcactatcttactcgttacaaattttggaagaaggcgttattcccatcgctgccaatgatgttctcgtagatgctcttgtatctccttctggcgtcattccgattagccctgcagcactagagaatatgtaaccgtgctctaactgatcgtaatatgttatttacataatgactaaattggtgattaccattacttgagttaaaattagcagtctgtgaactgtatgctaccaaaagagAAAAAAAAAAgAAAAAAAAAAtactccatattatagactttgtaactctgtaaaataaactgtggcaactgtattttccttagcttgtgatggtaatag…
comp36062_c0	1059	perfect_SSR_3	(CAT)5	279	293	gtcaattcaaattgagatttcagcacaagcaatatcaaaagcacaaaaatagcaatatcccccaaagaaacaaacataaattcaaaatttaacatggacaaatgtaaaaaaaagccaaaccaggagcccaatattcatgatttcaagatacaaactattaaaaaaagtactgctaccaaagacatgatttgttgatgataaaaaaatggcaagtcttgaaacactcttaagattgtggagtaacaatccagaattgatttcttttgcttattcaaatgCATCATCATCATCATctggaagtggctgtgctgccgctgcagcaatctcttgctcgtatagttgctgtgcctgaatatcaatttgaacttcaggaggagcaagagctggggactcaacaaa…
comp36096_c0	2500	perfect_SSR_2	(AT)7	2	15	aATATATATATATATgacacacacatatctatatatgaggtttttgttatggttgtttactgttataatttctattgtctaatgttacaagtgcatcatgctaaatgtttgatcacagatattttgatgaggcgtattctgttgaagttgattaccatctagacatatttatatattcaaaaaccgggttgcctaatggctgttcaactcgactcaccgtttggcctatgtctagtattactcaacttctattgttattaatggagtatagaacttataaatcttgtcattcaactcaaggcgatggaggtatct
comp36096_c0	2500	perfect_SSR_3	(CAT)6	1488	1505	gttcatttcatataaaggttccagggcatcaagtcttctatttttggtgttctgagaaatcaaaagtacatggcaaggatctgctggcaaagatgaaggatatagtaagaaggaagccaaccttatctgatctaactggaatccgtgagtctcgccttcaatcttttgcatctcatctccgggcctaccttcttaatacctcatccaattcttcggaatcttctggatccaatgtatcgccaacaacacatgattcagctagcacaaacacagagcattcccgccatccgcttcataagaCATCATCATCATCATCATcgccatcaaagagaaggcaggcccaacatggcctgagcccaaagcccatcacgtttaaaggaaaatgcagtaacaaagata…
comp36098_c0	3995	perfect_SSR_3	(CCT)6	191	208	aacgcgttcagaggattaggaagctgctcctgtcctcgaacacattcaacgaccatgactatcatgcacccaatgattttcttccgctttgtttacggttttcaaacttccagatcaccactgtccaccttatcgaattgagatttcccactacaaaaccaatatgagaattcgcactgcactgtcaacaCCTCCTCCTCCTCCTCCTtctaaattaccactcgttcatccccccaattcccaatccctaacccaccccctcttccccgccgacgacatgcccgactccgacgaacccgtagccgcgaggtcgatccacatagcctaccccgaccggaacaaccaactcaaatccaacaactccatccgcaccaccaagtacaacgctttcaccttcat…
comp36110_c0	1778	perfect_SSR_1	(A)10	64	73	aaccctctttgttcttagcaccgttcccacaaaaggttgagcaaattataatatacatacaagAAAAAAAAAAtgctaccatcgatctagcatcacgaaatcagctgcaatgtcggtggcatgtgggctggaatgcgtggtttgcgttggctgcttgcgatgggcgtggaagcgcatcacctatgtcggatcctacgactccgaaacatggccgccggcgacgccgcaggagttcgaacccattcctcgcctttgccgcgtgattctggccatctacgagcaggatctgcgaaaccccaagtacgcgccactgccgaacggttacatgatgaacccggattgggtgattaagagagtcacttacgagcagacc
comp36138_c0	1132	perfect_SSR_1	(T)10	1098	1107	taaagctggtaaaagaaatcaaacattagaaaaagagcagttcccatctccctggataacgctaagtaaaaatattctattatggaaacaacctccgccaaagaagatgattaagacccaaaaggatatgcacttgaacaacctcaagaatgacgaggagcataagactcagacatacccactctaaagcatgcataggaccatgatagaagtattacttgtatacctaaggaaaccatatactgttcataataatctcttgtaaaattacattcttacatacaatgtatgtatgtatgaTTTTTTTTTTaattgctccatgaatctcaacctag
comp36140_c0	1249	perfect_SSR_1	(A)13	8	20	cagaagtAAAAAAAAAAAAAcaatacaatatcgcactcatcctgtcatccatgttattatgttatgatacgtatgctacattatagaaaaattcgaaatagatatgtgatttatctttgctttacaatatgacaactgattatacactgatatgtgcaccgctttacaaactatacaccgtcaagctaatgacacaaagggcacataacaagcccattctcattacacttatcacacctaacaacatccttactctcccccttaaccactttgcaactcccactacagtcaaaacatggcacaaaccttgcacctccaca
comp36142_c0	3264	perfect_SSR_3	(TGA)7	281	301	aggtcatctcttgcaaacgctgttcaagaaatgttgataaacgcgagcagctagaagtactaaagaaactaaataaaaaagcatcaatttaatagctcacgggtgacgggtatattaatcctattcaatccctaggaattccctatcaaaaatcaacctcgaaccccaagtatttcagggattctcagacgcaaatctgaggattggacatttaataaaaccgagtggatatggctgttaatggctacaatagaccttcattcaatagcaatgttgatagTGATGATGATGATGATGATGAtgggccagcaatttttaaaagaacaagtagtgcacccaagcaaaaccaaccgaattctacctctaagaagctgtcatcacaaaaatatgatgacactc…
comp36142_c0	3264	perfect_SSR_3	(GAC)5	1119	1133	cacataaaatctgaaccatcacagaagattgaaaaaactgtaacagcttcttccgatggtgattccgaagacgaaaaacccttgtttacaagacttaaatcaaaatctgccacaactataattagagatgattctgaaaggaagcttctatcttctaaacaaactatgaatggtttaaacaagagacctcgagaagattttaatagtttgacagaatcttccaccaagaaggtaaaaacatcaagtgcttctgctaccatcaaggtgaaaaatgaagctgttgtgaaggaagagaggacaGACGACGACGACGACgatcacacaccgattgcacagagaatgaaaaaaccagttccccctaaaagtcaatcatccaccaaaatggcggtaaagaaggaa…
comp36146_c0	2005	perfect_SSR_1	(A)11	277	287	tgaataatcccaaaaaagaagacaaaggatggacccatttgtcccaattaataaatgacaatcattttcatggaacaagcacaaactaaacaaatacaaagaaagatagaacctaaatagccaactgaaagcaatgcaacataatacatactgttccaactttgtatgcattctggcatatcttttatgctcaagataagcttccacatttttttgttttttcctccaactctatgtggttgcaatttcacaccaccatctgctatgtctttccttAAAAAAAAAAAcaatacattcactccaatagtgaaaaataataattcaaagcactttctttcatgcaattttcataatgtttgagcacttaacatgaacacttatggaactattaagtttcca…
comp36152_c0	4941	perfect_SSR_2	(CT)7	1884	1897	cacaaaaaagttcattgttttttttattatatggatcattttgcaaattgtagaacaatgaagtgctctcacttcaaaactttctttaataccctataaattttactctcccatcaataaatattgacaaatgaggaagtatgaatttaccatacatatacacactcgctccagcatatgggcacgcataatgtgcggtcccgtgcatatgcatgaccaacggaaagatgaatgttgttttaattcatcatctactttcagcaacaaattcaattctcaatttgttcattgtcgacattgCTCTCTCTCTCTCTtacatatttttcaatatttttttgttcaacttggcagcaataagtatttgtttggtttgcagtgatgggtgggtgcatgttaagt…
comp36157_c0	2044	perfect_SSR_1	(A)11	60	70	aggataactacgttaccttcagaatatggacttgctgttaacatgaatattacaagtacAAAAAAAAAAAgggtttaagacgcataaaattataacaattatacattgatctgtccactttcatagactgtcttaccacctaattacataattttcatgaacctcaactatatatttacatatatggttattaatgtattcactcgaacgggttgtaatccaatccagatccatatctccaagcttcaagagctcgattgaattcgtatttcttcctttcagaaaggaacttgattgacggcctgatgatgggatcaacatagcttgtcaataatgtgtaccagcctaacattacaaaatgcacagtcca
comp36160_c1	3455	perfect_SSR_2	(CT)8	7	22	tgtaaaCTCTCTCTCTCTCTCTgaaatttaaacaaaaagcttatgtgtagctgcagcaaaaccctagttccgcaatcaattcctatccagtctcatcatccaactccagtttcactaatgcggcgctcaatttctgttaagtgccctcgcttttctatcactcccaagttcaccatacctcaaatatccaacttattcatcggatgtcctctcgaacctcctcctaagaacaacccgttttcagtttctgcagatcctcatattggttccagtaaaaattccagctttcctttcatttccagagatttttcgggtttacaag
comp36161_c0	3544	perfect_SSR_1	(T)10	1071	1080	ttggtgaaaaaggctgcaaatactacactaaggattttcatggtgctgtggatgcattcagtgtgcagcaggtggatactacaggagctggtgatgcatttgtcggtgctttgcttactaagcttgttgaagaccaatgtgcccttcaagatgagaaaaaattgagggagattttgaagttttcaaacgcatgtggagcgatcaccaccacgaagaaaggagcaatccctgctttgcctagcctgtctgaaattacagatttcattggaaaagcttagatatttctttttcgtgaaaatgTTTTTTTTTTcttttttctttttccggtgcgtgtttgactacttatctgcctgcatcaggtttgcctgctcctgcagctacaactcctaccccacttcc…
comp36180_c0	2942	perfect_SSR_3	(TCT)6	681	698	gattgtcaatcagttggagtgttgccccctgctagcacccaaccaaaacaagaacaatcagatgctcaacattcagagcagcagccatcagaagtagcaaagcaagaagtacaagatcaggttcaaaaggaagaaaccaaagctgttaagaccgaagaaaaagatcaagctcaggcttctgatcaaacttctttgcagcttcctaaacaagagaactttcaacatgtaaaagctgagccacagaattcagccgtaaacgaagcaaatggagctaagaggattagaactgctgctgctccaTCTTCTTCTTCTTCTTCTtcacctagcatacctttccagcttttgattccgattatccgtccacatcttgacaaggataggtccatgcagctccagtct…
comp36185_c0	1114	perfect_SSR_1	(A)16	1	16	AAAAAAAAAAAAAAAActaacacttgatataatttgcactactatagatgatccagtccttttggattgagagagtcttcttccataaattagaaaggctagtcggggtcgtcatgtaaataaggatctataaacaagcatccctaaagagaaattgcgatcattttgtaagcattttttacaagtttgggatcctcatgatggttcttcatggccatttgcagtaataggaacaggctttatagcaccagtatcgactacattattctcatgtattaaacctgcaatggcaatcggtgcaggcactggacttttc
comp36191_c0	2446	perfect_SSR_1	(T)11	2321	2331	cttcatagcaattatgcttcaatagctcaaattttggcaccaaactacaagaatatagctcaaagactaaatacatttattcatggcccatcaccgtatggcatcctgagtggacagaggactccatctacgttgcaaatccagcttcaaccatcattaccatggatgaaaattagctgcagagattattggctgttatgttacagatccatatatggttgccggcagacaatgaaatggagatagttttgaactggaaatgcaaatttggaacacttgttatggcggaattcgactgcaTTTTTTTTTTTgatccagggttgtatgtaaggcttcatgagtattcaggtagagaatagggagtaaattatggtttaaactttgtggacttgtagacca…
comp36204_c0	3419	perfect_SSR_4	(TTCT)5	1659	1678	aaatacaaaaactttagttacactccatacaattggtaatggatgcttttgtggtccatttttatggttggattgcttgtaaagtttataattctttttgcaactagttagactttgttatgcttaactaaattacccgtggaagatatatatcaaaaaataaaatcttatatgtgtacataggatggatgctgcaatcgaataagcagttttgaaccgttgataactactttaccaactaaaaatagacgtgcttttgtatttattcagaaagtataaaagtagatattaaaagccatgTTCTTTCTTTCTTTCTTTCTgcttctgtatcaaaaagtgcaacttttagaggttcatccaaggagcttttagatatgtcatttgctttggagttggata…
comp36204_c0	3419	perfect_SSR_3	(CTG)6	3135	3152	ttgtacttgataaaattcagattatattgttaattatatttgttttatagcttgatgtcatttgcgcgactaaaggaacagaagcatgggttcaaaagctcaagtggccagggcttcagaatttcaccaatttaggaagaacaccattatattgtgaaggcatcgggggaacaaaaggatttgtcaagtcttacaagaacttgcatttttattggatattaggagctggtcattttgtcccagtagaaaatccttgccttgcattaaagatgataggggacattactcaatctcctgctaCTGCTGCTGCTGCTGCTGctactttttcatagtttttgccaagggaacatatttaagtcctctgcttcattgaacaacacagaataaatagtatatagt…
comp36206_c1	2935	perfect_SSR_3	(TTC)5	1472	1486	tccttgatctttgattaagatcgattttgacacctgcattacaagcttcggcagatcttttctcgatacctctgtgtcgaatggattcattgccaccaagtaacctccatctcgagtctgcactatggaacctaatccttttcccaggtctgaaagataacattttgcatcagtattttctgacttcttttcttcagctgttgtagtaaatgtgatgctgtaatccttttcatcgtccagttcaagcatctgaaggaattctctggtaactgtttcctcatcctggtccaatttctgactTTCTTCTTCTTCTTCtttttcttcttcctggttgatgtttccaccatccaaattcaccatggactcgagcgccttgatctgctgtgcaatggcttccag…
comp36218_c0	2523	perfect_SSR_1	(T)11	2416	2426	taaggaagagcaaatagacggctgtatcgacaccggcggcatcaacgacctgagcctcggtggccccaaccgcttccttaatccaagcaaacgggctacgggtcctcctcctcccttcaaacggatccacgcctctcgttaaccgattcgggtagtaaatcacgtcgttaccaggtttgctcgaaagcaaagcaaatactatgatgagaaaaacgaaaatgaggaacgacgtcgctagcgacgtcacgaacgagctcgtatccatggcttaaagccgttaaatcgaaagtttgttttgtaTTTTTTTTTTTatgggttatttattcggaaataaatctattatttaatgaacagaagacagataatgagaaagagtgggagagtgttggggaggcaatt…
comp36235_c0	3540	perfect_SSR_3	(ATG)6	239	256	aagcagttccctcgtaaaatttgtacaaagtagacccaaaataaaaaataaataaaaaaagtcctgatcaagcaaatattgagaccatgtaatgcttcctgtatcttctacggtaaattatcaagcccagcagtcaaccacaaaaaaataatgtagcaataaatcatgaactagtaatgatacaatacacaaatgctacattacatatttctacctaagacgaacttccattattaccATGATGATGATGATGATGgtgattagatctcttccttttatgagttttccatgtaacaatattgctcctccagcttctattatcgctttcaaagtcatcaccttcttctctattagacacatcgccgcttacctcttcgttatttccagtactcaaatacc…
comp36270_c0	2463	perfect_SSR_3	(GCA)7	44	64	aattaaatggcttcgtttccactttataaccttagctctatctGCAGCAGCAGCAGCAGCAGCAataacaagatttttcttccaaaagtaacgataatttgcaacaacagaagcaaaagaaaaaggtcatccagctgtgcttttcctttctatcgcaaatccaatcatgtgaattccgagaataatattgtgaccaaagcaagaaaagataatgagattaccgcaattgaagaagaatctgctactaaagattatgttactgtcgctgcttgtttcgttggactactaaccggtgttagtgttgtcttgtttaacatttcggttcacgaattacgagactttttatgggatggattaccttcta
comp36277_c1	2338	perfect_SSR_1	(A)10	860	869	tttattttattttattttatttttatttttttgaaaacccaggagaactcggcggggaccggtaaactcttgaggagggtatagtaaagccggtctttttatcagaacccaagtcttctttccactgcgccgcacccgcggacagtcccctgtagttaatatacctactagtttctgacccgacagacacggtttgtttttagtaacataatttacatttaatatgtggcattatttgtaaaacataaactgatgttccatatacaggtaattcgagtactttacagcaagaagaaaaggAAAAAAAAAAccaacgaagaaggatttggtggaggtagaatgtaagcaatggaaaagcactggtgtgaatataaagtacgagataagagacaatagatc…
comp36282_c0	2222	perfect_SSR_1	(A)10	1408	1417	ttgagtctactgcagttggttatttagaggctgagcgtctccataaacattttcaagaacaaggaactgatagagatgcatggagacgacatcccaagttattttaccctggtggcaagaggcaactgtatggttttttggctgaaaaagaagatcttactagattcaatcagcatcatcatgggaagacgggattgaagtatgagatgaaatcataccaggaaatggttgttattccaatcaagcaaatgagtaccgacaatcaacagcttctttattttaagtacaaacttgaccaggAAAAAAAAAActccaagacagttgaaaagtcctatgaagttgtgacccagaaactacgtgagaccgaggaagagagaagaatgatggcactcagaacaa…
comp36287_c0	1999	perfect_SSR_2	(AT)8	1869	1884	gaatggaggtatgacgcaagaaattccacattggaatggtcaattcttcttattgacaacagcaatcgaagtggatctatggagtttgctgtgcctcctgcagattcatctgcattttttcctatctctgtcaaattctctgctgccaacacctttagtgatgttaaggttgcaagtgttatcccaataaaaggaggccctccaccgaagtatgctcagaggataaaacttgttgtggacaactacgagatagtttaacttgatattggattaaaaaaaagccattcttctggattttggATATATATATATATATacaacatttctttgtatgcctaccatatttgttctattttcatgaatacagagtgtataatttctcacttttgtgtcaactgt…
comp36301_c0	1071	perfect_SSR_2	(AT)6	78	89	gtcgaaactccacacttttatgctatacagcgggctaaccaaatcttatattatatatgacatgtaaatagtgatacATATATATATATtaagaaagcttgacagaagggctaaaccatgaaagatgcatcactgtcgttgctacttccattgctatgccaaccagagcttgctctgtgcttgcacaccggacatgttccttgctgccgcaaccaagggtctatgcaacctgcatgaaactgatgcagacaaggcagactccgtagtaaatctccgacattgacttgctccaaacacacactgcatgttagctcatcttctgtattttgagcgcttccatttgaatcaccaaggtcttgctttttagaggacgaagatggttcttgttg
comp36308_c0	1697	perfect_SSR_1	(A)10	1	10	AAAAAAAAAAgcaaaagaaaaaagaaactcagctggtcctcatctttccttttatggcaatgaaattttagtatgtgtagcatgtctgaatgaaattacggtttctactttgtctctctcatctcattttcattagccaggtgctccatttgacccggacatgaattagcgaatccttaactaatacaaataaaataacagaactgggcagcaaactttcctttatcatattcttcttcttctccgattgtcaattctcttcaaaatgagcacgaataatttgcctccgtctctaatctccaatctccaa
comp36317_c0	2076	perfect_SSR_1	(A)11	46	56	tcttcgtgtaaatcatatacatacaatcacaccctacgaagaaggAAAAAAAAAAAcaatggggaaaaaaaacaattttacaaccaaataattacaaattgatccttttttactaaatttttccatggctgtccctctttgaatcgagcaactcgacctcttgagtgtgttggccctcgctgcttgaggcagagaggtttaggccatattcgctggttggtgcactgtatgcgctgcttgcataagtattgcttgccaacgccattttcttgaacttttgcatgtctttgttgtattgacctgagtcgtaatcggtggtgctgtcgtatgaaccgtacactctgctatgtccaggt
comp36325_c0	1168	perfect_SSR_2	(AT)8	38	53	tagaattcaaattgtgaacataaaaaaatattaatacATATATATATATATATaacatgcctcataattatttcctataggtagccaaatagtacaaatggattactaaattaagaaatctgcatgtacatttgataaataaagctttcgaaagtagtaaattgaaaaatgtgaaagctagaattgagtcagggtagcagaatatactgaggcatttcatgcttataagcttagaagaagctcatgtgctaggctcagaactcagtccaagccatggctgattctcccctgcgttcgcttctttggctttggccgtttgatatggtgccttcgcaataaccctctcctttctt
comp36325_c0	1168	perfect_SSR_3	(TTC)6	983	1000	aatttgggggaacaaatccatagacttaacagccttttgtctaccttcagtactggtttccgatacatccacacatggcaataaattcattgtagttggtgcccggcgcacatcattcatcccgatcgaagcatcaatggatctaccgagaccaagatctccaaaagcacggccgttttctttgatgaattgactcaaaaggttgcacgtcatggcgaaactcgaagctttgggcgcggtagggttagtcatgtttgtaaatcggcaggaggaacggcggatgcgattattttgccttttTTCTTCTTCTTCTTCTTCtctgtctttgttgcttgttgaatttatattcaatttatgagtacacattcaatttttgtattgttttgggagcaagaattt…
comp36327_c1	1244	perfect_SSR_2	(GT)6	1221	1232	atggcttttgctagtgacgtcacgtagatagctgtttgtttcggtgcatccactaaaaccatgttaatgcttgtccttgtagatgaaaactcgcgagatctatgcgttgatcttccggtgtagagtggtaagcaaaatatcggtctgcttgaaatatccagtcatgagggttggagccatcaaacaaggttagtataattttggggttgcggtgtgaggttggtgaagatagtagtggtggttgtctgggtgagatttggggaatatatgttgtggaagtttggttgtttggagaaagggGTGTGTGTGTGTcaaatctggtag
comp36347_c0	1234	perfect_SSR_1	(T)11	946	956	atattgaacaccctacccaaaagctcttcataatgataatctctggttgtaccttcccatggatatcgagtgttttctcttggatccatgttctcatcctcttcgtcatccccaagttgattttcacttccatcctcatccctagaaccattctcattttcagcagagtctggttccacctgtttctttttctttttcttcaaaccagcaaaactaggctcaccgtcagcaactgacaagtcttcggttttttcaaccagcttatcaacttcttcggcagtatcctggaccacgaccttcTTTTTTTTTTTcttttttgaagtatcaaagggagtaatctcaggaatctcaatcggtgcatcgtacgccatgagtgatttcaacttcaaaccaacagtt…
comp36349_c0	2095	perfect_SSR_1	(A)10	310	319	gcagatgagtaccaggttttcatttttgttctgtttttacatgatttcggttatattatcttatgattatgtaattatgcacagagatctaacactaaccataaaataaagaacctttctagttacgccgagaaatacctctactgcaattcacccattttgatctgtaaagtatagctgaccgcactgttaattttcaccagcaacatgttgtagcgcaaaaattgcaaggactttcacgcaacaacgaaccgtcagaccatctccaggaggatggcaacttccaggaggaggaggatgAAAAAAAAAAgaaaaaaaaagtgaattcctcccactcttccaagcaacgactgaaaacaatcgttctctaagaaaaaaatctataaaagatgtttataa…
comp36350_c0	7028	perfect_SSR_2	(TG)7	6858	6871	atactttagtgcttcgtaaagggcaagatattacagccttggcattaaacagcgatgatacaaatcttttggtttcaacagcagataaaaacttgatagtatttactgatcctactttgagcttgaaggtagttgatcaaatgcttcggcttggttgggaaggcagtggacttaccattaataaagtgttgaatacataaatatacatgttcgccagaacataagatactgctgtacctggtaaatattcatagtttgaggagagaaacagggagatttaggaagagcagagaaatgattTGTGTGTGTGTGTGtttttatattcttcttgttctttacttttcaatcatgtaaaatgctcaggaagtgtatttttttatagtttttttgagtgctaat…
comp36350_c1	1942	perfect_SSR_3	(GCA)5	951	965	tacaatctcaattcactctctaccttgcccatcatcccactcttacagaaatgctctaacccaatgaaataccagcattgcggcttaaaattatacgtaaaatgcaatgattgcttcttccctttcccgccaccactcccagtctccacaaccaaaaactgcccatgaaaataagcttctataccatgattatccgaagatataaaactaaataacctaggcatatgtgtcataccttcaccagctaacgcagtagctgcagctgctgcagacattgcagatgatttcccaacagaagctGCAGCAGCAGCAGCAatggtggcagcggtagtagcagtattcaaagtatccgcaaatgactcgatataaatccaagtggcaaatgcatatccattataa…
comp36358_c0	2116	perfect_SSR_1	(T)12	1915	1926	tggtgatgttgaaaacaagctgagtatttctcctgcatatcagtttagaagattctctaaggttaaagcgatcgagaagagacagcttgatttttcttcaattgaagtgaattgtaacagtgccaagaatccttcaagatttgaagaggagttgactaataaatttactcatgctaccaaattgggagtatcatgatgctcagctgaacggactgaaactccaagttccctgtgattaaataatgtcattttctatgattctaaatgagaaagcacaaaaagatttcttcaatgatgtaaTTTTTTTTTTTTgcggaaaatactgaagcaaccagtgtgtatatacaaatctattgtttgaaaggggaaattgttttagaagacccttgtagaaaagaa…
comp36361_c0	1655	perfect_SSR_2	(TG)6	315	326	tataccaagctgcgtatttaatcttctataacactttgtgtagcgtatctgctacttaaatccattaggtttcacaattaatattgtctttaataaactgtgataaaatatagttgttacaacacgtacatacatatctgcattaagttgtgctcctttgcttgaccaactaattgttctaagggtgtttggattagctttctcatgtccccaattcactaaatatgtgcgtgtgtttacatacatgtgtgtgtccctatatgtatgtatgtatacatgtgtgtgtgtattggcatcacaTGTGTGTGTGTGtattggcatctcatggtgaatgtgttttagaacaccaatttgttaatgattgcagctcagtgataaggtgttgcagctcacatgcta…
comp36369_c0	4054	perfect_SSR_3	(AAG)5	655	669	gcagttagcaaacaggcacaaacaccgatatatattacacatcagttcattttccccatgtataccaaatcctttcatccacaccacaacaccaaaaatgaaatcacccttgaactccatttcactgctacttctaattctcgccctctttctctcaaccaactgtaccaaaagcatcaatgcaaaaaccattactcaacaccaacacaacctcgacactccgaccaccattgaagaagaagaagtgggacgtataagaagaggcaacgtacgctgccatggcggagtaagatgcagaatAAGAAGAAGAAGAAGatcaccaccgttggttccatcacctccaccaccatacattcaacctataaaatttcctccccctttggtaccgtcatcaccacc…
comp36383_c0	1899	perfect_SSR_1	(A)10	1823	1832	gatttcccaatatcattaatcttaagaggaaccaacgttttaagctcctgttcgattaacaaatccttcacatagttaagacccttttcagaaataacagcagaaataaatctagaatcgtttgattgtgattctgcagaagcagaaagagagaggagcaatcggaacatgaataagtatagaagcaccataagaaaacgattttgaaccagctccagatgtaagtttgttactttggggatacccatgtaaaattacagaaaatggatcaatatttaacgaatcgatattgctgtgcatAAAAAAAAAAgggattttggaagagatacggaagaaaatttcttccactgaatataaagtatcaatgccgaaattga
comp36408_c0	2224	perfect_SSR_2	(AT)11	1	22	ATATATATATATATATATATATcaaacacacccttgatcactgatggcctgtgcaagattgagaaacgagcatatgtttccaccatgcaccaaagcttctgggttctctttcataaatccataatcgttggcagctttaattgacctttcatatgtctgctttattgtttcctgtaacttagtctcaaagtcctcagctgaccactggagcaaattatattcctgactcatttcaatttcaccaacagcaacccctccagcattagctgcttttgctggagcaattaaaactttcgcctttcgcaaaatatcaattgcttgt
comp36428_c0	1502	perfect_SSR_1	(T)14	1184	1197	gcgctcatacagccaattatgcataatctacatccagtcgaggtaaaaacaattctagacaaatttgctgctgttggcatacttcagggttatttggataacatgaaaacgaatcaaacatcaagaagtaccagtgctaggtgaaatctgtctgatctgtaatttaccagttgccgtaactttcttatttctccagtcttacaatagtttaacttgagtactccatatggtgcgagtcactttagaaaatatgtttttatcatttattgttagttttagaatggaatcctgaaacataacTTTTTTTTTTTTTTgcctatttacagaaaaaccctgtattcatgttgcttgttcaaaactctttgtgagataaaattaacatgctatggatagtcctaa…
comp36429_c0	2506	perfect_SSR_3	(GAC)6	2413	2430	tcaaacgtagctttccatggccccaagcccatgccactcgaatcatcaacatcgtcgtcaccgagatatgaagaagagaacccatcaaaacccgccgatcgagaatcataataagggtaataagaagatacaatcggatcattgttgtctaaattagagttaggatatggggttttagtaaaaggggcagctttggctgaaagggtttttgtagtgggttgagaagagattggacgttgtgaaataaaaagcgaagcctgtggaggaacaaaaggaggagcattcggcgacagagcagatGACGACGACGACGACGACgatgaggccatggaatttgtacaaagataaaatgggaagacggagtcgaatgtgtggaatataatcagatttttta
comp36431_c0	2487	perfect_SSR_1	(A)10	709	718	gctgcggtggtcgagcaaacgaaggggaggctcttggctcgcaggctctggcgaaggtagggggcccggggcaactcgagtgatgttttggtggcctctggcatggccaagcaacagcgatggttctcggtgatagaggaggctctggtggggatctgtcaactcgtggtgatgagtctcgccgtgacagcaggcgagttgagggcagttggtcgttaggggaagataaaacaagacgagttggattcgtggatgagaaatatacgagctggaattaatgtggaacgatcaacaatttcgAAAAAAAAAAtcaaggttccttcatactgtttccaacataaacatgaacgcaaagcaagtaaaaacaacttcaacaacaagacacgccgtgatatacta…
comp36432_c0	2206	perfect_SSR_1	(A)10	4	13	tacAAAAAAAAAAtaatcctgtcgtaataatattgttttacatgtaataataacttgaatatgaccttaacacaataattcaatcattgtaaacatgaaaattacaggatgaacatagaacttttgattccactaaattataatgttaaccgagttgagcaagcaaacgtgtgcgagtaaagccaaaaccttatacccgaatttacaacagcttctgaaagcaaaagatgaatctgaaggattcaaaactatagctttatatttattaacataagctgattgaatattaatattttgacaagtgacttataaa
comp36440_c0	2813	perfect_SSR_1	(A)10	231	240	ttttcggtttctggcttctcttttcacctctccattttccaaattagctgagcaacaatacatattctttgcaatttgcaaggcaccctccaaatttctgtgtccaagttcggatatttatacacaacaaatgtcccaaaagaggactcaatcaagattggcatggtacagtacaaacctaactaaaaaaagttagtataattcaaatccccataaaaaaaactcttaccAAAAAAAAAAcctcaaagaatttcgtaggaacagcttcattctgtctctttgcagcaaaccatcagcaccaatagcacaataattatcttaatatatttgcaacccatggtgtaaattaacgacaactctactaaccatcgatgttatatgttagtgagtcggccaaaa…
comp36447_c0	2589	perfect_SSR_1	(A)10	443	452	gcttgccgttgccaaagccccttctatcccttggcctcaaaacagaactgtgcaaaagcaaccctcacactctgactcagacactcgacaaaccaactccacttacataatagcaacgcaaaacaccataaaatactcgactctgacacaaagcaaagtaaaaataaacataaacgactgaaccattcttaagtcttgaaagctctagacccgaactgagattgagagaagcttgctaattacatatggcaagccaaaaactcaagagcagacatcccaattgcaaaggagatccaccccAAAAAAAAAActcgttcgagagagaagtcaaggttaagctgacccagccatgaagtaaaaaagttctagaagacgctattagtagagaatgtcgcacca…
comp36449_c0	2050	perfect_SSR_1	(T)10	1855	1864	atagcatggactttttaacgaacatgcttggtggtctgggtcttggtggtggtctgggtgtttctaatccttctaatttacctccagaagaattatatgctacacagctaacacagctccgagaaatgggtttctttgatacccaagaaaatattcgtgctcttagcgcaactgctggaaatgttagtgctgcagtcgaaaggttattgggtaatctcggtcgataagatagataatccagagaaaaaatatattatgtggtctatacttttcaaatgattattattttgctggtatttgTTTTTTTTTTactttagttattattttctatttttttacatttggaataaccaaaggtattaggagaaaacagcttcttgaagcgtctattgcttcaat…
comp36451_c0	1202	perfect_SSR_1	(T)10	253	262	gaactgaagtgcatatatccaacttctgtaaatacaatattctgctgtaaattcatcaatatacaatttacagcatcggcctctgtggcaaaaatctcaaaatttacatgttgtatctaagtaccatttaaaaaaataaaattcccgagcacagttttttcactgtccaaattagaacatccaatgatcttcatatgtgcatgtcgtatctacataatcaactgcttggtatcagatctttccgtgaagttcTTTTTTTTTTaaatcagctatcatctgctccattttccttgttgattaatgaatcgacactatcaatagaactcttagagacatcattctccacattcactggttctaggttttcatcctttgactctacattggaattaaggctat…
comp36452_c0	1302	perfect_SSR_1	(T)10	1110	1119	aggcccaaactgagcctgtaaacagtgaggtgggtcagccaggggcagaagaggcccaaaccgagcctggaaacagtgaggtgggtcagcaatgggcagaagaggcccaaactcagcctggaaacagtgaggtgagccagcaaggggtagaagaagcccaaactgagccgggaaatagtgaggtgggccagcaatcacaggcctcagcagatccccaagacgacacccagaaaactaactaagaatgctgcttgaattgcttgctttacttgagtttagcatgcattggcatgactgtacTTTTTTTTTTctttttctaggacatgtattcctctgtaaatatattattctggatcaaatggtgtagggttttcttgacatttaggagctctagctggt…
comp36461_c0	6500	perfect_SSR_2	(TC)7	11	24	acattcatttTCTCTCTCTCTCTCaggcttggtttcccattatttcgattcctggaggatgaattttgcattgtcaaattctgtgctttaatttatctggaattgattttgtttccaatattgtttgtttgatagcgacacatgtgttataaagcgcttaccaaacagttcctctttattcgacaaacccctttctctctctacaaaccctcattttctctctctaggtggctctaattgaaccaggcttgtgtcttctttgctcaaagttcggatttcgattacatgttggtagattactgacacgaaggaaaattctaccat
comp36474_c0	2007	perfect_SSR_1	(A)15	54	68	gttcgtcacacaaaactttatcccttcataaagaatcaaactatacacagaacAAAAAAAAAAAAAAAtcaaatgggttcaatatcaatggatcaagaaacgatattcaggtcgaaacttcccgatatttacatcccggaccatctacctctccactcctactgcttccagaacattcaagagttctccgacaaaccctgcatcatagacggcacaactgaaaaggtgtacacttacgcagacgtcgagctaacatcaaaacgtgtggcagtcgggctgcacgacttaggcatcagaaaaggccatgtcatcatgatcctcctacccaactctccggagttcgccttctccttcctcggagcttccta
comp36478_c0	1328	perfect_SSR_1	(A)13	117	129	ggttttcaacagaattgtcaatatacaaaaacaaatatcttccactaactagaccatcgcttcattttcctaatgacagtatgtataagaaagaaaatgagcaaaaaaatgcagttAAAAAAAAAAAAAggttcaccttaggctcttccaaagaagttgatcatcaaacttggtgagtatttcatcatctaatctcttccaagttgtaataagatcgacttcagcccatccattcctccctctcttaaggtgagattgaataattctgcctctccttggccagttaggccttccatagccatggtatccgaagcctccaccatagcaaaaccatacaccttctatttcaccacagaagtcattcagatgatcatgcccaataaaaactgctttcacatc…
comp36479_c0	2936	perfect_SSR_1	(T)10	277	286	aaacgttttgttaaacctttttcaatttttttcagccatcatcggctgcccataagctgacattcactaacatacaaaacgattttttttccctcagaatagtacagctagagaacacaaaattctaacaatccctatctatatacaaaaattacagattaaactacatcctcaaaagatcggctttcttttaaaattagcccctcggtcattttaaacagtgttcaactctgctcagaatagaagaagatgaaaaataatatcacatagatattcTTTTTTTTTTccctgtagtaacttatattatcatcacatagatataagataccagttatttttgatggttcctatacatattagctcggtcacttgattccgacttcagtcttcgaggaggag…
comp36480_c0	1725	perfect_SSR_1	(A)10	1511	1520	tcacacaaatcaaatatttaaatataaatttgtagctgatatcgagagttataaattgtgtaattataaattgcttaacaatttttagttgatcatatagcaaattccatcatgtaatagacaatgaagtttatgctaattaattatgtttaataaacaacccaagacctcacaaccttaaccagcttttaaaaacagcataacatcaacaactaaaggtgggatcttggggtgaatccaaaagcttatccaagaggcagcataacatatactaatgaggaaaacaaagaaagaaagaggAAAAAAAAAAgcgtactacaaaatatgagcttgttgcaatggtatatgaatttcaccaataattgtttccatagcgatttctagaacggaattgtttca…
comp36484_c0	3888	perfect_SSR_1	(T)12	3691	3702	ttcagtgaaaaacaagcagagcaatggtgggccgagaacaaggcaagggtttaccaacgatataatgtccacatacccgacaatcaatctgccgtgagcacaggaaaggaataatggttttctttaataaataaataaaataaaagattgttcctaaatttctcaattattgcttcaatccttgcaaatattgccgctatttttttcgttttccctagcttgttctttacgcccccttccaccaccaagttcctttttttttcttttgtaaatgtggatacacaagaaagccgagtccagTTTTTTTTTTTTccccttttagtttccgagtcttcgttgagagtatattgggtttggttgtgagaattgtaaattgattgtagctaactagaaaaatgt…
comp36502_c0	1534	perfect_SSR_2	(AC)6	178	189	ccaatctgtaatattataacaaagttacaaaagtctacagaacaaagttcaatgttattcatttgtgaaggtgctggacatgaaaaaaattacaactcccataaagctcaacgtaagttattttaagagaaaagcctgaagagtagcaacacaagtttaatttatactcggatagatACACACACACACaagcgcagacatagaattaatggtaaacatgagaagaattaaatgggatatatcaatttttgatgagttcagatatcggggactgcaacaggagggggaggagctgcatgaggttgcttgttagccaggagcggagagagcgctttcacaacaatgctcatgtttggcctgaattcagcttcgtattgcacacacagtgcggctactgct…
comp36504_c0	1435	perfect_SSR_1	(A)12	114	125	gtaattctttgagcgctcatactcaatcatagtacaaattacagagataaatcacaaatgcttgagctacaaacatactcatatatatacagttaaaaaagtggaaagcaattAAAAAAAAAAAAggaagaaaaagagaaaaaaagaggagaatcatatagggttacagagaagaaatttggacaaatagcttatgcaaagcttgaggtttagagaaaaatgggcaatgatcagatgccttaatttgaaatacattttcaggaggatccagagaacacatgctttgctgtaaagaaagaggaagggcgttgtcatccgtagtctggatatagaacctccgaactgaaccgtaattatcttgtgtaagcgagagcttttctagtacaggagcaaaaggga…
comp36509_c0	1801	perfect_SSR_1	(T)11	1	11	TTTTTTTTTTTgtctgttcttcattatatattcttggctatcttgatccttaaacaactgaataacatccattcaacattccagccatcctcgcaacatctagaatctaaatccaggatcatcaacagaatcttgggtttcattttgggtgttgacatttttaagccatgcagctgcaaactcaaatctcagttaaaccacatctcaataatctgcagtgcatttcagagtacgaaaattttgtcctagattaagataacattgatacagctaaagcatctctaccccgtaatttttcaaaattcggtttt
comp36540_c0	1082	perfect_SSR_1	(T)11	974	984	ggtcctacaactccgcttccagatgtggtaatcattcatcctccaaaggacgaagaggaatacccaagggctgctgctgtcatggctgctacagatatcgatcttccagttgcttgagatttttttttccttttttccgctgtgatgttatctaatttttcttttcttttgtttgagtactctttttgtatgatgttatgagaaatacttcatcccatccttgcttctattttgatgttctggaatgatagctagttttgtatgaaacagttttaagcctgcgtgcgtattctatgctggTTTTTTTTTTTccttagggaaatgtggtgggctgttaaactcctgagaagagtagagtaaagccgtggaaacagagtttttgaaatagtacgttttatt…
comp36553_c0	2143	perfect_SSR_2	(AT)6	170	181	gtatatcacaagtggtttcggtacaatcataaatatacattgtgaaacagagaaacaactgcgagtgcaggacagaagcatcacaaatcgatttgagcagtagcagggaaaagcttacaacaacaacataaacacgtgaaattatatgcaacaccaccaagcagtagtcATATATATATATagatgatcgattcaactcaacatagaaccaagacagaacaagagcagcaatcaaagctatcctacatacagtcaatcaagttaatacttcaatcagcatacaagtgaggattgaagagaatgtgcactgggcacacacgtgcatgaagaccatcttatcacagtttccgacactatgatatcgagctgctccccaaggccaattgtgtggtgtctcct…
comp36557_c0	1534	perfect_SSR_3	(GAG)5	370	384	ccagacaatccttatgactacttcgacagcaactgctccaccccctacgtcagcgctccgtcgtctcccagtcgcaacgtccccacctccgcctcctatttcttcagcgctccaaccagtcccatccacttcctcgccacctctgccgccgcctcgttcgagtttaatggccccgaatccactgaatccatgatcgccgccgacgaaatcttcttaaacggccagatccgtcccatgaaactgagctctcatctcaaaaaccctcaacatctcactcctttgacagatctgaacgaagaaGAGGAGGAGGAGGAGaatgagactaccgctgacgtttacaacagaggtcgagatttcagaagcggatctgtacacagacgggctaggtcgctgtctccg…
comp36562_c0	1334	perfect_SSR_1	(A)10	1021	1030	cacaggatccggctccatggcagcggagaaagttaagctggagtggccaaggatatacgtaacactttcaaggaaggagaaggaagatgacttctttgcccttaaaggcactaagctgccccacaggccgaagaagagagctaagaatattgacaaggctattcagtattgttatccagggatgtggctttcagatttgacgaggggacggtatgaagttagagagaagaaatgcgcaaaaaagaaacaacggcttggattaaagggcctggagagcatggacagcgattcagaatgaagAAAAAAAAAAgcacgtaaatcatctgccgttttgtattatggaaaggaaagaagcaaagctcgtcaatttttcaatttggagtggagggagaagcaaaa…
comp36565_c1	1869	perfect_SSR_2	(AT)6	24	35	caaaaacctcttgagaaaagtagATATATATATATgaatataatgattctagtatctttactcctgatgtcagtaacaatcactgcagctggtcagtccaatattactcttcatccgcactgtgaagaaaaatgtgggaatcatagcatcccttacccttttggcatcgggtccgactgctataggaacgccgactttagcatagtatgcaaagaaaatgaagatggcgattactatccatattcaggcacgtcctatagaagtaggctagcagtgttcaatttctcattgcagcaacatcaagtcactatgctcaaacatatatcttatgagtg
comp36572_c1	1724	perfect_SSR_3	(CTC)8	1108	1131	ctgaaagaaaagcaactcttcctagttgatcattccggatttgttttggtagaacccagattgataacaggcttaggtatagaactaagccaagtttcacataaatattagatctagctggcaagataacaagtgccaaaagccaaaccaatttgattcgtggatcgagggaatgcaaaaaagttctaggagaatcaatgaattgacaaattgggctagaagtagcgctggaaatggcagtcaaaatcttttctgcggaaaagccagtgaatgggatcaaagaggccaattttttaacagCTCCTCCTCCTCCTCCTCCTCCTCtcagtgggggccatacaacaatggaggcgacttcactgcaaacatgggcattctcctagttatccttttctgctc…
comp36578_c0	5461	perfect_SSR_3	(GAC)6	1404	1421	gaagcacaacatttccaatcctccagtgaatattttaaccaagtcaagtatgaagaatttgaccatgcgtatcaatcgaaaaatgaatacatctcaaatgaaaatacaaattccaatgaagtccgccctcttgataacataggatatcagtgcccattggatgaagataaaaatggaagcaatagctttgatagcagtccatcttccacaatatataatgtagattttgaaaacagtaaacaactatggtatcctcctgtgccagaagatgtcgaggatgagagagaatcaacaatttttGACGACGACGACGACGACggttatgaagatgcttcaggagagtggggctatctgagatccgatagctttagcagagatcaatcatgtgaagagcataag…
comp36578_c0	5461	perfect_SSR_1	(T)10	5288	5297	attagtacttggcataattgattttatgaggcagtacacatgggacaaacacctagagacctgggtaaaagcttctggtatcttaggcggtccaaaaaatgaagcaccaactataatttcaccccaacaatataagaaacggttcagaaaggctatgtctgcgtattttcttgtggttccagatcaatggtcaccttctactatatatgctaaccaagtcccagctcgagctaagtgaaaattctggtctatagctcaaaagacgttattcttctgccttttcagtaaactcttatataaTTTTTTTTTTcaataataaatatatcatagtttgtcaatgcttggttgcacaaatatatttgtgaattatttgtaaaatgaacctgtatggattgatat…
comp36586_c0	1041	perfect_SSR_2	(TA)7	957	970	gcatatgggtgggcatatatttataacagccataatacatgggagcagttttatgtgtactggattcctacattctgtggcgctattcttgctggttggattttcaaattcatatattctccatcttcgaccaaaaaagcaaaaagggttaaaaaggctaaggctaaaaaagcataaaggggagtaatagagatttccaactgggactacaatttgttattgtttatgttctgttaataattattggatgacttcttccattgacaccaagttggtttttagggaagctagtgaaaacgtTATATATATATATAgttggttaagaattcagttcttgtattttaacgttatccttttgctgttatttttattgatttaatgcaag
comp36587_c0	2068	perfect_SSR_3	(TTG)6	633	650	tcttttgacttattaacctcggttttagttgcatcagtgtggcttattatttccttctcaaccataaccttagcttcacctacgttggactccttcacaactctttcctcattcaacaagtcttctgcgtgacaacaattaccattataactggcagaaatctttttatcctcaatattgtctgctgctttgtccttggaatctactgactttatggaactcaaagttgtgccaaaacttgaaccagatgaaactggagttgatgaaggtcgaattggtagactcacagaagttttagtaTTGTTGTTGTTGTTGTTGttaggtatacttgtacatatttgaactccaggtcctatacgaactgcatttttggattgtgcagcctttaagagtgaggca…
comp36602_c0	4558	perfect_SSR_1	(T)11	3172	3182	tactactgttttgtggcttcctgtttgcgctattgaggaaaatattgccagagggacttatgcagttcaaccccagcagcaaaatgtattagaaggaatgaggactattgctctcaaacttgaatttggagctttccataatcagatttctgaaaggacaattgctgttcatttcactcaaccatttcatgttagcacacgtgtagcagataagtacaaagatgggactttacttatacaggtgtatccttgctcttaatttcaatagaaacgttatatagttgctacatcaaaattcaaTTTTTTTTTTTaacgatctagtggcagctaacaaaatatgaagtatatgatttttcgctcccaaagtatggtcctgctctttgaacactattatatcca…
comp36602_c0	4558	perfect_SSR_1	(T)10	4483	4492	caggaaaactggatgattgctgggaagaagcgagggcatgtatcattaccctcaacacatggctcaagggtttcagtcacaatcacatgtgttccactagtttccgggtatgtccgtccacctcaactcctgttgcctgatattggtgagtccaatataagtttcaatcctgcaggcccacaccttgtttgtgtactgcctccggttctcagctcctctttttgtataccatcatgattatttttatgtatagtgtacataaaaatgtatcagtttaagattgaaactgtttgatctggaTTTTTTTTTTcctctatttttgttgggtatcaatgtatcagtttaagattataaactatgaaaatttactgtgtta
comp36606_c0	1860	perfect_SSR_3	(TTC)6	1707	1724	ttttaatcacgaatatacccatcggatcgcttctctgtggcctgctcgctgcccttgtttacgacgccaatgggaaggtaaatctgatgctcacggtacttaacaacggttctattgtatgtattggaaagaaatgttatgcaaagacgtttttatggtggggaattactagcttgtttgggcttgcttgtagctatgccctttttttgaggactagacatgcttatgataaggctgagaggaatacgtccttggctgagatacatggccagaattatatcgatgtcgatagaagataatTTCTTCTTCTTCTTCTTCtttgtttatagcatccatgtattttttgtttataaacattgttgtagaataatatggtggtttgattttgtcctgtatcat…
comp36623_c2	2445	perfect_SSR_1	(G)10	2436	2445	gtattttctgctttagctgtgtatgattgataaaagcttgcttttgatagttttgttgctgctgttttttctgttccaaatattaccataagttatgcagtattgtattccaacttatttaggattgctatttgttcaataataacaatcttttttggcaggcaaagaaacatccaacttggctttaaaaatgagaatgtattttgtatacaagattctaaacggggttatacatgctttcattttccagtgcaggctcatttctttaaagaagttctagggttgttgttattattatttGGGGGGGGGG
comp36624_c0	1345	perfect_SSR_1	(T)10	1327	1336	cgccttggccaccggaaaatggaaaggggtgaaagaaaggcggctcggaggggaaaagacggacggacgggataggattagggtttgaagttgggttgtcgtattcttcaatgaagccgccctggcagacagggcaggagagatcggatggaggtggagaaggaatcgtgaccgttcgttcgcactcatggcagtaatagcgcttgggcgcgggagtagacgacatttttctgatgatttaggggagattaatttgggaatttggttatagtaaagggaagttcttttccgaagtgttccTTTTTTTTTTccttttttg
comp36666_c0	1880	perfect_SSR_1	(A)10	1480	1489	gtgagaagataagaaggcgtggtgattggaaaacttggattctgcctactgctttatctgagacgcaaactaatgctgctagaggtttacatgaggataggtgcggatggcatctatccagtgagctgcttacctcttagacatctatcattttgcaacacaaattgctggctatcctggggaatttcgtctctctttaagccaatgtttcttcctttgctagctattttctataaaaaacaaaagctttttttattaaaaaaaaacaaaaaacaaatataaaaaaacaaaaaaaatcagAAAAAAAAAAcaaacagtagggagtcttgtttgatcattttgtatacttaggcagcatgcatgagaggttggtgtgttttgatgatggagttgcatggc…
comp36685_c0	1203	compound_SSR	(A)11ctatacca(T)14	1014	1046	agaaaagaaagctcttcaaagaactcttactgatttagcatctgttattccaattggagtacttatgcttcttcctgttaccgctgttggacatgctgcaatgctggctgccattcaaagatatgcaccttctctgataccatctacttatggtccagaaaggctggatctcttgaggcaacttgagaaagtaaagaagacggaaattgtcgagatgagttctgatgaaatgactgaagtgatcaatacaactagcagcaataatccccaatagtttactcattcatggtggaaaaggttAAAAAAAAAAActataccaTTTTTTTTTTTTTTattattgatggaatggggagatcaggatattacagaaattggaacttttccaaattacagccgact…
comp36695_c0	2705	perfect_SSR_3	(ATC)5	969	983	ggaagaagacttgggctcattctcacattcattgcccgaacaatatattattgatgagtacttgccagaatgcattgagcttgtgtcatcttcgtcatcgtcgttatttaggttatctactacccaagctgaagctttttttgctccatcggactgaccaatgctcccttggcaatgacttgcgcaacacagggatccatggaatgaggaattaggcgaggacatgtaatagaaagggtgaccggcgcttccttcttctacatcaaactcatactcgcatacatgatgacaagtttgtttATCATCATCATCATCaacatcaatttgagttcctccattccagtctggcactagatttaagatctcatgagatatgacttcagctatctctgctggatc…
comp36725_c0	1974	perfect_SSR_1	(A)10	1547	1556	atttctttgaattcaaaattaatcccttcatgagaaccggctagagtaagaacgtctttagcgacagaaatgacttcaggtcctattccatcaccagggagtagagtaatgctgtatttacggcgagtggtggcggagcagcggaaacttaaagacttttggggagtagtggaacgttttgtggggtttagaactagggttttgaatgaattgagttttaattggataatggatgccattttttggaaaattgtttccaagcaatcgatttattttgttgacgaggagaaagcgggttccAAAAAAAAAAtggaaaggtggtccagcaaacaataacctaatggtgtctccgaatgaataaataaacaaataaatagataataaaaaatcaatcccaaa…
comp36725_c0	1974	compound_SSR*	(AG)6(GAG)6*	1860	1886	aaaggtggtccagcaaacaataacctaatggtgtctccgaatgaataaataaacaaataaatagataataaaaaatcaatcccaaaccctagaaccaataacctagaagaggaagagggttggctaacagtaaatcgaagtcaaatcaaggagaaaggagggtggcgcagagaccagagctgaggaggatgagggatatagcagtgaatagcgcacaaaaacacgttatgcagttcagaaatggtgggaaactgatggcattgaagttccagggaagagcaaagtgcggttttttcaaccAGAGAGAGAGAGGAGGAGGAGGAGGAGgtggcggtggagcatttttggatttggaattgggaatggaagtgggagaggaagagagagggagagggataa…
comp36730_c0	1106	perfect_SSR_2	(AG)6	906	917	ctattcaagaggatgactcagaaatggtggcaatgatcaaagaactgttagaaactaggattcgacccgctgtacaagatgatggtggtgacattgtataccgtggatttgatgaggaaactggcatagtgaagctaaaaatgcaaggagcatgtagtggttgccctagctcatctgtcaccttgaaatcaggaattgagaatatgctcatgcactatgtcccagaggttaaaggagttgaacaagaatttgaccctgaagaagaggctacattaactagttagttagagtagtacaaaaAGAGAGAGAGAGgcacatttcagttttacctccaagtttatcgagttccgtataattttaattcctagatagggtaaatcctaatgagatttcggatgc…
comp36730_c0	1106	perfect_SSR_1	(T)12	1020	1031	aggaaactggcatagtgaagctaaaaatgcaaggagcatgtagtggttgccctagctcatctgtcaccttgaaatcaggaattgagaatatgctcatgcactatgtcccagaggttaaaggagttgaacaagaatttgaccctgaagaagaggctacattaactagttagttagagtagtacaaaaagagagagagaggcacatttcagttttacctccaagtttatcgagttccgtataattttaattcctagatagggtaaatcctaatgagatttcggatgccgataatgtatctcaTTTTTTTTTTTTcctcatgtaatatatctgtacattactattttcattttccttgtaaagttgtgcgctaacatgccaaattttcat
comp36737_c0	1524	perfect_SSR_3	(CAT)5	805	819	atatggcaagtgaatgaccgagccctgctgacatagacactggttttgaattcagattgaccgttattggtttgaaggtttcggattctcggcccagttggccatacgtgttctctccacaggttaatagtgtgccattgcaagacactatcagagaatggtcaggcccacacaccatatcagaaattttaagatgagtgaattcttcaaggatcctgggctcccatattattggcatactttcctgctcttttagtttctgagcaacaagtctctcagcaatttctagcttagaagaccCATCATCATCATCATttggcagtttacccgatgaagatggacataaagcactgcccatttgccctaatcttccatctttgtgatatccccatccaaaca…
comp36748_c0	2381	perfect_SSR_1	(A)13	83	95	aaccaatcaaatccattattctaaaaaatagtacatttttctcttccccttcgtccattacaaaaccctaatttgagtttggAAAAAAAAAAAAAcagttgcctctgaatccgacgttattcaattcaggatttagcttgagcaatatgtacaacggcattggtctacaaacagccagaggctctgggactaatggatacgtgcaaacaaacaaattctttgtaagacctcgcacaaacccaaaagctgataattcacagtcacttgcggagccggcgggcgttagaaaagcaaataaggagatcttggagcatgatcggaagcgacagattgagcttcaggttcttgtgcttcaagaaaagcttgaggagcaaggctatactgatgatgagatt
comp36761_c0	1665	perfect_SSR_1	(T)11	1525	1535	atcaattaacaatatgggacctctcattggagagagacgaggaagaagaagctgagttcaaagctaaggttaaagaacaagcagatgcaccgcaagatttaccacctcaacttctatttgttcatcagggtcaaacagatttgaaggaaatacactggcaccagcaaataccaggaatgattgtatcaacagcagcagatggtttcaacgtgttgatgcctgcaaatatagaaacaaccatcccccctgctgctgctgcatcttaatttatagccgttttttatatttagcaatcaaaggTTTTTTTTTTTaatacaaatattatgtttgattcgttccttttgcaattattagtacctttgcttttaagtgctgctgtaaactatggttaaaccgtga…
comp36763_c0	5064	perfect_SSR_1	(A)13	247	259	gaaaaaaatgcaaatgaaacatcgaactaaagtggccaccattcatattacaagcacgtaacgacactgaccggaccatgaccgaataacaccgagcaagttccaaaatgctgaaataccttgctcgttcaacaaaaatcatcaataaatcaatcgaaagtaccgttcttcatatgatatcttaactgcattgcttcagctgcagtttgttgtataatttacaaaatatgcacagtgactgaaaccAAAAAAAAAAAAAgaatcttctgtggaatctgataattactgctccgtcctttgcagcaagaattgaaaacctgtgttttcacggatcaatggcggtggatcaatgtcgaatgcatcgattcctgtcattgattttgagatatcgtctaccgt…
comp36784_c1	1646	perfect_SSR_3	(CAG)6	1	18	CAGCAGCAGCAGCAGCAGcatcatctgaggctgggcctttatatgcaatcactctctccctcggtaaagaagaattctgtcttagtactggagacttctttccagggtgttcttcaagataagcaaactgccgcttgaatcgatcaactccacttggatacataaagctagtctgctccccaccacgttgatattcttggagcatctgaggatggtactctaatatctcacgataaatcaattctcgaacattatctgctgttagttttcgtctttcaaactcaaactctagtttggaaataggtcgccttgatggtt
comp36785_c0	1281	perfect_SSR_3	(GAG)5	960	974	aactttagggcgattcgacgggttgagtcgaaggacatggttttctcggaggcagaggagagggtttggagggtgcgagggccggagttggagagtttggcgaagaaggcttggaggaagtaggaagcgagcttctgatcggggtcgccgtaaggggaggagagctcgttgatcatccacatgaggtgttggatacgaggggtgtcgtgggtggagaaggcgcgggagcattcgaggaggagttcggggagatttgggttttgagggatggagaaggtgggggtacttgagttagggtttGAGGAGGAGGAGGAGaagtcttcatccatgtaaacttggttggtggtgttgaagcattcttcttcttggtctacttcttcttgggaggagtaagtttga…
comp36796_c0	1978	perfect_SSR_3	(CTG)5	1614	1628	aagcatcaacattgccatttggaggaggaatagcataaggactgaaagggtgtgacgccagttgcatagatggatgggcatatacaccatgaggatacataacatacggagatggtggggttccatatggagacataaggggctgaggtccccacatgtaaggatgagtttgagaaccaggttgaaaaaatccatgaggcggtattggtggatatgcctgaaaccctgaccaatcgggataaactgctggggtagcagcactggaactgccagcttgtgcctgctccggttgtgcccctaCTGCTGCTGCTGCTGcagcaactggaggtactgtatttgcctttgttggcttatctgcatcactactacccatattcacacttcaccactcttcctcgg…
comp36806_c0	1566	perfect_SSR_3	(TGC)6	566	583	acctatacctccatacaatccagaaactcctgctcccccaccatcatacccaagcctagctgctgccgctgctcctcctccataccccacttctgctgctgctgctcctccaccatacctggcccctaatgctccatcaccatacccagcccctgctgctactcctgatccaccataccctagcattccacccaatgctgcgtaattcgctgaagcaggattcaacgctgcagcagctaagagtggatttgctaataacgctgcatatatcggactctgggccaaaagggccagattctgTGCTGCTGCTGCTGCTGCtagcacattagactgtggagcgacaggcaatgcagatgcctccaaatgacctggagcaggctgttgcatagcctcagtagg…
comp36810_c0	1421	perfect_SSR_1	(A)13	123	135	gtgaaaaacacttttcattctctataatatcatatgaaacgtgcacaaataatgacattattatatgattgcacatcaatgtgtttgcaagtgcatgcacatatcgacaatagcgccttatcAAAAAAAAAAAAAttgaaaattgttctcactagactagaacatcaggtatgaagaaggcaaaatcaaagaattgctggatccttgtacctcttgaatatgtcttcaatgtcagacataatttcagcaggcaatggtctaggagtagtgctgaaggcatcaatatcttcctttagctgatcaagagacgttgctccaatgattgagctagtaacaaatgggcgatcacgcacaaatcccaaagcaagttggactggtgtcaacccatgcttcttcccc…
comp36846_c0	2797	perfect_SSR_3	(TGC)5	2616	2630	cccgagcggcaaaggccccaaacacaaagatacctgcgattgcaacgtctgtctcaccgttaaacgtcgcttcaaaaccctaatgctccgccgtgaaagaaaacagtctgagaaggaaacttcatcttcatcggctcttcttccacctttgcctcctcagagtgcagcgataactaatgttgaagaagtagaggaggatgacaacgatagaagcttgccattggattctcctttgaaggctcagatcgatttgaatatccagcctgagagggaggaggaaccatcgcctaaggctgaaggTGCTGCTGCTGCTGCtacttagcttgagaaacaattattatactcaaaaggaactatatatatgttatattatatatatgaacttgccagttccagttt…
comp36847_c0	2201	perfect_SSR_1	(T)10	11	20	cacacattaaTTTTTTTTTTccttaaaccacacagtaaaccatgaacctaaaacatgataaataaaaatataaacaatttgttcaaagggatcgagttaattccccctagaccagacttaccatctttttttagaaggttaaacgttgaagataaatagacagatatttacaaatgcacagaagattttaaagataaatatcaacaatggaggtgaagggtaagtgaagcaaggccagtgctaaccgagatcgatatcaactcgctctgggttgcctctttcactttgttgatcgactaattctatgccgagttgccctt
comp36853_c0	2557	perfect_SSR_3	(CAG)5	880	894	ccttgcacgtgacgtaggccttcacagcatccttcttctccttgaaaagcaccttgcacgtgtgggtcttccagtacacacgcgtgcattctggtattatgttcccaaaagtcgcgaaccttgcttttaacttcgccacagaaggcagagtcacgttgtgaggaaacttcatgatcaagtaagtcggcctgcttggtactggaggtgaaggttcctctttcttcttttccggttttttcaccacagccggttcgacctccggctttttcaccggttttttcactgcggttggctcgggcaCAGCAGCAGCAGCAGcactgttgccggtcttcttaacctttgctttcttttcgggttttggcgggctggatggggcccgctttagcccgggttttgtta…
comp36859_c0	3178	compound_SSR	(TGC)6ggctgctgcttcttcttatggtgttggtggatataacttgatgtatcagccagctaatgggatttgaactccaggtctcagtgtttttgtttccaa(T)12	2959	3084	ctcttatgaagatgattttcctcatcttgacattatcaatgacttactcgatgatgaaggtggctgcaatactttccaaagagaacaatatcaccatatgaataacggctatcagtttgagctacctgaatactacagcgatgaaatatcgaacatggtgtacgactcatttgtaccttataatgaatttatggaactacggcctgggacaataagctatagtaatgaggtgaatgctttatcagttcaaaatcagtggccagccgagggttatggaagcacagtggaggttaatgggtaTGCTGCTGCTGCTGCTGCggctgctgcttcttcttatggtgttggtggatataacttgatgtatcagccagctaatgggatttgaactccaggtctcag…
comp36862_c0	3111	perfect_SSR_3	(AGC)5	1379	1393	ctgtaaatcttgctttatttgttcgtcttctgaagcaataaaatctctcacttgtttatttggaccgtcagaggaacggtgtagcccaccttcctcaagtaatgcaatgatatctgattcagtactatttcctaaatgaacctgaacacctgaatctttaggggcaatcaactcattgcttgcgatctgtttaggttttggaggcaattgatgcatccctcctacaattttcctaggatcttgattggaaaaaagtgaatctacatgagaacattctggaaacgcatcaagctgtttggtAGCAGCAGCAGCAGCattcatagcacttgataacccaaatgtatcactaccacttaacaaatcatgcaattctaactgaggtggttcgttgttcatgac…
comp36873_c0	2666	perfect_SSR_1	(A)20	1	20	AAAAAAAAAAAAAAAAAAAAgagaaggaaaaaagggaaaaaaaagaaaaagagggagagaacgaataaaggaaaaccaaaataaataatatgaactttataatttttaaagttttcacagtatatttcattgaaatatagagatccaccctgccgtttgaaaaagccaaaaatgtatggagggaacaatggtactccaatgcctccactgtacgtggatgaaaatcaattccagtataactcaaatgcatctgcaccacaacttcagttgtttggagccactcattcatcctgcattacagttccagctggatgcagtgt
comp36901_c0	4214	perfect_SSR_3	(GAC)5	2820	2834	tctgtgtgtcctgttgatgatgaaatatgccctacagcttccattgatgatgtaactactaccattgatggtgaagctgaggattcagtcaatgaaatgccagaactgatggatgtactttcagaaactttcttgtcaattttgcctcactcatctggtccaacgtgttttgctattgaacaggtgtataggttgttctctaatgatctaacaaccgatggaattcttagaatgctgcgtgttataagggaagatctgaaacctttacggcgtgtcagttatagcagcgatgaggatgagGACGACGACGACGACgtttttggaattgaagatgtagaggatgctaatgctatcgatataaatgctcatgctgaaaatattgaaggaaagcagggaaaa…
comp36907_c0	1723	perfect_SSR_3	(TCA)5	1190	1204	actaccagcagcagtacagcaacattatttgcaagtttgttctcctctgcttcagccccttcagcttcgtcttcatctcaaagcacgaactataccgatcttattgggtctctgaatcgacttgaacccacatcactctgcttatcgaccaatcacatgttgccacctcagcagttcagtgcaccaccgccacctcagccacatctatctgcaactgcattgcttcaaaaagctgctcaaatgggcgcagccgccacatcatcatcttcattcctcataggactaggacttgccaccaccTCATCATCATCATCAtcgcagttcgacacttggactaatcatggagctgctaacagtcagagtttgaacttagatcatggtaggcttgggcttgggttg…
comp36959_c0	2469	perfect_SSR_1	(A)12	1185	1196	tttcgcagacaaagtcatatagtaattgaccccgaaaaaatcaaaagacttcttgagttggttcgattgcatttcagtaaattttggtattttatttcctgcagctagccgcatactcttggggtaatctccacgtactaatggttctataaaccagccactgtaaaagtcgaaggctctgctttttgcagctaaatcttcttctgaattcgttaccgggagaaaattaaaaactaagacattcagtcctatgatgcctttttggttggcctgcattattcatatcatgaaataagatggAAAAAAAAAAAAtcagacattcgtcgctagttttgttgaaatggaccaaaaataagagaaaatccggttgctgaaatttgttttgaccataatcagtag…
comp36961_c0	1725	perfect_SSR_3	(TCC)5	717	731	accaccactataaccaccgccttctccactatcagctcttggctttgcctgatcaacaaccagatagtatccatccacttctgatccattcagttctagggctttgttaaaactcacttgttcattgaagtcaatgtacgcaatccccctggagctgccggtttcaaaatcttttggaactgaaacacgagaaatctctccacatgactcaaaatgcgatcgaagggtatcacgaatcgtgaatggatcttgagagctatcaaaacctttcacaaagagcgtaagaccctgactctgttgTCCTCCTCCTCCTCCacccttttgaaatgaattgttatccctcccagattgtggagtgtaagttcccctcggaagagcataatcaagtctaagtgtgcg…
comp36963_c0	1746	perfect_SSR_2	(GA)6	1481	1492	gaaggccattaaatattacgctaatttctacaatgggaaattagaaagtaacttaccacaaataagttgctgcagactgctgaactccagcggtaagtgcatgctatgtagatggatcactgaacaagaggtctggactgccttggattccaaccattgggattccaatcctggaccagaatgtctagagtctgatttctacagacaccactggagggacctaactggaagaaggaaagttgtagacgtgaaagccaagttgagtacaattgctattacagtggttgcgtggagcatatgGAGAGAGAGAGAaatcaccgattgtttcaagaggaggaaagaagcatagaacaagttagcggattagcgaagatggacatcaaattaactgctaagaga…
comp36966_c0	2136	perfect_SSR_3	(TGA)5	1479	1493	gcctcaagccgttcttgggcagggttatggaatgaccgaagcaggtcctgtaatatcaatgtgtcctggctttgcaaaacatccaactcaagccaaatccggatcatgtggaactatcgttagaaatgcagaactaaaagtggtggatccagaaacaggcttttctcttggccgcaaccatcctggagaaatttgcatccgtggtccccagataatgaaaggttatcttaatgaccctgaggcaacttcttcaactatagacttagaaggttggctacatacgggagatattggttatgtTGATGATGATGATGAagtattcattgttgacagagttaaggagctgatcaaatttaaagggtttcaggtaccgccggctgagctcgagtctctgcttgt…
comp36998_c0	1109	perfect_SSR_1	(T)10	391	400	gaaattgtaagatattaagatctttgacaacaacgacaatgggataagttcgtagaaggaacaatgattcttatgaagagaagcaacttttttttatagtctcttgaagtagacgaccctaaagttagtaatgatttagtacattatgtacatgatttgcctattgggttggttattaatattcttattcattttatttagaaagagatctatcttcaatgagaaaagaaaaccaatggacattgttaaatggactttagaaattgataaaaagggacatattttggactccaattaacaTTTTTTTTTTcaatattttcggcatttttataactatattttaaggggactttagaccataaacctccttgaccatttctggagtccctttgacaatgt…
comp37003_c0	2191	perfect_SSR_1	(T)11	1585	1595	gggggcgaaggagtgggagagggagccaaagtgcttcccgctggggaatccggatggggcgggggtgacgatggggagttcgccaaggtttccgatgtacgacgggaacgatttcgggtgggggtcgccgatcgcggtgaggagcgggaaggcgaataagtttgatgggaagatatcggcgtttccggcgaggagtggggatggggtcgatttggaggtgtgtttggcgcccgacgggatgaaggggttgcttgaggatgatgagtttatgtactatgttactgtttgatgaagataaacTTTTTTTTTTTcttgtttagtgtttcttttcgttttttttccctcttttaataaagacgctgttgatttgggaaatggacgtaatagccgcctagggga…
comp37007_c0	4074	perfect_SSR_2	(CA)6	231	242	gaatccttgcaaatcacaaaagtgctattacctatgttaatgtgatgcttaagcatcatttatcagaaaccgaagcaccatgagatttaaagcccaattgatcacccttcttgtataaactgttccaaattatgtttatatgagattgctttgagatgctcaattcttcttctttgagaagcatactggttctttattttgattcaaaccgcggtcttttagtttatattCACACACACACAtactatttaaataccgtacttatgacatatctgtttcaacactatgtttcccaaatgcttttgtttgttttatgctacccctttggtttacatcattcaaaacataagctatcttttttttacatgttcagcagtattgttgtaggcctgttaacgg…
comp37007_c0	4074	perfect_SSR_3	(AAT)5	1193	1207	taatttaaactagcatcacatgaattaataatagaatgctaaattcgaattttacagctaaaaaatgctaattataactagcattgaatataatgctagatataaccagcattcttctgaattatataagatcaaaatcttgtgttgttacttagcagatcaatggtagagtggccttctgttacagctgataagccgaaacagatgaaaattttaatagacaatcacaggccacaatgccgtattacatattacaaattatgccttatagaaagcttcaaacaccaatcatagcaatagAATAATAATAATAATcgagctccatatacaatcaaatacaaatgacaagttagcttccatcatctactgcagttgaaatgtatctgctcgagctcttaa…
comp37009_c0	4400	perfect_SSR_2	(CT)6	4236	4247	tgaaggatgcaaccatttctagatgttaggggcctcttcgaccatgatgtattattgttgtttcagctgaaagggagatgatcattagagaattttacatatacagtaatagtaattgttggtgttgtgtcactaaccatatttcttgttttgtccctctcagattttgcttatgtttcgaagaggatattatatcaatgcccagtcctggaaatgactatggttattatggtgccctctcgctatgaagttatcaaagttaaaattgaatgcttctagtattttgttattattatggtgCTCTCTCTCTCTatgaagctatcaaagtttaaattgaatgcttctagtatgttgttataattactttgtcagtaccgccatatttctatttcagttaag…
comp37034_c0	2138	perfect_SSR_1	(T)12	1229	1240	ttatgtggtgagttttgtagaaggagacagtggttcagaattgaattgcaggcaatttgattgcagtttgtgttaagatcaaacatgaaagcagagttttatgtgcacagggcatgcacaatgcacagtcgaacagtaaccagttgtaagttgatatggatgagataaaggtcattttcgctgatgtcgggggtggttgagttgtactggaggtggttcgatggtttgtgagggagacagaggtggatgttgcacagtttatggtgaagaatgtggagtagttgtaggcttgtagtttggTTTTTTTTTTTTgtttgtgaaaagaattgggattggagaggtatgcaagaagtgccagtgcactgtgggctgtggtagtatttggagattgtgatgtaa…
comp37039_c2	1864	perfect_SSR_3	(GAT)5	1530	1544	gatgagtacaccgaaaatcaatttcaagataggcagttcgggcaacaaatgaagtttgttaaggaccagggtccagacatagtccgcactagagctcaggatgtttcaaatgcttggaactttgattttgatgacaatgagtcagatggtgcagatgtggcagcatttgagtttgctgactcgaccaaaggaaaaggcaacgcctctgacattgatgatctaccccatgaaagaagaagagagccaatgagttttgaatctaaaaacccaagagctcgtgagggtcctaggtacttctcaGATGATGATGATGATgaaaggagaacttcagtaacttcaggtagaacaggatttgatgattttgatgatgaagaggatgatgatgatgtggatagctac…
comp37042_c0	1569	perfect_SSR_3	(CTC)7	96	116	caaaaacatcattaagctaattaataagtagatgggctacctttcatgccgtgccgaatcatcaatctccacctgccgttcgattaccgccgtcgCTCCTCCTCCTCCTCCTCCTCaaaagaacaagatctcggagagagaagatcaaaccaacaaacaatcagttcctccgaccaacgtcattcaacgattcccatacgccgaaatcgaatccgccaccaacaacttctccgattcatcccttctcggccgcggcagccatggctccgtctacaaagccaccatcaccttcagaaacgccccattaatcgtcgccgtcaaacgcgcctcatcctcaagaaaacagctcatacctcctcctccatcccgaaacgaggtcgagaacgagatccagatcct…
comp37043_c0	1429	perfect_SSR_1	(T)10	1410	1419	tttctctgaaacatgcaaaaccttcttgtttgcaacaaaatatacagaattcaagtggacttgttggtcaacctagtaaatacattatgattgagagtatgtgaccttagctaatgctgaataaaataaaatgcagaaacacttcctggcgcctcgatgcaaggtttccatcttttgtttcaagacatgctataataaacaaatgataagctttattccccttatttttttggcagaaacaggtcaatattccacatgcttataagctaaactgccatattagaaggttaaagatatttgTTTTTTTTTTccttttttgt
comp37065_c0	2255	perfect_SSR_3	(ATT)6	981	998	tagctgggcttcccatggtggtgggggtaatgatccagtttcaccattctggttgtagtcggaagcttgaatttgattattccatgaagaatttcctgtaccctgaccatacattgcctgctcagagttttgagattcatttccattggaatataaagcagaattctgtggctggaactgagaagtagcaggtgcagtattattgttggtgttcccaggaaacatatcaattagagctaaagcattctgatcagaaggcatatttgaaacttgctcagtaacaggaacaagagcaagtagATTATTATTATTATTATTctctgctgcagcagatgcaggcttgctgaaatcatcgccactaagaagatcgataagaggatcagctttaactaaagcagt…
comp37088_c0	1768	perfect_SSR_3	(AAG)5	10	24	aaaatttgaAAGAAGAAGAAGAAGaatagaagcccatcttttttccttatatttatattcttcttcttcgttaaaacccaatttctggtgaacattggagtagtttagatctttaaatcgagtcttcatcacgaatttgtgcgatgagtacaaatggggtgcatccgcctcaccataaaacgcattcatctatacagatgggctcaatagatcttacatccgaacatgaatttgaagaggaagttctttattcccctgctgcacacacaacaaatagtgtaggttctgtttctagtagagaaaatatggctaaatcagtgaata
comp37093_c0	1161	perfect_SSR_1	(A)10	191	200	aacaaaacacagtaagaatgtaagatcaagcctcaataaaatacataacaaataaacagccccagtagcgagtgattgatttttttttcccctctacaaataaaatacataccaggccattcttcttcccaacggatttacaaccttacaacataaacacatcaaaaaacaatagatctctacatcaaggAAAAAAAAAAtcattcccttcacttccaaagttcttccataggaattccacgctcgcgagcgacatcactgaactgcctcattttctgaactgcaaccacagtcgctctggcattgtttagtgcattgtcacttccgagttgttttccaagtgcattctctacacctgccatttcaagtacgattctcactgctccccctgcaatgact…
comp37095_c0	3191	perfect_SSR_3	(GAA)8	1	24	GAAGAAGAAGAAGAAGAAGAAGAAgtagctgaagaaaaaagcaatggatgcagccacatcttgctttattaggtcatctctttcactaccatcaataccctccaaatcatcttcttcttcttcgtttgcgaacaacgacagcagcatcgccacagtcatcattccactaaaccctaaaaggctcaacatccattcccctctccgcgccgccgttaaaaacagcaccaacaaaattgcccccaaagtcgcaacaaagacttcgacggcagtcgtaaccagaagcagaagaaagaaaaaggaggtacagaagccgaataaaaacga
comp37103_c0	2182	perfect_SSR_3	(AAG)6	1740	1757	ctacagttgctgcatcaaatagttctcttgctttccgtatgttacccaatttattttccaggacagcccaacactgccaaatgtaagaattttccccttgtgtagcttggcagcctctttcatatactaaccttgcttctccaaattttgactgcttgcataaaagcttcccaagggccacatatggtcttccatcttcaggccaaaccaaaatacactgtacattgacatatcaaaatatgcattgaacggactcaaagaatagctcatatgaccaaaatactgaaatgtcaaatgggaAAGAAGAAGAAGAAGAAGaatatccagattatttggtatttgagaagaaaaaaagaactatgcattgaaaacaatttgcaataatactatcacattacc…
comp37115_c0	2010	perfect_SSR_2	(TC)6	1578	1589	aattctccatacactgacataaaatgctcgaggaccatgcaacgcatggtaatgatagaaaaataaacagctttgtataattatatttgagaatgtacacaaataattgaatgatattgtttacatatatcaagcatttctaacatatttataatgttacatttctgtacactgacaatacagtattgtggcctcttcatcttcgctaaataaataacgaattactatacagaataatattgatatcatttctttgaatacgccgcatgttcaatggttgtttgttgttttaaatatgatTCTCTCTCTCTCtttttatgatgcatctgatgtagggggtagaagaagctgttgtagtagtcgtgcagaaagacgctgtgaaactcctccaacaaccat…
comp37117_c0	1549	perfect_SSR_3	(TGG)6	236	253	acaagaataataaaaacaaaaagagtgctcaaaacataaaagtcgctaactttgaaaccctataaaccgtggaagctaaacttcatctagtatccacaaatactgaaacttcagcaccggatccattaatcaagatagtaacaaaaggaaaaaaatcataaaaccctaagaacaatgataatatatattagttagggcaccgagctatcttataccaaatcaaccatgcctagacTGGTGGTGGTGGTGGTGGtgaagattaatagaatggggccatcctccatccccagatgcataaggattcctaccatggctagtgttgtcatcgtaagctccaccacctatgctgctgttcaaattcatggcagcacttcctgaatcgtcgtcgtcgtcgtcatc…
comp37117_c0	1549	perfect_SSR_3	(TCG)5	380	394	acttcatctagtatccacaaatactgaaacttcagcaccggatccattaatcaagatagtaacaaaaggaaaaaaatcataaaaccctaagaacaatgataatatatattagttagggcaccgagctatcttataccaaatcaaccatgcctagactggtggtggtggtggtggtgaagattaatagaatggggccatcctccatccccagatgcataaggattcctaccatggctagtgttgtcatcgtaagctccaccacctatgctgctgttcaaattcatggcagcacttcctgaaTCGTCGTCGTCGTCGtcatcattgtcattgtcattctcattctcattgttgatgccttcagagtcgcttggagtttcagcttgagaaagagggcttgat…
comp37118_c0	5059	perfect_SSR_3	(CTG)6	1091	1108	ataatgagacggaacagtgcctgcaggccccacaagctgagaaggaaccgcctggaagcatgatgaatcagcataaggtggggttgagttggttgaaaacgaggtcgaggttaatggaaaagtagagacgaaggggaaactagggtacggaaatgcagcagaaggtgaaaaaggcatggcaggagatgatgaaagcacaggacctcctctgtagatatcaccaccaaaactgttattatgaccagtaactgaacttaatattctctggtttccatgtggagcagcaactataggaaaagtCTGCTGCTGCTGCTGCTGctctgctcctctgttagctgttggcaaaaatgaaggtatcgctacagctggatatgtattgccaggtggaaaccatgaagg…
comp37138_c0	3372	perfect_SSR_4	(TTAT)5	3289	3308	aaccattggatgtgtaccctgcacctcatcatcggtgttaataacacagactataaacttccattttatcattcaaattattctgtacaagcaagcaggcgatccaagttaaagaagaagaaagatgaaacatcatatttgaaaattttaaaagactttaccttgatggctgcaagtcatgttactgctgtgatggggcaggagcagaagatttggctcatttaattgtaaaaaatatgcttttatgcataaatttcaaacatttgtattgtaattccgccaagataaagtgtagatagaTTATTTATTTATTTATTTATttttactgattttgtatcaccatcagcttgtaacaattagtgtcatgtcagtggcaagattttg
comp37180_c1	1125	perfect_SSR_3	(AGC)7	1	21	AGCAGCAGCAGCAGCAGCAGCaaccagtccccaccgttcacaacaacccgcctcttcaccgtaaccctgatcgcatcatggtactcgtccaacatcggcgttctcctcctaaacaagtacctcctttccaactacggattcaagtaccccatcttcctcacaatgtgtcatatgtcctcctgctctatcttatcctacgtcgccattgcttggctgaagatcgtgccaatgcagttcatcaaatccaaagttcagttctttaagatcaccgcattgagtgtgatcttttgtggatctgttgtgggtgggaatgtcagcttg
comp37201_c0	1355	perfect_SSR_1	(T)15	1278	1292	ggtttgtcaaggagaagggtctgcaagcaggagatgtagtttcttttgacaagttcttgaacggagaagaagatctaaacgagaagcgtttgtttattgattgcaagccaaggagcaagcggctccatgttgttaggctatttggtgttaatattaatcctaatgttgatgattggtcgattaattcccgtggaaagagtagtggtactggtagagttgattcgtaacgaagaagcaatacgctacttgtagtatattttgtgtactttattagttttataagttgcaagttactacaggTTTTTTTTTTTTTTTgggttaatgtatagaggatgaactaagtgtaattttgtttacaaggtattggaataagcaacg
comp37205_c0	1583	perfect_SSR_3	(TGG)5	1283	1297	gccggagaaactgttagagttggcgtggaagatggcgaggtcggggagttggtcgatgaagttggagagagtgggagcgcataggtggtactggttgaagtcgacggcggagattttgggggtgttggttagaccgggcggggtgtcacaaccaaaaccggtgtaggagcacgggcgggggccggtccaggttgcggtgatgttaaacgggtcgcaggttagggttttcttgaagcgttggattgcgttgtaggcgaagtattgagaaaggttcgggaaatcggacggttggagggttgcTGGTGGTGGTGGTGGgcagtcgggtttgggttccggctcggggctcggtacgggtgcgggttcggattcgggttcaggtggagctggggggcttgaacc…
comp37211_c0	1495	perfect_SSR_1	(A)10	73	82	aacctaaataattgtataatgatagataaaccattttgtccacaaactcatacatcatatactcattaatggAAAAAAAAAAcaaaatcatgattcacaattaaagaaaatctaaactatattatatatatttatatgcaaaagaatacaagtattcgttcacaaaactggtagtttcaatgtgtgagaggcctattctcgtcatcattctcattaatcattgggtatccatctctataattatgagtagcggaaactgcgcaactaattttctggttgcaaaactctatgcaaaaatctttgaatcatctcatagcaagtgaatgtgatgacagccgcaggtgtcgttctcaatagatttgtggcgcaacctctgtaaaat
comp37227_c0	2970	perfect_SSR_3	(GGT)5	242	256	tttgtattgtcaatgcataattgcaccttccacagcaaaagtatccaattgtatttaaaaaaagtaaacccccaattgtcaaaaaataccacagtaacagcatatggtgcttcatttgcattttcatgtttttgtttttaagtactaaatttcatcaattatcatctttgtatattcaatctcatttactgatatatgtatggcttattttggtgctggacgtggaggcaatggcggctgaGGTGGTGGTGGTGGTggcattcccatatttccaccaggaaccgttccaggctgaaaattagtatatcctggagtttgtggcatttccccaatctgttgaagattaaacatgaaattctgcactccttgaatgttaggcaatccacttggaaattgagc…
comp37227_c0	2970	perfect_SSR_3	(TGC)5	581	595	accgttccaggctgaaaattagtatatcctggagtttgtggcatttccccaatctgttgaagattaaacatgaaattctgcactccttgaatgttaggcaatccacttggaaattgagcagcattttgtgaaatatgaggagttggttggcctccaagcatttgattcatgctcatgacattccattgcatctgattctgaggcatatgctgatgcagaggcatttgaaaattagatggaagttgcatctgtccagtttgctgctgaaattgctgttgctgctgattctgatgctgaaatTGCTGCTGCTGCTGCtggggctgaaattgctgataattttgttgctgatttggcagcaaatgagatggaggtggccctggagggaggggcggggctact…
comp37227_c0	2970	perfect_SSR_3	(GGA)5	2101	2115	ctcaccaccacccgatagactgggcatctgtttttgtttattgaggtacaaacaaattttgctgcaaaactcgtggacggattatcagtatatgcaacaggcagtaacatatctacaactgcagttgaagtaggttgcaacactgttctatctctttcatctcgctgccatgtgcgaacctgcagataattaacagccgcactggtataatcaacaactcgtctctgaacagcttttctcattctttttgcaagaagtgcatcatgaaatgcttcgtacggtggcgggtgtggagacggcGGAGGAGGAGGAGGAggcggcggaggaggaagatggttgtggtgttgccgcatcatcgacacattttgctgccatccaggcaacattgttgacaaaatc…
comp37256_c0	2204	perfect_SSR_1	(T)10	2183	2192	ataaaaactggaagaatacaaatagcaaagaaagcaatagaactggctgaaagccgtttgctgaaggacggatggcctgaatattacgatggaaaacatggaaggtttgtcggtaaacaagcaagaaaatatcagacatggtcgatagcaggataccttgtagccaagatgcttctagaagatccatctcatcttggaatgatctctctagaagaggacaaagccatgatgaagcctttgatgaagagatcggcctcctggactgtctgatattcatctcctataacttccttttatacaTTTTTTTTTTgctcgcttcttt
comp37269_c0	2470	perfect_SSR_1	(A)11	11	21	aaaaaatacgAAAAAAAAAAAgggaaggaaagaaattgccagttttgtttttctatcatcttccccaagccgccattctgcttgaaacactaataaagcctcacatctccgctctattttggttgctccccgtaatggcgcctagcagtccacgaatccttgtttgcggtgacgtctttggccatctcaatcaacttttcaaacgagtgcaatccgttaacaaatcgagcggcccattcgacgccctgctttgcgtcggccaattctttcctcaatcaatggatgacgctgatgaaatcgctgaaattattgacggaaaag
comp37280_c0	2167	perfect_SSR_1	(A)12	99	110	atatatcacataaaaattaatttcagtatcctttttttccttttttctgtttataaccattttagttttatttaattttttcagttagacaagcgcacAAAAAAAAAAAAgggcgaaaagttgatgattgaaaatcaaatcatataaaaaccctaatttgaaagactgattaatggaaggtggaccgaagctggaggcgaaattccttaagcttggaaaggagctttcttcttttcctcctgaaaatgatctttatgcccatcttgaggaaattgatggtctcttgtcaaatgtggaacagtcaccttctcggacaatgttaaatgctctgcagccactaacaaaagcattggctgccaaagaccttttgcgtcattcagatatggatgtaaaagttgc…
comp37297_c0	1249	perfect_SSR_1	(T)14	1122	1135	gctgaagttactcatggatggagcgaagtttcaactactcgttgggttattatcatctcagggtttgtcatttctgcaatactaatggtgtgcgttacgaaagtagcaaagtcgtctttagagaaggcactggctgagaaccctgaagatgcagagaacatacttgccccccctcaattgcccatcgtgtcggatcctgcctcggatctacatgagcgacttattatcaaaatcgactcttctagtaacgatgaccatgaaaaatgatcatccttgtttgcacttgtaaatttgttttccTTTTTTTTTTTTTTaaaaaatcctttatatagcatataacatgtatcctgtaatatgctcatacatgagaaaataggtttgttttttttcctttccttt…
comp37306_c0	1060	perfect_SSR_2	(AT)6	1014	1025	aacggtacttggttggatcagtctttggatgatactgagactcagaggctcaaatgggtccggaagaactatatgatttacaactattgtcatgattataagcgatttcctcaaggttttccacctgaatgctcaaatgagatttctccctagtaagtatattgtataatgtttatgtgagatagaagttatatagagcttgtgtaaggaaaataaatttgtggatcctgcaaacttggaagctctgagtactatggtgtgcttattgtaaaatgtaaaaaaaatattcatgtctgtgtaATATATATATATacatatacatacagtgatgaaaaataatatttcgg
comp37321_c0	1120	perfect_SSR_2	(AG)7	85	98	gaaacattaataattatatttgctctgtcccatctcattttttctcggagaagttttttggttatttggcagaagagggcggacAGAGAGAGAGAGAGgagaatacgataccctagattccgacttctagggctgcgattcgacctctttctttgggattaagcgctgatatctccacagtctgctcatcatggtagcttctgcggccactatggccttatttcatatcccttcctccacatcatcgtcttcctcctcctcatcaacatcatcagctaaaccctcttcagtatcgttcggtcctaaacctgccacttctaacggaggtttacaagttaaggcaaatgcccaagttgccaccaaaagtaaagttgcgataaaaactgaccccacaagtt
comp37325_c0	1190	perfect_SSR_3	(CTG)6	275	292	aataaacttgtgcaattttgaaagcagagaacattatgccatctctattccctcactctaccctaacaattatatatataatcttcaactcctcctatatttacataaaattagcattaccgacatcagctttgccatcttctcagagctccctctttaagtgatttggaattgaaactgaattaggacttgaggagtcgtaagcaaaatgggagttaatgctaagattgcctaaaacgatgtgactcggttgtgtgaggtctctttcccaaatCTGCTGCTGCTGCTGCTGttgatgtggttgttgattatcaagtagccaaatttgctgctggttctgttgatgtttagctccattaattatactatctaaccatgatgactggtctatcggcataa…
comp37341_c0	3211	perfect_SSR_3	(GAA)5	8	22	aagaaagGAAGAAGAAGAAGAAaaataatcatgctccatctcgtactcttcttcttcctcttctcatcttcgtctgcatcgaccatccttgaaaaacaaacactcctccaactcaaacaatcattcaacaacccctcctctctttcctcatggtccaactcttcttcaaaccactgcaactggttcggaatctcatgcaacaacaccacgaactccataatctctatctctcttcctaatctttcccttaccggtcaaattccgccttccatttccaccctcaaaagcctctcctttctccatctttcgaacaactccttct
comp37350_c0	1914	perfect_SSR_1	(A)22	1	22	AAAAAAAAAAAAAAAAAAAAAAtcaacaattcgcaacgagacttggggccaactggtcccttaaccatatcaggttgtgatccaaaccgttcatttctctgttaaccccgaacactcgactaccggaatcaatgaactgggttaaagccgatccctccgattttgctggaaatcttccactcgctagaagtggtcatacagctgtattggttggaaaatcgaaggttgttgtttttggtggattcgctgataagaagtttcttgatgaactcgtcgtctatgatgttgaaaataaattatggtttacccctgaatgcttggg
comp37355_c0	2337	perfect_SSR_3	(AAT)5	2014	2028	atccctcaaaagatcaacggcgacgacaaagctgcaaaacctcgtgcaacaaccattacaaatgaagatcaagcgtctaaaaacattacattgtcaaatgaagaacaaataaaaatcggtgctgagaatattgaaaacaatgagaagcaacaagagaaaaaacaggctgcaccaaggcaggcttatgaagataacatagttcttggggttgcccttgaagggtcaaagaggacattgcctattgaagatggtcctacaaatgtagggacaagtgaaatggctggaagtgcccttaatggaAATAATAATAATAATtcttcctcttcttctttgcaaaatggtaaagatagaaaagggcaaacgccaccggaggttgccggtagcaagtaaattatgtaa…
comp37367_c0	1089	perfect_SSR_1	(T)14	946	959	gatttaaggtttttgtggagtcaagtatgcctgttgttgactattacaactctaaaggaaaggttcacaagattgatgctgcaagacccgttgatgaggtttttaacactgttaaggggattttctctcaatttagtaaaaaaggtatatagatactgggacagattgtagtgactccctagtctttgcactacaacagcatatattatatggaaccaacttatattgaatgaaactaatgcatacatgttttagtactaccctatttgtatcattgatggcataaccgtaagccaaggaTTTTTTTTTTTTTTgtgattttaataatgatatgtgccaccatttagctacttctttcttgtaccattattcaatcgtgctacaacttgatctgtatca…
comp37383_c0	2692	perfect_SSR_3	(GAA)5	2673	2687	tcgaaaagatattggtctttttagcgtgtattctgcaaaacgggcaccgagcggtttagttttactaactttgttgctggttctgtatgaattggaagccattgtgaaatatgtggttgctttacttcaaggttacgtgactaatgcctcttaagtacgggatgtaccttgaaagaggaataggacaccttctaagattccttcgttagctttttaccttccaattcaatacattgagtaatatttcacgatactatcggtaatgtcaacagattcctttgattgaaaattaggatcgagGAAGAAGAAGAAGAAaaagg
comp37402_c0	2484	perfect_SSR_2	(TC)11	1	22	TCTCTCTCTCTCTCTCTCTCTCtatgatctatacaatggttaattgcccataaccccacaacttaaactctataataaactatcaaaatccttctccattttgagaagtaaaaaatttgacgctatcgaattctccaaattgaatttacatcatacctccatgatcgacgagcactcaaaattcagccacactgtggtgttgtcattcattagcttacaatgatttgcccatttctcttaaaaccttcaactgctcataaaaatccatgtataaacattatcaatcgttatcctcgacaaacactctacggatgaagtccct
comp37406_c0	2421	perfect_SSR_1	(T)10	130	139	gaaaaagagtgataaccatcctcgcatggttctctttcttctcagaggaggcaaattaaaatgaaaaaccttttatattcgtcccttccatcactgtaacgacattcattcacaaaacttttatagcaaTTTTTTTTTTaccttcccatacaattgggtttattttaagcataagaagaagaaattatgaatcagaaatcggattggagaaaaagcaacaaaggaatagcttgttgattaacaccaattccttgatatctcacaactttgcttcagtatcctcaaatcagaaaccctaggttttcggaattctgtaacaaacatggatcctgagcagacgtttcttcgagtccacgctcgtttatcaggaatgctctctcagctgctcacgcgtcgaat…
comp37419_c0	2278	perfect_SSR_2	(TC)6	106	117	caaacagataggtatatatgatcttcttgcaataaaaattgtccgcctacctaccaagcaaggaagtaaaacagaacaaaaaatagagagcaggaataaaatataTCTCTCTCTCTCtgcattgtctttattcattgctacaccgatcatcaaagttaagtcggcgccctttaactggcgatatctcagaaaaaatttctgtctccactctattcccttgcaagttcgtttccggagatacaaatgcagaaggtgattccctacctctttcataacttgggggccaatttaaattaatattcatcttgtcgtggcctagctcattggatggagatattagcttacgcttgcctcttttaatcgataaatctgtggtaaggttgtttaatgtagcaccag…
comp37436_c0	2946	perfect_SSR_1	(A)10	2791	2800	tttgttcgaaactgttgatgcttggaagatttgtagtattgatgataaacagtctcctgttgttcctgtgtctgatgcagttttagaaggaagatgattaatagtggtaagatatacagtctgggtaaaagccagttatctcttgaaaagaaagtatgatccatttaaacatggtagttttttctcccttttttttggaaacagagaaatttaactgcttacatgtcacagtctgaagtttttctgatgtaatttatggacagggttgtataatatgaattgtcaagatggttgtggaagAAAAAAAAAAtattgtttataggtcatatatgtgagagccaccactcactggggactgtcagtgttttaatttatgagcttttggttggaacttggaag…
comp37439_c1	1331	perfect_SSR_1	(A)20	1	20	AAAAAAAAAAAAAAAAAAAAgaaagggagcagcaaccgaaccaaagcagacaaaacgtccaattgattgccaggctatccctacagattcctttcccaattcaatgcatttttcacctaattccgtcttcgtcaaaatagttcccaatcaagcctcggtgtcgggttccctgaactgctcgctgagctgtccgccgacgtcttcgtcggcgaaaacaccaaatcgaacgccacccttttcgtcaccaccggcgatagcggaatcgtttccattttcttcatcccctgctccgagttcttcaccttaatcatatctaatct
comp37439_c1	1331	perfect_SSR_3	(GGA)5	900	914	attcaaatcttcgacgacaaccatttttgacttgtctttgacgccacaagaatctagaaactctttggaatttctttctttgtctttgtacaatatcttcatgtctaatgggtgcaaacccgttggacccgagagcttcttctttagctctccgaaacttgcttcggagctgatgtagacgtcgtggtaaacggctccgaattttatgcggatgcgaatcgttggaatgggtgcgggtgcgggttcggagttcgggacccgtttttggacgagcatgccgcatggtcggacttctaaggtGGAGGAGGAGGAGGAggtggtggtggtgggaatggaagcgggtcggggtacgggtctggaggaggatcggggggtggtgaaggcgaagctggctatgga…
comp37440_c0	4602	perfect_SSR_1	(T)16	107	122	ttttcttgtttcttttcatttccttctgtataaagcaaaaaggcattcttcagatttcacggattttatttgaattagatgtctccaattaatcgacgaaactagcTTTTTTTTTTTTTTTTgagaaactgatgactcggagccgccgactatggtagaggtggatacgtcggcggagaagatcaaagataacatattttctcaaaaccctaaccctaaatttatcatggatcaattcccgccttcttcttcttctagaaagcccaggcttaacaaacacagaaaggcgcctaatcgaaaggaatcgaattatttgagccagaaatcggtggaaagtgttgagagaaagaatagttcatggaacccttttgttcctggatcagggtgtagctcatttgc…
comp37447_c0	3616	perfect_SSR_1	(A)10	2601	2610	ggttttgacaattgatcgctcaagtcaaaaagacaccaagaaatgacaacaaatgttggaagcaaaaactaggacagtattgttgacgtaattggctttgccaacttttgagtattgcctgtaaactctgttttgtctataatataagccactttgacaagttcagaagtccaattatttgtcaattaaacagattaattgcataactgcataaatatcttgataaagaaattccaaaaatgtatcttcagtgtcatgctttcagttggtttttcactcattatggcgtatggcactggcAAAAAAAAAAggaaaaggaaaaatcatggtaataaaatgttttgttccaaacagtcaatacgctctctttttttaatgatcttttatgcctgcatttgt…
comp37449_c0	1330	perfect_SSR_2	(TG)6	1307	1318	aaatccaaacaacaaaaccgaagttgaccaatcattgccatcgtctactttcctatccaagttagaacgctgtttgtcatcctcttcttctccggctacaattttggaattttggtttgctgaatcgtggcagatgtgaaaattagtatattggagtttgggtctgagaattggttggtttagtgcaaactggaatgttttaggagtgtaaacgaaaagaggtttacaagatgaggatgttctgggaatggaagggaaattgcaggagactggtgagaaggatttggatgataggagcatTGTGTGTGTGTGagggagggggag
comp37494_c0	4262	perfect_SSR_2	(AT)7	4053	4066	tctcaacctatacaaaatgcgcctcgtcctaaaagaaaacgcatctgcacctcatagccgcaagtccagtccagtcaaggcaaagaaaataaatatatttgttctggaaatcccaacaacgcctccgaagattaacaaccagataatcaaggatttttgaagtttgtgttggctcgtattcacatgagattggtctttgaagatggatttgctccctaattaaaacgagcaaatcggcacacatttttgaaaagtcaggacacagagccagtaaaagcaggctctactttcactggctagATATATATATATATcggttatattattgatgatgttacaatgctagacattcatttctttctttttgttcatcaaaataatgtcgagtcatatgtaaga…
comp37498_c0	4002	perfect_SSR_2	(GA)6	3901	3912	gttgctgtcaaatcagaaattgtaaaatagtagaagtttgaagtaggaaaaaaactaaaagataaataaataaaagatcttcctttcacctttgtatttcacaaggagtgtgtacagtgatgcatgattgttcttatgtttccattcgtttgttttatatttggtgataccagcagcacccttgggtgaagggatgccttaatgtacaaaagctatacgtgaatagagtagtagtgtatatgtagtgaattgttttttattcttttatttttttaatttgatgtttgattagtgactagtGAGAGAGAGAGAttattatgtatgatatcttgaagggttatttaaccagttgcatgttgtacatatttgaagaactggtatttgttagattatggaata…
[truncated: 575 more rows]
